# Supplementary material for: Effects of Argonaute on Gene Expression in Thermus thermophilus
Source: PLoS One. 2015 Apr 22;10(4):e0124880. doi: 10.1371/journal.pone.0124880 (PMC4406477; doi:10.1371/journal.pone.0124880)
Supplement: S2 Table — (XLSX) [file pone.0124880.s003.xlsx]

## Sheet: Comparison of expression
																HB27Dago/HB27					HB27Dago+P/HB27Dago					HB27+P/HB27
Scaffold	Gene	HB27 1	HB27 2	HB27 3	HB27Dago 1	HB27Dago 2	HB27Dago 3	HB27+P 1	HB27+P 2	HB27+P 3	HB27Dago+P 1	HB27Dago+P 2	HB27Dago+P 3		Gene	Fold change	Log2	P-value		Gene	Fold change	Log2	P-value		Gene	Fold change	Log2	P-value
scaffold_1	TT_C0001	6.6	7.56	7.6	16.56	7.1	7.12	8.42	9.74	8.07	12.5	4.42	5.95		TT_C0001	1.41452	0.500315	0.396179		TT_C0001	0.743015	-0.428537	0.546556		TT_C0001	1.20542	0.269539	0.0693215
scaffold_1	TT_C0002	150.04	146.98	154.81	142.06	147.45	116.28	160.6	121.11	146.02	91.2	98.63	113.13		TT_C0002	0.898103	-0.155047	0.195473		TT_C0002	0.746593	-0.421606	0.0415011		TT_C0002	0.946661	-0.0790797	0.531789
scaffold_1	TT_C0003	771.06	672.7	760.72	550.89	815.25	595.32	630.96	482.21	649.01	510.07	518.42	598		TT_C0003	0.889761	-0.16851	0.40687		TT_C0003	0.829224	-0.270166	0.26584		TT_C0003	0.799363	-0.323077	0.0741809
scaffold_1	TT_C0004	217.58	225.2	214.91	330.37	234.81	221.64	204.19	173.5	196.37	189.72	158.97	181.54		TT_C0004	1.19634	0.258626	0.279006		TT_C0004	0.67389	-0.569415	0.0734617		TT_C0004	0.872843	-0.196206	0.0454274
scaffold_1	TT_C0005	160.86	194.17	168.41	225.93	175.99	260.34	204.56	189.39	180.72	187.1	152.93	185.52		TT_C0005	1.26521	0.339374	0.155494		TT_C0005	0.793571	-0.33357	0.165507		TT_C0005	1.09787	0.13471	0.235954
scaffold_1	TT_C0006	211.66	196.56	204.37	223.26	193.7	216.25	215.79	196.95	221.13	192.41	177.56	213.07		TT_C0006	1.03366	0.0477622	0.526764		TT_C0006	0.920769	-0.119089	0.286857		TT_C0006	1.03474	0.0492652	0.452503
scaffold_1	TT_C0007	354.66	365.81	348.39	359.4	403.84	422.79	491.63	484.57	529.48	451.12	419.94	554.51		TT_C0007	1.10962	0.150068	0.115247		TT_C0007	1.20197	0.265398	0.149269		TT_C0007	1.40868	0.494342	0.000605591
scaffold_1	TT_C0008	156.18	145.98	135.25	190.64	151.01	172.22	194.31	215.27	204.57	171.96	132.26	194.49		TT_C0008	1.1748	0.232417	0.120357		TT_C0008	0.970498	-0.0432023	0.825674		TT_C0008	1.40406	0.489605	0.00232705
scaffold_1	TT_C0009	129.75	163.22	144.02	191.74	147.39	173	196.48	195.49	159.33	136.31	100.8	127.73		TT_C0009	1.17195	0.22891	0.194789		TT_C0009	0.712397	-0.489246	0.0425627		TT_C0009	1.26158	0.335237	0.0710297
scaffold_1	TT_C0010	110.66	98.66	98.21	145.68	80.2	99.74	117.11	135.83	125.35	99.08	63.29	90.8		TT_C0010	1.05882	0.0824622	0.776241		TT_C0010	0.777501	-0.363083	0.338188		TT_C0010	1.23009	0.298765	0.0253754
scaffold_1	TT_C0011	840.04	780.76	862.83	742.78	731.66	809.33	585.41	614.83	571.77	706.82	519.3	653.73		TT_C0011	0.919529	-0.121033	0.12521		TT_C0011	0.823135	-0.2808	0.0913388		TT_C0011	0.713476	-0.487064	0.00100189
scaffold_1	TT_C0012	309.99	331.2	325.13	350.09	354.95	300.18	321.88	251.05	312.31	286.34	280.82	289.78		TT_C0012	1.04026	0.0569384	0.524208		TT_C0012	0.85249	-0.230245	0.04916		TT_C0012	0.916094	-0.126432	0.306353
scaffold_1	TT_C0013	162.9	150.92	156.94	211.28	219.51	183.16	237.05	202.26	241.77	174.8	166.4	205.42		TT_C0013	1.30417	0.383129	0.0144024		TT_C0013	0.890333	-0.167583	0.237624		TT_C0013	1.44677	0.532833	0.00560822
scaffold_1	TT_C0014	106.65	110.56	107.77	52.66	81.29	58.54	149.47	139.92	147.56	73.01	66.78	77.79		TT_C0014	0.592313	-0.755567	0.00741371		TT_C0014	1.13034	0.176762	0.419054		TT_C0014	1.34454	0.427117	0.000287133
scaffold_1	TT_C0015	204.21	212.98	227.43	211.66	203.7	121.71	211.33	136.72	169.15	115.55	131.13	129.27		TT_C0015	0.833158	-0.263339	0.291583		TT_C0015	0.700002	-0.514569	0.139364		TT_C0015	0.802333	-0.317727	0.133833
scaffold_1	TT_C0016	312.3	303.42	300.58	275.55	216.76	274.31	309.71	346.54	344.62	275.7	198.64	237.69		TT_C0016	0.836647	-0.257308	0.0645874		TT_C0016	0.928791	-0.106574	0.570876		TT_C0016	1.0923	0.127363	0.0867793
scaffold_1	TT_C0017	360.11	389.07	381.76	394.97	326.74	298.14	399.06	280.72	341.09	273.92	275.17	319.02		TT_C0017	0.901772	-0.149165	0.284767		TT_C0017	0.851213	-0.232407	0.19269		TT_C0017	0.902674	-0.147723	0.356758
scaffold_1	TT_C0018	1004.96	1311.58	1388.54	1480.96	1807.48	1036.42	1273.67	788.93	1215.94	1079.15	1241.28	1139.7		TT_C0018	1.16728	0.223149	0.458864		TT_C0018	0.800056	-0.321827	0.275524		TT_C0018	0.884877	-0.176451	0.501355
scaffold_1	TT_C0019	712.3	756.37	691.46	969.64	1053.89	1219.2	817.61	1002.24	983.68	904.77	707.04	793.49		TT_C0019	1.50117	0.586091	0.00888117		TT_C0019	0.741752	-0.430992	0.0398728		TT_C0019	1.29785	0.376126	0.0254909
scaffold_1	TT_C0020	566.91	607.73	556.27	629.21	716.51	769.86	567.09	511.66	591.79	584.1	529.82	587.61		TT_C0020	1.22224	0.289523	0.0431865		TT_C0020	0.804285	-0.314221	0.0375516		TT_C0020	0.965122	-0.0512162	0.517878
scaffold_1	TT_C0021	294.37	314.78	300.96	398.92	256.19	251.92	362.99	255.84	307.87	304	260.96	282.97		TT_C0021	0.996616	-0.00489066	0.984183		TT_C0021	0.934842	-0.0972051	0.713018		TT_C0021	1.01823	0.0260614	0.869233
scaffold_1	TT_C0022	270.8	351.74	344.86	400.89	220.02	228.2	404.57	244.85	302.86	282.77	292.5	320.83		TT_C0022	0.877724	-0.188161	0.573538		TT_C0022	1.05534	0.0777083	0.807154		TT_C0022	0.98437	-0.0227267	0.929328
scaffold_1	TT_C0023	82.32	88.38	69.25	192.32	198.67	176.02	100.85	83.54	90.44	123.07	113.92	125.31		TT_C0023	2.36303	1.24064	0.000243547		TT_C0023	0.638966	-0.646189	0.000848204		TT_C0023	1.14536	0.195806	0.198953
scaffold_1	TT_C0024	199.59	192.26	197.93	276.44	178.46	200.34	226.21	193.74	223.73	185.65	150.15	185.38		TT_C0024	1.11099	0.151847	0.504302		TT_C0024	0.795403	-0.330242	0.234445		TT_C0024	1.09139	0.126167	0.167433
scaffold_1	TT_C0025	446.11	394.66	399.35	543.75	509.68	499.45	414.7	418.97	452.64	422.46	331.61	413.8		TT_C0025	1.2522	0.324467	0.00793189		TT_C0025	0.752067	-0.411067	0.0158164		TT_C0025	1.03725	0.0527586	0.491212
scaffold_1	TT_C0026	407.58	422.09	392.65	472.34	474.44	542.34	404.75	404.18	456.22	413.33	335.44	419.86		TT_C0026	1.21827	0.284838	0.0221958		TT_C0026	0.784779	-0.349642	0.0397499		TT_C0026	1.03504	0.0496864	0.499112
scaffold_1	TT_C0027	96.38	94.04	98.23	57.36	73.37	76.89	107.94	116.41	121.17	70.73	54.95	73.36		TT_C0027	0.719279	-0.475376	0.0116409		TT_C0027	0.958675	-0.060887	0.748245		TT_C0027	1.19702	0.259448	0.00947878
scaffold_1	TT_C0028	123.89	123.88	134.06	81.97	80.94	84.58	111.13	119.07	132	83.64	69.6	94.61		TT_C0028	0.648168	-0.62556	0.000230014		TT_C0028	1.00145	0.00209703	0.987703		TT_C0028	0.94859	-0.0761439	0.400598
scaffold_1	TT_C0029	229.29	198.54	206.83	120.6	123.48	145.65	129.3	142.55	146.67	132.95	99.95	140.73		TT_C0029	0.614077	-0.703509	0.00253407		TT_C0029	0.958689	-0.0608647	0.73515		TT_C0029	0.65944	-0.600687	0.00242603
scaffold_1	TT_C0030	383.29	327.17	364.02	246.31	229.48	237.6	209.69	245.59	247.97	232.1	172.58	230.07		TT_C0030	0.66394	-0.590876	0.00217816		TT_C0030	0.889766	-0.168503	0.262297		TT_C0030	0.654503	-0.611529	0.00386614
scaffold_1	TT_C0031	386.86	369.43	404.95	485.5	438.34	377.08	640.11	499.34	677.14	351.27	388.15	385.46		TT_C0031	1.12029	0.163866	0.231322		TT_C0031	0.86468	-0.209761	0.155248		TT_C0031	1.56435	0.645567	0.016636
scaffold_1	TT_C0032	52.97	55.1	47.64	100.75	113.83	98.48	56.26	53.05	59.52	83.53	79.92	83.76		TT_C0032	2.01053	1.00758	0.000573657		TT_C0032	0.789657	-0.340702	0.0113238		TT_C0032	1.08426	0.11671	0.206044
scaffold_1	TT_C0033	50.46	52.28	47.14	86.01	102.91	55.55	62.34	46.12	58.37	56.87	68.5	62.38		TT_C0033	1.6311	0.70585	0.0864836		TT_C0033	0.767988	-0.380845	0.255492		TT_C0033	1.11309	0.154571	0.330733
scaffold_1	TT_C0034	143.13	144.73	153.83	198.98	158.5	165.73	203.98	187.68	221.1	174.32	147.53	189.99		TT_C0034	1.18456	0.244356	0.102939		TT_C0034	0.978269	-0.0316972	0.839851		TT_C0034	1.38731	0.472288	0.00503655
scaffold_1	TT_C0035	441.24	473.13	467.89	482.15	445.09	433.58	438.06	381.76	440.57	415.85	373.51	428.67		TT_C0035	0.984489	-0.0225528	0.706561		TT_C0035	0.895071	-0.159927	0.0985574		TT_C0035	0.911833	-0.133159	0.13302
scaffold_1	TT_C0036	236.82	244.98	244.28	259.35	219.04	165.36	314.9	215.5	278.07	163.85	170.74	192.59		TT_C0036	0.88661	-0.173628	0.372421		TT_C0036	0.81892	-0.288205	0.245406		TT_C0036	1.11347	0.155066	0.39918
scaffold_1	TT_C0037	230.58	233.68	225.48	285.09	238.92	265.9	305.91	272.3	294.2	210.82	212.13	264.12		TT_C0037	1.14523	0.195636	0.0700957		TT_C0037	0.869808	-0.201231	0.195446		TT_C0037	1.26484	0.338954	0.00386501
scaffold_1	TT_C0039	323.72	350.14	320.54	341.81	288.15	263.23	372.3	285.03	357.78	219.46	212.16	224.42		TT_C0039	0.89822	-0.154859	0.248675		TT_C0039	0.734491	-0.445183	0.0280406		TT_C0039	1.02083	0.0297379	0.821017
scaffold_1	TT_C0038	812.15	868.19	838.6	746.89	1077.13	763.12	911.3	748.42	850.8	656.68	639.89	700.84		TT_C0038	1.02707	0.0385414	0.844544		TT_C0038	0.772053	-0.373228	0.145661		TT_C0038	0.996657	-0.00483054	0.958107
scaffold_1	TT_C0040	247.08	257.16	239.58	290.88	257.71	294.1	246.73	235.75	207.61	223	204.17	244.91		TT_C0040	1.13292	0.180048	0.0603228		TT_C0040	0.797541	-0.326369	0.0263754		TT_C0040	0.927765	-0.108169	0.231715
scaffold_1	TT_C0041	246.7	276.11	258.5	271.21	310.74	327.87	285.07	257.18	234.26	235.82	209.55	266.65		TT_C0041	1.16448	0.219686	0.085238		TT_C0041	0.782594	-0.353663	0.048718		TT_C0041	0.993856	-0.00889058	0.929522
scaffold_1	TT_C0042	197.08	230.88	230.58	253.55	206.94	242.31	255.72	275.64	232.82	343.36	197.44	272.32		TT_C0042	1.06721	0.0938431	0.457833		TT_C0042	1.15697	0.210354	0.454166		TT_C0042	1.16042	0.214641	0.102643
scaffold_1	TT_C0043	349.02	337.9	331.29	389.08	386.29	414.15	342.74	320.57	344.48	390.92	341.14	404.54		TT_C0043	1.16825	0.224344	0.00510146		TT_C0043	0.955511	-0.0656549	0.452304		TT_C0043	0.989766	-0.0148401	0.727007
scaffold_1	TT_C0044	387.54	371.26	393.12	368.2	344.84	518.43	396.71	418.82	470.27	418.3	379.79	433.8		TT_C0044	1.06906	0.096341	0.653674		TT_C0044	1.00034	0.000491956	0.998148		TT_C0044	1.11622	0.158626	0.121403
scaffold_1	TT_C0045	504.72	508.34	506.1	438.59	538.47	512.27	562.36	465.42	598.59	451.79	445.47	477.7		TT_C0045	0.980364	-0.0286104	0.756307		TT_C0045	0.923207	-0.115274	0.292578		TT_C0045	1.07057	0.0983817	0.419635
scaffold_1	TT_C0046	1443.5	2042.29	2229.38	1399.95	1779.5	948.12	2001	1031.29	1524.43	1233.83	1293.42	1194.72		TT_C0046	0.722213	-0.469504	0.191976		TT_C0046	0.901734	-0.149226	0.60619		TT_C0046	0.797303	-0.326801	0.351849
scaffold_1	TT_C0047	511.25	522.1	523.82	434.5	412.53	444.98	504.3	395.25	464.64	420.58	433.15	517.72		TT_C0047	0.829717	-0.269309	0.00102788		TT_C0047	1.06149	0.0860848	0.454008		TT_C0047	0.87607	-0.190882	0.115674
scaffold_1	TT_C0048	499.01	529.82	497.16	393.79	410.65	463.06	435.65	384.05	406.2	440.34	410.57	459.25		TT_C0048	0.830608	-0.26776	0.0211377		TT_C0048	1.03366	0.0477573	0.602886		TT_C0048	0.803347	-0.315904	0.00546746
scaffold_1	TT_C0049	581.79	590.23	565.13	521.61	623.34	571.5	621.47	536.16	617.14	487.05	450.82	504.66		TT_C0049	0.988084	-0.0172945	0.830921		TT_C0049	0.840415	-0.250827	0.0521199		TT_C0049	1.02166	0.0309097	0.684778
scaffold_1	TT_C0050	1897.48	2668.85	2497.01	1698.54	2823.54	1942.31	1974.26	1749.96	1738.29	2036.07	1695.67	1778.87		TT_C0050	0.915203	-0.127836	0.654856		TT_C0050	0.852456	-0.230302	0.423168		TT_C0050	0.773361	-0.370787	0.0959891
scaffold_1	TT_C0051	794.6	813.2	734.45	851.76	1110.17	871.21	926.04	976.11	838.96	940.27	768.96	952.77		TT_C0051	1.20958	0.274507	0.13122		TT_C0051	0.939594	-0.0898913	0.606056		TT_C0051	1.17029	0.226865	0.0462134
scaffold_1	TT_C0052	893.26	811.62	834.61	603.8	738.33	658.94	791.46	655.17	781.48	626.03	625.69	751.42		TT_C0052	0.787981	-0.343767	0.0175079		TT_C0052	1.00103	0.00149162	0.990959		TT_C0052	0.877385	-0.188718	0.107249
scaffold_1	TT_C0053	391.07	341.54	351.01	347.42	255.51	339.23	364.62	379.61	382.13	347.22	275.22	373.69		TT_C0053	0.869456	-0.201815	0.226914		TT_C0053	1.05728	0.080362	0.687495		TT_C0053	1.03944	0.0558091	0.427093
scaffold_1	TT_C0054	333.05	327.18	305.54	513.41	248.45	380.02	315	378.07	319.84	330.24	275.9	387.72		TT_C0054	1.18235	0.241659	0.488014		TT_C0054	0.870372	-0.200296	0.584294		TT_C0054	1.04881	0.0687544	0.51316
scaffold_1	TT_C0055	303.92	289.08	271.89	294.45	312.63	343.5	338.17	358.03	330.2	283.56	255.96	324.03		TT_C0055	1.09908	0.136291	0.16914		TT_C0055	0.908445	-0.138528	0.30034		TT_C0055	1.18674	0.247005	0.0122853
scaffold_1	TT_C0056	155.91	173.82	155.19	210.89	196.89	124.29	151.28	109.58	133.43	125.73	120.68	128.24		TT_C0056	1.09723	0.133869	0.598518		TT_C0056	0.704137	-0.506073	0.123181		TT_C0056	0.813103	-0.29849	0.0893178
scaffold_1	TT_C0057	81.27	79	81.01	72.74	66.85	73.75	112.37	88.63	98.45	80.48	81.97	109.03		TT_C0057	0.884201	-0.177554	0.0147738		TT_C0057	1.27252	0.347691	0.111607		TT_C0057	1.24109	0.311607	0.0487991
scaffold_1	TT_C0058	59.35	55.87	57.4	70.63	60.39	55.76	98.98	83.31	114.68	65.44	49.89	67.13		TT_C0058	1.08203	0.11374	0.354105		TT_C0058	0.976871	-0.0337598	0.847677		TT_C0058	1.72037	0.782718	0.0104242
scaffold_1	TTCX01	75.58	79.5	91.22	95.44	117.95	85.96	159.85	159.12	205.96	101.02	79.29	96.07		TTCX01	1.21539	0.281417	0.170162		TTCX01	0.923267	-0.11518	0.543391		TTCX01	2.13126	1.09171	0.00457369
scaffold_1	TT_C0060	375.74	388.34	394.97	396.94	393.71	414.75	554.1	542.87	565.25	373.63	325.7	391.62		TT_C0060	1.03999	0.0565692	0.148162		TT_C0060	0.905052	-0.143927	0.139574		TT_C0060	1.43412	0.520169	4.03043e-05
scaffold_1	TT_C0061	396.06	409.41	397	378.32	371.24	326.96	375.81	262.97	316.21	308.05	318.17	365.11		TT_C0061	0.895257	-0.159626	0.065107		TT_C0061	0.920865	-0.118938	0.299042		TT_C0061	0.79419	-0.332443	0.0661013
scaffold_1	TT_C0062	260.57	252.91	277.87	235.61	239.38	254.93	301.55	287.85	317.51	246.07	217.28	296.87		TT_C0062	0.922373	-0.116578	0.0963524		TT_C0062	1.04151	0.0586786	0.695576		TT_C0062	1.14603	0.196643	0.0271423
scaffold_1	TT_C0063	113.35	110.5	111.34	109.86	122.33	97.36	150.99	133.71	156.17	105.01	86.97	102.43		TT_C0063	0.983174	-0.0244817	0.808391		TT_C0063	0.89337	-0.162671	0.269605		TT_C0063	1.31528	0.395374	0.0067527
scaffold_1	TT_C0064	282.2	296.82	287.82	275.19	271.57	187.68	351.13	252.66	298.44	194.2	198.2	197.27		TT_C0064	0.847261	-0.239121	0.20146		TT_C0064	0.802884	-0.316737	0.166952		TT_C0064	1.04083	0.0577295	0.702753
scaffold_1	TT_C0065	191.13	191.74	208.97	177.8	174.4	171.56	285.35	292.82	292.17	214.52	159.63	179.91		TT_C0065	0.884969	-0.176301	0.0206838		TT_C0065	1.05785	0.0811363	0.565063		TT_C0065	1.47057	0.556372	0.000124753
scaffold_1	TT_C0066	242.1	251.07	261.26	286.56	271.43	221.69	296.03	236.75	287.26	227.41	214.89	263.43		TT_C0066	1.03347	0.0474951	0.700539		TT_C0066	0.905153	-0.143766	0.369624		TT_C0066	1.08697	0.120307	0.32011
scaffold_1	TT_C0067	369.45	398.34	385.6	645.39	412.32	477.15	431.24	469.87	397.07	390.56	322.47	401.46		TT_C0067	1.33074	0.412227	0.143261		TT_C0067	0.726118	-0.461723	0.130126		TT_C0067	1.12553	0.17061	0.0998942
scaffold_1	TT_C0068	486.06	497.61	478.78	448.77	521.53	447.67	545.12	378.44	498.83	350.04	384.42	447.15		TT_C0068	0.969585	-0.0445603	0.585706		TT_C0068	0.833311	-0.263073	0.103468		TT_C0068	0.972608	-0.0400702	0.802536
scaffold_1	TT_C0069	578.38	599.19	578.48	525.53	610.2	640.19	568.36	611.56	605.61	605.06	460.45	580.98		TT_C0069	1.01132	0.0162327	0.859206		TT_C0069	0.927119	-0.109173	0.486858		TT_C0069	1.01679	0.0240185	0.552842
scaffold_1	TT_C0070	354.58	372.71	373	350.56	327	357.91	352.05	318.08	329.13	327.82	276.46	337.24		TT_C0070	0.941088	-0.0875981	0.124367		TT_C0070	0.909268	-0.137222	0.211259		TT_C0070	0.908179	-0.138952	0.0452324
scaffold_1	TT_C0071	311.69	266.34	293.47	148.66	154.5	154.15	208.11	217.22	256.74	154.68	127.53	176.97		TT_C0071	0.524739	-0.930328	0.000487707		TT_C0071	1.00409	0.00588734	0.967591		TT_C0071	0.782639	-0.353581	0.0338039
scaffold_1	TT_C0072	284.9	257.82	268.61	200.03	156.07	167.17	191.81	183.45	223.96	177.73	140.59	191.83		TT_C0072	0.644953	-0.632733	0.00334437		TT_C0072	0.974927	-0.036634	0.839131		TT_C0072	0.738565	-0.437203	0.00847134
scaffold_1	TT_C0074	343.63	310.17	341.86	346.11	302.95	312.91	393.05	320.18	430.83	279.81	276.04	322.01		TT_C0074	0.966163	-0.0496613	0.544583		TT_C0074	0.912565	-0.132001	0.227412		TT_C0074	1.14905	0.200438	0.222093
scaffold_1	TT_C0075	482.51	463.59	458.23	616.14	370.54	556.2	523.31	612.37	556.72	505.45	371.28	469.66		TT_C0075	1.09866	0.135744	0.567871		TT_C0075	0.872647	-0.196529	0.479653		TT_C0075	1.20513	0.269189	0.0236591
scaffold_1	TT_C0076	578.19	727.86	675.48	490.56	720.25	682.48	842.67	769.99	746.29	708.84	615.71	752.52		TT_C0076	0.955469	-0.0657194	0.742546		TT_C0076	1.09707	0.133654	0.49534		TT_C0076	1.19047	0.25153	0.0749099
scaffold_1	TT_C0077	717.29	828.86	808.83	708.13	849.11	542.19	1099.06	752.41	930.74	752.21	781.42	678.32		TT_C0077	0.891485	-0.165717	0.421095		TT_C0077	1.0536	0.0753211	0.70985		TT_C0077	1.18142	0.240517	0.24956
scaffold_1	TT_C0078	82.38	86.76	80.65	101.79	135.84	121.25	96.89	92.09	108.68	142.08	114.27	132.96		TT_C0078	1.43673	0.522786	0.0222425		TT_C0078	1.08479	0.117418	0.472988		TT_C0078	1.19164	0.25295	0.0385018
scaffold_1	TT_C0079	82.53	89.88	73.2	102.26	116.51	140.76	86.83	86.72	93	133.97	111.22	137.43		TT_C0079	1.46382	0.549743	0.0360555		TT_C0079	1.06422	0.0898001	0.609865		TT_C0079	1.08526	0.118037	0.254707
scaffold_1	TT_C0080	48.43	49.83	47.1	73.76	79.23	92.84	68.84	72.16	75.29	98.22	72.36	98.88		TT_C0080	1.69118	0.758031	0.00426534		TT_C0080	1.09612	0.13241	0.491493		TT_C0080	1.48796	0.573337	0.000305972
scaffold_1	TT_C0081	38.79	38.85	35.29	64.07	79.29	104.59	54.21	54.49	63.75	106.05	71.47	97.47		TT_C0081	2.19561	1.13462	0.0192715		TT_C0081	1.10905	0.14933	0.597522		TT_C0081	1.52705	0.610749	0.00406324
scaffold_1	TTCX02	50.1	53.56	51.14	133.66	103.55	137.6	66.47	78.21	78.61	122.23	92.44	133.36		TTCX02	2.42125	1.27575	0.0024581		TTCX02	0.92855	-0.106948	0.612515		TTCX02	1.44244	0.528513	0.00514758
scaffold_1	TT_C0082	381.21	360.42	326.28	683.28	681.27	679.01	239.42	247.22	257.93	576.11	492.4	611.69		TT_C0082	1.91361	0.936295	3.5106e-05		TT_C0082	0.822193	-0.282452	0.0266955		TT_C0082	0.697222	-0.520311	0.00309244
scaffold_1	TT_C0083	246.32	231.78	210.41	408.95	390.79	479.26	208.13	217.67	251.44	430.18	358.53	485.99		TT_C0083	1.85763	0.893467	0.00243612		TT_C0083	0.996638	-0.00485851	0.976482		TT_C0083	0.983631	-0.0238104	0.833767
scaffold_1	TT_C0084	36.52	33.55	36.74	44.93	37.21	37.65	57.88	53.56	76.15	39.34	36.03	55.38		TT_C0084	1.12152	0.165461	0.185128		TT_C0084	1.09149	0.126303	0.602921		TT_C0084	1.7563	0.812536	0.0183482
scaffold_1	TT_C0085	40.4	36.5	35.3	34.29	29.68	40.86	73.79	93.82	114.55	48.82	37.58	61.14		TT_C0085	0.934314	-0.098021	0.53144		TT_C0085	1.40742	0.493054	0.13193		TT_C0085	2.5148	1.33044	0.0088147
scaffold_1	TT_C0086	283.88	359.24	314.72	288.22	427.89	202.98	483.47	287.28	401.69	273.47	329.35	281.54		TT_C0086	0.959544	-0.0595785	0.860835		TT_C0086	0.962213	-0.0555724	0.872779		TT_C0086	1.22405	0.291658	0.305689
scaffold_1	TT_C0087	278.73	271.34	220.97	255.51	300.53	270.01	292.21	288.67	311.11	257.59	225.37	230.54		TT_C0087	1.07135	0.0994234	0.460468		TT_C0087	0.863749	-0.211316	0.0867858		TT_C0087	1.15687	0.210222	0.106735
scaffold_1	TT_C0088	344.35	334.63	307.36	326	297.88	312.25	315.88	295.22	289.49	275.74	238.22	279.46		TT_C0088	0.949095	-0.0753762	0.289785		TT_C0088	0.847553	-0.238624	0.0371232		TT_C0088	0.913062	-0.131215	0.104676
scaffold_1	TT_C0089	287.75	276.49	262.05	224.59	209.05	218.56	292.11	220.01	254.06	209.68	209.08	236.44		TT_C0089	0.789311	-0.341334	0.00263134		TT_C0089	1.0046	0.00662092	0.925836		TT_C0089	0.927253	-0.108965	0.416119
scaffold_1	TT_C0090	258.18	263.11	291.02	340.9	198.3	342.41	316.61	387.56	300.42	320.02	217.93	292.39		TT_C0090	1.08531	0.11811	0.661068		TT_C0090	0.941845	-0.0864384	0.778059		TT_C0090	1.23671	0.306505	0.0888786
scaffold_1	TT_C0091	129.04	151.95	158.36	261.52	164.43	141.41	157.77	137.93	134.9	142.73	117.68	146.52		TT_C0091	1.29136	0.368894	0.322818		TT_C0091	0.717234	-0.479484	0.231085		TT_C0091	0.980084	-0.0290224	0.811165
scaffold_1	TT_C0092	207.37	207.37	213.59	251.66	249	220.43	293.47	261.19	268.74	199.13	173.04	218.47		TT_C0092	1.14763	0.198657	0.0388296		TT_C0092	0.819093	-0.2879	0.0581336		TT_C0092	1.31046	0.390071	0.00285041
scaffold_1	TT_C0093	873.49	1227.64	1165.3	890.46	977.88	770.91	623.52	613.65	739.41	1117.51	694.62	603.67		TT_C0093	0.807992	-0.307587	0.168549		TT_C0093	0.915336	-0.127627	0.682697		TT_C0093	0.605119	-0.724708	0.0209396
scaffold_1	TT_C0094	343.81	334.67	303.31	456.18	428.6	377.6	235.19	211.98	257.95	319.47	314.77	314.53		TT_C0094	1.28579	0.36266	0.0230404		TT_C0094	0.751572	-0.412016	0.0105727		TT_C0094	0.718198	-0.477546	0.00696425
scaffold_1	TT_C0096	570.76	549.54	603.07	576.61	530.62	500.19	631.23	540.56	651.22	542.82	491.04	699.17		TT_C0096	0.932719	-0.100486	0.22727		TT_C0096	1.07814	0.10855	0.562468		TT_C0096	1.05782	0.08109	0.425093
scaffold_1	TT_C0097	313.4	332.51	312.5	371.57	379.9	307.76	324.69	238.72	317.04	276.93	284.47	315.63		TT_C0097	1.1052	0.144301	0.229195		TT_C0097	0.827988	-0.272318	0.077244		TT_C0097	0.918657	-0.122402	0.409461
scaffold_1	TT_C0098	640.39	668.75	613.8	846.93	890.09	1070.42	496.58	560.34	576.8	892.55	654.86	833.55		TT_C0098	1.45997	0.545941	0.0137375		TT_C0098	0.848089	-0.237712	0.224161		TT_C0098	0.849595	-0.235153	0.0297526
scaffold_1	TT_C0099	90.46	95.23	94.71	179.34	126.13	178.07	118.17	138.83	119.13	161.19	126.75	185.05		TT_C0099	1.72447	0.786149	0.0183229		TT_C0099	0.978182	-0.0318256	0.892214		TT_C0099	1.34141	0.423745	0.00984581
scaffold_1	TT_C0100	66.87	68.35	71.33	107.72	93.39	114.49	98.45	101.21	98.49	109.14	82.17	131.26		TT_C0100	1.52796	0.611606	0.00462749		TT_C0100	1.02208	0.0315151	0.888083		TT_C0100	1.44348	0.529547	4.42339e-05
scaffold_1	TT_C0101	455.48	586.31	529.02	644.58	582.44	396.98	501.83	330.94	364.19	380.9	396.79	357.66		TT_C0101	1.03386	0.0480429	0.842146		TT_C0101	0.699107	-0.516415	0.0963495		TT_C0101	0.762002	-0.392134	0.125848
scaffold_1	TT_C0102	713.88	764.34	840.15	748.67	595.56	632.22	750.41	680.35	717.09	642.97	579.38	708.61		TT_C0102	0.852517	-0.230199	0.125399		TT_C0102	0.976984	-0.0335932	0.810939		TT_C0102	0.926448	-0.110218	0.246464
scaffold_1	TT_C0103	761.74	719.69	703.24	878.17	845.95	748.99	774.98	627.54	726.16	657.79	639.41	709.43		TT_C0103	1.13203	0.178911	0.0867135		TT_C0103	0.811379	-0.301552	0.0243502		TT_C0103	0.974371	-0.0374563	0.710023
scaffold_1	TT_C0104	514.35	483.37	466.2	572.48	497.66	609.85	495.45	498.53	507.38	546.34	449.2	529.69		TT_C0104	1.1476	0.198616	0.115042		TT_C0104	0.90788	-0.139426	0.311601		TT_C0104	1.02558	0.0364332	0.438977
scaffold_1	TT_C0105	536.59	686.61	656.14	711.74	782.66	396.5	772.64	344.96	526.93	378.96	615.33	437.01		TT_C0105	1.00615	0.00884697	0.977285		TT_C0105	0.756941	-0.401747	0.330272		TT_C0105	0.875057	-0.192551	0.585393
scaffold_1	TT_C0106	694.41	678.22	666.8	755.3	639.06	634.44	770.47	639.08	701.42	612.18	634.39	635.07		TT_C0106	0.994788	-0.00753934	0.934232		TT_C0106	0.927465	-0.108636	0.289888		TT_C0106	1.03508	0.0497401	0.571881
scaffold_1	TT_C0107	209.56	221.62	214.26	227.66	195.38	224.4	244.81	245.38	222.94	229.68	192.83	233.77		TT_C0107	1.0031	0.00446351	0.953926		TT_C0107	1.01365	0.019565	0.867542		TT_C0107	1.10487	0.143882	0.050903
scaffold_1	TT_C0108	241.98	266.96	238.3	271.57	249.86	223.84	291.24	226.79	241.82	208.85	179.77	204.86		TT_C0108	0.997364	-0.0038085	0.970115		TT_C0108	0.796329	-0.328564	0.0376169		TT_C0108	1.01688	0.024143	0.854187
scaffold_1	TT_C0109	337.77	356.57	355.42	347.22	382.63	365.47	462.36	388.6	465.53	311.94	269.91	324.54		TT_C0109	1.0434	0.0612929	0.270848		TT_C0109	0.827512	-0.273149	0.0316068		TT_C0109	1.25409	0.326637	0.0263312
scaffold_1	TT_C0111	276.69	248.07	271.85	445.69	333.05	343.63	351.7	400.41	432.58	305.32	230.01	314.8		TT_C0111	1.40893	0.494603	0.0425648		TT_C0111	0.757442	-0.400793	0.112921		TT_C0111	1.48716	0.572564	0.00674479
scaffold_1	TT_C0110	68.67	64.24	64.58	59.55	78.82	75.59	113.27	117.11	124.4	68.89	50.52	63.94		TT_C0110	1.0834	0.115562	0.42082		TT_C0110	0.856936	-0.222741	0.276298		TT_C0110	1.79645	0.845145	0.000123827
scaffold_1	TT_C0112	176.31	162.04	163.87	179.63	176.34	214.18	211.62	218.26	241.66	162.23	123.62	162.87		TT_C0112	1.13526	0.183022	0.154205		TT_C0112	0.787021	-0.345526	0.0846945		TT_C0112	1.33714	0.419154	0.00512826
scaffold_1	TT_C0113	267.82	267.03	270.13	222.57	319.27	351.96	350.93	366.96	426.02	276.94	189.86	238.32		TT_C0113	1.11034	0.150999	0.488541		TT_C0113	0.788901	-0.342083	0.24589		TT_C0113	1.42104	0.506949	0.00779431
scaffold_1	TT_C0114	634.63	414.11	525.77	371.64	745.62	616.03	655.98	719.26	797.23	382.45	423.42	518.92		TT_C0114	1.10084	0.13861	0.697776		TT_C0114	0.764321	-0.387749	0.308674		TT_C0114	1.37978	0.464433	0.0578735
scaffold_1	TT_C0115	360.14	320.22	335.78	315.55	387.52	355.77	361.45	342.05	383.46	307.12	272.77	330.94		TT_C0115	1.04202	0.0593854	0.582711		TT_C0115	0.860215	-0.217231	0.139543		TT_C0115	1.0697	0.0971997	0.229787
scaffold_1	TT_C0116	538.15	541.2	562.38	512.69	609.18	540.56	700.34	522.91	722.53	488.2	505.52	581.39		TT_C0116	1.01261	0.0180767	0.827494		TT_C0116	0.947474	-0.077841	0.51216		TT_C0116	1.1852	0.245132	0.186397
scaffold_1	TT_C0117	347.72	360.25	349.34	325.75	357.83	370.51	396.5	331.59	394.58	288.18	258.5	303.59		TT_C0117	0.996955	-0.00440038	0.94211		TT_C0117	0.806639	-0.310005	0.0223832		TT_C0117	1.06182	0.0865355	0.37187
scaffold_1	TT_C0118	1017.65	1306.46	1109.46	1015.87	1154.53	1046.28	1175.74	1025.32	1195.13	964.94	766.69	912.39		TT_C0118	0.936833	-0.094137	0.489126		TT_C0118	0.821972	-0.282839	0.0584735		TT_C0118	0.989113	-0.0157922	0.907484
scaffold_1	TT_C0119	997.66	1062.88	1009.52	846.69	1066.2	1002.25	1423.92	1333.35	1505.6	917.73	733.7	893.65		TT_C0119	0.949538	-0.0747017	0.491074		TT_C0119	0.873056	-0.195854	0.22958		TT_C0119	1.38853	0.473558	0.00176725
scaffold_1	TT_C0120	450.81	522.71	479.92	520.92	515.98	394.07	614.28	478.41	559.1	376.97	374.36	408.13		TT_C0120	0.98454	-0.0224781	0.879697		TT_C0120	0.810262	-0.30354	0.102415		TT_C0120	1.13647	0.184559	0.212671
scaffold_1	TT_C0121	230.74	231.05	226.27	233.88	274.89	240.05	317.98	308.94	350.81	233.64	195.95	237.04		TT_C0121	1.08831	0.122085	0.190385		TT_C0121	0.890241	-0.167733	0.209518		TT_C0121	1.421	0.506902	0.00166115
scaffold_1	TT_C0122	1144.35	1372.64	1326.66	1516.78	1538.09	1319.88	1516.85	1507.16	1414.73	1058.17	917.62	1034.72		TT_C0122	1.13818	0.186724	0.146407		TT_C0122	0.688156	-0.539193	0.0051577		TT_C0122	1.15482	0.207673	0.0614292
scaffold_1	TT_C0123	376.67	404.97	377.25	449.2	492.05	490.4	593.7	546.31	510.98	396.45	382.83	485.41		TT_C0123	1.23536	0.304935	0.00569856		TT_C0123	0.883379	-0.178895	0.187879		TT_C0123	1.42463	0.510588	0.0031003
scaffold_1	TT_C0124	136.49	127.78	124.4	126.71	121.99	159.99	142.71	167.42	180.07	137.02	99.72	133.7		TT_C0124	1.05151	0.0724612	0.62141		TT_C0124	0.906408	-0.141767	0.492166		TT_C0124	1.26122	0.334825	0.0427702
scaffold_1	TT_C0125	190.86	184.94	189.66	217.08	205.23	251.67	241.37	274.12	272.4	206.55	151.37	193.94		TT_C0125	1.19191	0.253281	0.0616556		TT_C0125	0.818808	-0.288403	0.134492		TT_C0125	1.39336	0.478569	0.00235275
scaffold_1	TT_C0126	272.63	357.02	331.02	362.73	369.81	275.79	328.79	216	303.62	270.27	239.33	248.89		TT_C0126	1.04961	0.069855	0.705997		TT_C0126	0.752224	-0.410766	0.0577674		TT_C0126	0.883144	-0.179279	0.426538
scaffold_1	TT_C0127	124.4	109.89	120.8	137.8	126.9	171.39	125.05	137.2	153.67	130.42	107.35	133.52		TT_C0127	1.22811	0.296441	0.127643		TT_C0127	0.851407	-0.232079	0.241616		TT_C0127	1.17131	0.228121	0.0964688
scaffold_1	TT_C0128	94.69	92.08	91.78	116.26	113.72	136.57	85.65	89.73	112.55	113.55	93.07	105.88		TT_C0128	1.31592	0.396074	0.0158106		TT_C0128	0.852544	-0.230154	0.127135		TT_C0128	1.03367	0.0477818	0.729242
scaffold_1	TT_C0129	111.85	109.15	111.2	132.15	140.57	103.1	105.68	83.9	126.56	95.2	103.88	100.57		TT_C0129	1.13131	0.17799	0.270445		TT_C0129	0.797323	-0.326763	0.0943793		TT_C0129	0.951656	-0.0714885	0.686854
scaffold_1	TT_C0130	127.99	110.04	159.03	128.55	116.02	112.73	165.35	190.32	305.87	110.18	86.86	114.14		TT_C0130	0.899864	-0.152221	0.429642		TT_C0130	0.870921	-0.199387	0.191083		TT_C0130	1.6661	0.736471	0.125254
scaffold_1	TT_C0131	36.15	35.25	37.99	38.42	36.92	31.36	39.9	35.88	48.76	28.5	23.13	29.84		TT_C0131	0.975409	-0.0359207	0.715797		TT_C0131	0.763543	-0.389219	0.0472179		TT_C0131	1.1385	0.187128	0.263922
scaffold_1	TT_C0132	179.14	222.69	163.7	225.86	266.48	178.65	275.51	181.63	205.49	159.87	163.73	156.77		TT_C0132	1.18648	0.246688	0.319048		TT_C0132	0.715912	-0.482145	0.0670604		TT_C0132	1.1717	0.2286	0.385461
scaffold_1	TT_C0133	495.33	520.77	508.99	500.72	426.82	477.7	582.04	504.56	537.73	411.77	357.57	443.79		TT_C0133	0.921414	-0.118078	0.157908		TT_C0133	0.86329	-0.212082	0.126947		TT_C0133	1.06507	0.0909504	0.233903
scaffold_1	TT_C0134	300.25	314.75	307.23	246.3	297.88	305.96	389.01	321.33	388.19	292.91	264.57	318.93		TT_C0134	0.921831	-0.117426	0.277843		TT_C0134	1.0309	0.0439055	0.737871		TT_C0134	1.19117	0.252376	0.0615792
scaffold_1	TT_C0135	372.92	383.22	346.64	401	440.43	374.57	386.25	318.93	351.65	355.45	344.1	378.58		TT_C0135	1.10267	0.140998	0.16166		TT_C0135	0.88662	-0.173612	0.101126		TT_C0135	0.958333	-0.0614017	0.529565
scaffold_1	TT_C0136	468.18	522.51	523.32	523.37	337.2	613.44	543.48	621.94	536.2	463.21	353.01	483.25		TT_C0136	0.97358	-0.0386284	0.88067		TT_C0136	0.881588	-0.181823	0.556786		TT_C0136	1.12392	0.168534	0.130628
scaffold_1	TT_C0137	448.69	467.78	444.96	470.31	431.46	484.18	440.63	405.83	438.33	367.65	308.15	383.28		TT_C0137	1.01801	0.0257524	0.661029		TT_C0137	0.764155	-0.388064	0.0172558		TT_C0137	0.943706	-0.0835902	0.126609
scaffold_1	TT_C0138	495.29	541.86	538.97	578.11	619.54	549.6	667.22	642.79	646.81	407.17	401.72	427.76		TT_C0138	1.10858	0.148709	0.0870443		TT_C0138	0.707769	-0.498649	0.0014518		TT_C0138	1.24154	0.312134	0.00166706
scaffold_1	TT_C0139	74.02	75.29	77	70.53	62.79	58.77	93.75	76.23	77.26	69.63	57.7	68.37		TT_C0139	0.848791	-0.236518	0.032697		TT_C0139	1.01879	0.0268613	0.825778		TT_C0139	1.09248	0.127612	0.291128
scaffold_1	TT_C0140	191	225.95	216.05	311.81	222.44	241.19	260.94	283.15	248.06	248.46	166.88	211.4		TT_C0140	1.22502	0.29281	0.178434		TT_C0140	0.808238	-0.307148	0.240666		TT_C0140	1.25142	0.323568	0.0220959
scaffold_1	TT_C0141	160.13	170.44	156.12	231.42	149.29	201.89	198.67	248.03	205.59	199.59	133.1	199.85		TT_C0141	1.19707	0.259503	0.260194		TT_C0141	0.914075	-0.129616	0.636829		TT_C0141	1.34026	0.42251	0.026098
scaffold_1	TT_C0142	207.06	204.06	204.31	224.4	207.35	215.76	258.1	317.32	296.06	227.6	164.22	224.96		TT_C0142	1.05213	0.0733077	0.0999527		TT_C0142	0.952541	-0.0701465	0.655377		TT_C0142	1.41605	0.501873	0.00792862
scaffold_1	TT_C0143	577.65	589.78	595.75	390	591.39	466.6	505.88	351.89	534.79	434.53	489.28	510.5		TT_C0143	0.821238	-0.284128	0.149186		TT_C0143	0.990552	-0.0136948	0.945688		TT_C0143	0.7898	-0.34044	0.0961516
scaffold_1	TT_C0144	516.5	492.67	522.7	535.81	459.21	528.71	421.25	433.77	474.98	495.52	392.79	487.76		TT_C0144	0.994686	-0.00768659	0.922188		TT_C0144	0.903093	-0.147053	0.29703		TT_C0144	0.86822	-0.203868	0.0225336
scaffold_1	TT_C0145	255.82	229.33	237.83	334.94	214.21	236.81	210.77	226.84	228	232.51	158.49	205.37		TT_C0145	1.08711	0.1205	0.608864		TT_C0145	0.758779	-0.398248	0.214725		TT_C0145	0.920648	-0.119279	0.116794
scaffold_1	TT_C0146	330.2	397.96	348.81	464.93	286.79	315.88	330.55	283.68	299.18	300.35	244.61	304.63		TT_C0146	0.9913	-0.0126069	0.960158		TT_C0146	0.795794	-0.329533	0.281752		TT_C0146	0.848129	-0.237644	0.0897711
scaffold_1	TT_C0147	311.86	310.08	327.45	311.7	270.52	317.69	281.75	265.61	287.1	282.28	241.95	312.37		TT_C0147	0.947882	-0.0772201	0.356001		TT_C0147	0.929649	-0.105243	0.449776		TT_C0147	0.878943	-0.186158	0.0107411
scaffold_1	TT_C0148	263.13	261.61	273.87	236.33	254.96	264.05	246.71	224.15	248.75	235.28	206.27	260.54		TT_C0148	0.945818	-0.0803649	0.185247		TT_C0148	0.929502	-0.10547	0.372071		TT_C0148	0.901078	-0.150276	0.0399144
scaffold_1	TT_C0149	1033.92	1121.45	1202	919.7	959.71	741.37	1063.91	758.65	853.59	769.59	805.56	822.06		TT_C0149	0.780605	-0.357335	0.0413695		TT_C0149	0.914693	-0.12864	0.340135		TT_C0149	0.797097	-0.327173	0.0909159
scaffold_1	TT_C0150	704.48	683.78	718.03	643.49	630.83	680.3	669.03	633.19	690.98	563.75	469.6	574.14		TT_C0150	0.927992	-0.107816	0.0473821		TT_C0150	0.822405	-0.282078	0.0336023		TT_C0150	0.946308	-0.0796176	0.126307
scaffold_1	TT_C0151	585.07	511.49	615.75	521.22	501.63	618.2	581.44	608.27	634.89	513.79	397.42	544.18		TT_C0151	0.958384	-0.0613247	0.643247		TT_C0151	0.886865	-0.173213	0.341913		TT_C0151	1.06558	0.0916363	0.339827
scaffold_1	TT_C0152	2180.63	1230.6	2933.28	1210.94	1386.22	2648.18	2691.74	2457.41	2277.58	1891.96	1446.84	1626.78		TT_C0152	0.826753	-0.274472	0.613066		TT_C0152	0.946665	-0.0790741	0.852646		TT_C0152	1.17058	0.227218	0.51606
scaffold_1	TT_C0153	456.63	289.02	592.35	527.76	312.35	949.38	914.21	1163.4	917.49	597.43	333.37	443.15		TT_C0153	1.33744	0.41947	0.506747		TT_C0153	0.767789	-0.381219	0.53086		TT_C0153	2.23849	1.16253	0.0101353
scaffold_1	TT_C0154	242.56	164.07	338.3	212.01	188.19	557.03	464.41	489.84	512.53	294.99	181.64	204.29		TT_C0154	1.28499	0.361761	0.613499		TT_C0154	0.711344	-0.49138	0.499215		TT_C0154	1.96902	0.977476	0.00999905
scaffold_1	TT_C0155	156.31	103.41	186.19	149.6	138.36	325.16	359.34	380.07	423.85	168.24	100.82	124.59		TT_C0155	1.37499	0.459417	0.440443		TT_C0155	0.642044	-0.639256	0.314266		TT_C0155	2.60873	1.38335	0.00147977
scaffold_1	TT_C0156	1603.15	656.51	1863.79	664.82	937.36	1644.73	1762.68	1724.32	1769.67	1252.81	925.46	1046.22		TT_C0156	0.787426	-0.344785	0.566921		TT_C0156	0.993095	-0.0099964	0.98176		TT_C0156	1.27482	0.350297	0.361587
scaffold_1	TT_C0157	171.29	158.21	147.62	204.76	272.58	283.63	202.1	248.1	219.39	152.69	108.42	127.98		TT_C0157	1.59492	0.673487	0.0208781		TT_C0157	0.511308	-0.967736	0.0111469		TT_C0157	1.4034	0.488926	0.0130542
scaffold_1	TT_C0158	134.62	115.78	109.13	167.55	206.32	145.41	192.12	190.67	188.13	94.73	87.76	104.08		TT_C0158	1.44433	0.530401	0.051408		TT_C0158	0.55186	-0.857625	0.013567		TT_C0158	1.58796	0.667176	0.000800323
scaffold_1	TT_C0159	161.96	152.75	160.8	180.51	162.55	159.13	181.75	164.99	178.24	137.9	112.92	140.27		TT_C0159	1.05611	0.0787576	0.286384		TT_C0159	0.778769	-0.360733	0.0279493		TT_C0159	1.10404	0.142787	0.0483037
scaffold_1	TT_C0160	423.23	458.12	466.38	403.65	553.06	340.81	333.92	239.12	312.26	321.06	297.09	316.79		TT_C0160	0.962745	-0.0547747	0.807551		TT_C0160	0.720559	-0.472811	0.129199		TT_C0160	0.656882	-0.606293	0.0081559
scaffold_1	TT_C0161	201.59	173.45	191.07	328.55	226.51	158.74	234.8	226.9	217.42	173.43	129.44	159.43		TT_C0161	1.26089	0.334437	0.380818		TT_C0161	0.64766	-0.626691	0.175756		TT_C0161	1.19963	0.262584	0.0173353
scaffold_1	TT_C0162	294.25	265.73	276.76	303.27	308.12	337.34	358.76	356.42	410.03	275.25	220.96	303.8		TT_C0162	1.13384	0.181218	0.0505482		TT_C0162	0.843243	-0.24598	0.134983		TT_C0162	1.34475	0.427343	0.0076741
scaffold_1	TT_C0163	277.96	265.12	259.82	257.73	214.55	261.77	384.69	446.68	442.02	345.15	232.54	363.61		TT_C0163	0.914248	-0.129342	0.225792		TT_C0163	1.28234	0.358776	0.188745		TT_C0163	1.58599	0.665382	0.00161161
scaffold_1	TT_C0164	852.57	900.29	840.4	842.02	754.08	929.32	971.59	1082.18	924.72	869.85	726.42	874.34		TT_C0164	0.97384	-0.0382435	0.695782		TT_C0164	0.978297	-0.0316561	0.807336		TT_C0164	1.14855	0.199814	0.062533
scaffold_1	TT_C0165	221.09	265.33	234.29	245.55	317.53	253.15	229.15	218.13	200.79	232.88	169.42	192.96		TT_C0165	1.13254	0.179557	0.293141		TT_C0165	0.72928	-0.455456	0.0663881		TT_C0165	0.899211	-0.153269	0.193152
scaffold_1	TT_C0166	561.91	556.74	503.85	349.14	485.79	504.8	563.59	603.45	576.18	443.25	365.45	479.23		TT_C0166	0.82572	-0.276276	0.146556		TT_C0166	0.961335	-0.0568881	0.785818		TT_C0166	1.0744	0.103536	0.140929
scaffold_1	TT_C0167	512.02	486.39	479.15	399.8	439.57	590.75	599.75	684.78	655.49	498.49	383.8	515.25		TT_C0167	0.967893	-0.0470805	0.801983		TT_C0167	0.977219	-0.0332466	0.886379		TT_C0167	1.31299	0.392855	0.00456571
scaffold_1	TT_C0168	1178.99	1179.11	1268.13	787.47	975.35	1042.48	1193.47	1175.11	1272.65	1034.18	866.97	1050.44		TT_C0168	0.773613	-0.370315	0.0287924		TT_C0168	1.05215	0.0733373	0.639032		TT_C0168	1.00414	0.00595544	0.911308
scaffold_1	TT_C0169	1414.57	1385.29	1491.42	987.46	1097.81	1058.77	1317.96	1117.13	1315.4	1022.81	962.09	1112.65		TT_C0169	0.732658	-0.448788	0.00107161		TT_C0169	0.985213	-0.021492	0.789781		TT_C0169	0.873979	-0.194329	0.0706675
scaffold_1	TT_C0170	1237.37	1295.65	1364.47	1079.97	1118.8	862.01	1396.01	1017.91	1218.81	924.38	935.49	961.67		TT_C0170	0.785321	-0.348646	0.0338236		TT_C0170	0.921837	-0.117417	0.378874		TT_C0170	0.932069	-0.101491	0.486443
scaffold_1	TT_C0171	613.34	621.91	591.61	468.49	478.43	437.87	666.48	581.44	596.5	428.54	400.51	479.49		TT_C0171	0.758016	-0.399699	0.000629688		TT_C0171	0.944937	-0.0817092	0.385973		TT_C0171	1.00961	0.0138011	0.84302
scaffold_1	TT_C0172	273.69	274.28	291.66	344.8	230.84	297.99	309.77	322.68	321.57	310.71	258.29	364.89		TT_C0172	1.04049	0.0572687	0.752795		TT_C0172	1.06898	0.0962302	0.679578		TT_C0172	1.13624	0.184266	0.00609677
scaffold_1	TT_C0173	185.11	174.96	174.87	197.94	151.22	168.4	209.45	171.13	216.33	185.31	174.52	205.53		TT_C0173	0.96751	-0.047651	0.701436		TT_C0173	1.09236	0.127444	0.386121		TT_C0173	1.11584	0.158136	0.226488
scaffold_1	TT_C0174	749.98	712.71	657.3	600.52	768.17	686.02	713.75	635.6	795.51	756.36	663.79	730.65		TT_C0174	0.969207	-0.0451227	0.714441		TT_C0174	1.04677	0.0659386	0.596125		TT_C0174	1.01173	0.016826	0.884242
scaffold_1	TT_C0175	385.01	400.4	410.75	356.77	320.22	322.26	308.66	284.63	280.82	326.53	292.25	345.07		TT_C0175	0.835382	-0.259493	0.00943355		TT_C0175	0.964573	-0.052037	0.577621		TT_C0175	0.730763	-0.452524	0.00072907
scaffold_1	TTCX03	655.63	683.79	733.71	586.47	694.78	462.68	527.42	352.34	384.81	442.54	514.59	552.35		TTCX03	0.841206	-0.249468	0.196254		TTCX03	0.865562	-0.20829	0.352726		TTCX03	0.609981	-0.713164	0.00992796
scaffold_1	TT_C0176	336.82	376.97	382.65	293.72	345.65	232.37	357.94	204.8	235.26	266.58	277.58	303.37		TT_C0176	0.795064	-0.330857	0.104402		TT_C0176	0.972228	-0.0406335	0.826568		TT_C0176	0.72781	-0.458366	0.112057
scaffold_1	TT_C0177	505.81	505.45	502.81	469.13	531.31	492.37	507.63	476.14	497.32	479.67	412.09	508.81		TT_C0177	0.985958	-0.0204014	0.716314		TT_C0177	0.93821	-0.0920165	0.415796		TT_C0177	0.978218	-0.0317726	0.303423
scaffold_1	TT_C0178	40.24	41.36	38.36	62.29	41.35	38.03	52.31	49.07	43.59	45.8	33.45	44.73		TT_C0178	1.18098	0.239981	0.397411		TT_C0178	0.875132	-0.192427	0.528789		TT_C0178	1.20849	0.273201	0.0362957
scaffold_1	TT_C0179	355.47	402.38	423.9	346.34	429.76	204.92	462.86	238.44	343.52	192.74	288.11	246.05		TT_C0179	0.830142	-0.26857	0.384989		TT_C0179	0.740963	-0.432526	0.29988		TT_C0179	0.884129	-0.17767	0.538296
scaffold_1	TT_C0180	333.67	286.21	305.02	503.61	283.03	303.11	286.79	331.6	351.44	303.1	208.71	279.76		TT_C0180	1.17824	0.236628	0.486504		TT_C0180	0.726378	-0.461208	0.260636		TT_C0180	1.04858	0.0684345	0.559851
scaffold_1	TT_C0181	460.77	452.39	486.19	513.93	493.5	514.22	453.71	424.19	496.63	442.03	364.7	443.26		TT_C0181	1.0874	0.12088	0.0292384		TT_C0181	0.82147	-0.28372	0.0280557		TT_C0181	0.982263	-0.0258185	0.741064
scaffold_1	TT_C0182	101.02	97.04	94.36	91.51	131.48	108.53	131.75	115.13	140.93	87.64	86.53	98.82		TT_C0182	1.13371	0.181054	0.329207		TT_C0182	0.82345	-0.280248	0.185816		TT_C0182	1.32621	0.407308	0.0151048
scaffold_1	TT_C0183	2399.03	2941.38	2820.56	4208.04	3843.9	3512.84	2816.19	2209.05	2451.48	2862.49	2691.51	2831.44		TT_C0183	1.41708	0.502925	0.0119436		TT_C0183	0.725084	-0.463779	0.00695111		TT_C0183	0.916156	-0.126335	0.397813
scaffold_1	TT_C0184	8137	11182.1	8362.56	5593.37	10913.4	4712.36	5951.92	2892.62	3596.1	4303.32	5793.06	5571.19		TT_C0184	0.766539	-0.383569	0.37715		TT_C0184	0.738372	-0.437581	0.405434		TT_C0184	0.449418	-1.15387	0.0195951
scaffold_1	TT_C0185	4370.63	4808.77	4553.22	3451.71	4111.36	4102.73	3597.14	3155.1	3399.57	4143.38	3305.8	4165.47		TT_C0185	0.849496	-0.235322	0.0526568		TT_C0185	0.995615	-0.00633957	0.964245		TT_C0185	0.739248	-0.43587	0.00269709
scaffold_1	TT_C0186	400.81	375.63	339.18	358.67	349.94	393.68	292.42	288.21	253.5	383.86	300.86	381.47		TT_C0186	0.988051	-0.0173419	0.851985		TT_C0186	0.96725	-0.0480393	0.712213		TT_C0186	0.747683	-0.419502	0.0124639
scaffold_1	TT_C0187	230.38	242.73	240.01	292.96	192.42	243.57	233.69	214.52	207.06	211.29	184.94	260.54		TT_C0187	1.0222	0.031675	0.865681		TT_C0187	0.900981	-0.150432	0.545947		TT_C0187	0.918878	-0.122055	0.0928214
scaffold_1	TT_C0188	185.62	184.69	197.96	206.62	150.24	168.57	229.39	216.93	209.17	196.8	159.65	227.48		TT_C0188	0.924613	-0.113078	0.451769		TT_C0188	1.11134	0.152297	0.490182		TT_C0188	1.15348	0.205997	0.0162045
scaffold_1	TT_C0189	2442.55	2763.43	2711.3	2061.59	2466.5	2301.43	2616.91	2541.62	2573.87	2630.71	2016.91	2235.95		TT_C0189	0.862609	-0.213221	0.0780736		TT_C0189	1.00791	0.0113728	0.937139		TT_C0189	0.976649	-0.0340886	0.577533
scaffold_1	TT_C0190	821.02	806.01	847.81	691.18	764.55	742.4	723.88	734.1	756.61	686.31	570.54	633.33		TT_C0190	0.888191	-0.171059	0.0208399		TT_C0190	0.859904	-0.217753	0.0617835		TT_C0190	0.894842	-0.160296	0.0051038
scaffold_1	TT_C0191	666.36	627.35	630.24	606.78	567.09	488.26	696.76	562.09	709.37	475.64	486.15	543.76		TT_C0191	0.863915	-0.211038	0.0778886		TT_C0191	0.905796	-0.142743	0.269587		TT_C0191	1.02301	0.0328202	0.777314
scaffold_1	TT_C0192	426.12	417.31	485.47	253.78	296.8	309.52	535.14	476.75	614.94	349.4	304.21	410.3		TT_C0192	0.647227	-0.627656	0.00457949		TT_C0192	1.23696	0.3068	0.124702		TT_C0192	1.22419	0.291831	0.094018
scaffold_1	TT_C0193	405.85	375.88	424.76	212.26	182.87	217.85	312.55	335.74	348.89	221.01	181.07	242.57		TT_C0193	0.508069	-0.976904	0.000380586		TT_C0193	1.05167	0.0726761	0.642058		TT_C0193	0.826513	-0.27489	0.0171189
scaffold_1	TT_C0194	513.48	498.62	478.82	468.41	528.58	549.4	700.91	629.65	659.01	439.61	384.62	439.6		TT_C0194	1.03721	0.0527014	0.520429		TT_C0194	0.817278	-0.291102	0.0363651		TT_C0194	1.33446	0.416254	0.00194007
scaffold_1	TT_C0195	273.9	281.56	293.75	283.17	234.2	240.16	304.11	241.8	280.98	239.62	199.5	238.78		TT_C0195	0.892041	-0.164818	0.137175		TT_C0195	0.894882	-0.160231	0.261631		TT_C0195	0.973717	-0.0384259	0.716478
scaffold_1	TT_C0196	353.33	388.57	362.87	360.05	369.89	296.45	425.8	278.61	370.21	255.09	262.63	271.82		TT_C0196	0.929053	-0.106167	0.360231		TT_C0196	0.76924	-0.378495	0.0283867		TT_C0196	0.972709	-0.0399195	0.831218
scaffold_1	TT_C0197	694.84	604.79	665.35	733.71	673.12	704.33	943.84	1034.11	1039.26	625.64	516.93	656.85		TT_C0197	1.07439	0.103521	0.199742		TT_C0197	0.852337	-0.230504	0.0861796		TT_C0197	1.53549	0.6187	0.00100371
scaffold_1	TT_C0198	648.59	671.01	609.05	893.45	858.91	877.83	892.34	887.37	949.54	823.57	772.37	834.44		TT_C0198	1.36375	0.447576	0.000348782		TT_C0198	0.924032	-0.113985	0.0367354		TT_C0198	1.41511	0.500913	0.000583196
scaffold_1	TT_C0199	366.25	453.24	438.96	587.1	424.45	372.99	663.8	561.82	617.15	496.67	360.78	425.07		TT_C0199	1.10019	0.137759	0.580179		TT_C0199	0.926315	-0.110425	0.675841		TT_C0199	1.46432	0.550228	0.00817124
scaffold_1	TT_C0200	71.13	64.4	62.45	71.44	49.33	45.96	45.62	51.04	51.01	49.14	33.48	44.07		TT_C0200	0.842156	-0.247841	0.283336		TT_C0200	0.759851	-0.396211	0.22159		TT_C0200	0.745883	-0.422978	0.00624854
scaffold_1	TT_C0201	305.62	286.49	306	280.84	261.77	230.07	281.19	226.98	247.32	210.55	187.43	224.15		TT_C0201	0.86034	-0.217021	0.0607234		TT_C0201	0.805159	-0.312655	0.0516151		TT_C0201	0.8412	-0.249479	0.0495836
scaffold_1	TT_C0202	259.49	246.06	263.56	323.27	200.05	214.05	240.62	207.55	221.05	178.66	162.62	199.37		TT_C0202	0.958732	-0.0608012	0.80112		TT_C0202	0.733214	-0.447694	0.17969		TT_C0202	0.870123	-0.200709	0.038473
scaffold_1	TT_C0203	223.83	234.74	255.82	215.24	219.45	176.92	268.13	189.6	279.77	162.48	187.03	208.55		TT_C0203	0.856129	-0.2241	0.10598		TT_C0203	0.912444	-0.132192	0.400191		TT_C0203	1.03235	0.0459312	0.808981
scaffold_1	TT_C0204	141	126.03	134.54	138.91	140.1	120.3	136.25	127.97	152.7	108.53	86.81	102.29		TT_C0204	0.994372	-0.00814229	0.927136		TT_C0204	0.745361	-0.423989	0.0203833		TT_C0204	1.03822	0.0541191	0.578038
scaffold_1	TT_C0205	264.79	246.36	254	182.55	223.68	232.05	287.88	273.5	314.28	208.41	166.33	200.72		TT_C0205	0.834189	-0.261553	0.0594327		TT_C0205	0.901579	-0.149474	0.354922		TT_C0205	1.14443	0.194628	0.0480473
scaffold_1	TT_C0206	203.21	195.13	194.29	204.43	164.71	225.96	226.08	248.29	224.67	182.34	147.04	178.41		TT_C0206	1.00417	0.00600046	0.966018		TT_C0206	0.853285	-0.2289	0.240498		TT_C0206	1.17956	0.238243	0.0121909
scaffold_1	TT_C0207	618.49	615.9	578.87	496.1	692.39	680.92	520.4	531.05	541.71	548.89	487.04	569.95		TT_C0207	1.03097	0.0439972	0.787307		TT_C0207	0.85903	-0.219219	0.26778		TT_C0207	0.878616	-0.186695	0.00666508
scaffold_1	TT_C0208	530.75	515.63	509.67	571.45	505.3	585.65	695.86	735.6	821.39	536.51	406.54	504.39		TT_C0208	1.06835	0.0953791	0.237454		TT_C0208	0.870693	-0.199764	0.19638		TT_C0208	1.4478	0.533863	0.00347794
scaffold_1	TT_C0209	126.53	116.64	108.54	131.25	105.76	139.06	126.95	162.78	143.59	141.74	95.97	129.26		TT_C0209	1.06926	0.0966149	0.512849		TT_C0209	0.975802	-0.0353391	0.866759		TT_C0209	1.23204	0.301046	0.0786815
scaffold_1	TT_C0210	157.85	166.52	163.17	150.28	179.09	153.84	243.96	220.65	225	155.9	142.97	152.98		TT_C0210	0.991119	-0.0128703	0.885562		TT_C0210	0.935101	-0.0968064	0.349595		TT_C0210	1.41447	0.50026	0.000889822
scaffold_1	TT_C0211	902.89	936.5	893.95	884.59	1173.98	919.19	1006.71	888.9	961.91	850.24	754.23	765.64		TT_C0211	1.08942	0.123563	0.426609		TT_C0211	0.795937	-0.329273	0.102854		TT_C0211	1.04543	0.0640987	0.322377
scaffold_1	TT_C0212	41.9	45.1	44.37	42.85	46.49	54.24	53.25	57.19	54.88	44.15	32.94	42.17		TT_C0212	1.09294	0.128219	0.308977		TT_C0212	0.830617	-0.267745	0.167741		TT_C0212	1.25843	0.331625	0.00164508
scaffold_1	TT_C0213	285.51	273.52	265.64	249.65	282.62	266.32	405.95	337.62	420.48	222.88	196.31	228.11		TT_C0213	0.968375	-0.0463619	0.478539		TT_C0213	0.810554	-0.303021	0.0211519		TT_C0213	1.41153	0.497264	0.0124528
scaffold_1	TT_C0214	192.85	188.64	187.73	171.9	174.22	153.31	269.79	217.4	310.75	151.76	127.91	153.98		TT_C0214	0.877394	-0.188704	0.0267862		TT_C0214	0.86829	-0.203751	0.108594		TT_C0214	1.40181	0.487294	0.047958
scaffold_1	TT_C0215	36.02	33.98	29.47	50.62	64.02	56.8	36.64	33.78	40.61	54.75	53.77	49.21		TT_C0215	1.72353	0.78537	0.00518368		TT_C0215	0.92003	-0.120247	0.340932		TT_C0215	1.11622	0.158616	0.236411
scaffold_1	TT_C0216	58.07	60.29	56.25	98.25	97.39	124.6	47.79	51.38	61.38	110.85	90.83	120.51		TT_C0216	1.83403	0.875017	0.00573029		TT_C0216	1.00609	0.0087582	0.961008		TT_C0216	0.919478	-0.121114	0.330057
scaffold_1	TT_C0217	40.52	40.98	41.92	66.74	67.39	81.62	30.88	31.06	38.55	66.05	56.38	74.33		TT_C0217	1.7481	0.805784	0.00321407		TT_C0217	0.911981	-0.132924	0.423304		TT_C0217	0.814212	-0.296524	0.040537
scaffold_1	TT_C0218	63.74	62.68	66.27	104.68	115.37	120.86	44.21	40.47	46.29	94.06	77.6	97.89		TT_C0218	1.76921	0.823109	0.00053082		TT_C0218	0.790678	-0.338838	0.0384783		TT_C0218	0.679693	-0.557045	0.00051186
scaffold_1	TT_C0219	50.48	48.59	45.15	79.9	75.68	95.61	35.71	35.28	37.3	59.53	56.66	67.65		TT_C0219	1.74171	0.800508	0.00469692		TT_C0219	0.731876	-0.450328	0.0312567		TT_C0219	0.750867	-0.413371	0.00203226
scaffold_1	TT_C0220	60.98	58.35	53.75	83.43	78.48	108.4	43.02	49.75	46.09	79.39	61.23	76.03		TT_C0220	1.56176	0.643176	0.0269637		TT_C0220	0.801487	-0.319249	0.173333		TT_C0220	0.802288	-0.317808	0.016514
scaffold_1	TT_C0221	286.19	266.74	271.29	252.02	330.54	353.25	195.67	209.55	201.67	280.64	232.06	279.12		TT_C0221	1.13539	0.183186	0.299406		TT_C0221	0.846133	-0.241043	0.237282		TT_C0221	0.73632	-0.441594	0.000524731
scaffold_1	TT_C0222	467.17	514.98	517.67	404.7	414.96	312.46	386.36	276.32	321.35	306.13	323.11	334.98		TT_C0222	0.754837	-0.405762	0.0283254		TT_C0222	0.851694	-0.231593	0.171602		TT_C0222	0.656099	-0.608015	0.008722
scaffold_1	TT_C0223	956.52	1192.59	1036.72	1271.03	1995.09	1759.69	1123.86	1155.81	1229.13	1391.62	1069.43	1073.58		TT_C0223	1.57755	0.657687	0.0521513		TT_C0223	0.703296	-0.507797	0.105477		TT_C0223	1.10138	0.139308	0.229508
scaffold_1	TT_C0224	1268.97	1288.63	1263.28	868.35	1556.79	1624.57	1360.39	1319.19	1631.3	1192.13	979.53	1212.24		TT_C0224	1.05989	0.0839137	0.768091		TT_C0224	0.835591	-0.259132	0.429528		TT_C0224	1.12824	0.174077	0.171577
scaffold_1	TT_C0225	372.98	333.29	347.67	372.64	435.4	374.14	249.65	245.68	279.88	361.6	317.24	344.73		TT_C0225	1.12168	0.165657	0.14571		TT_C0225	0.865833	-0.20784	0.0959956		TT_C0225	0.735535	-0.443134	0.0042278
scaffold_1	TT_C0226	314.42	285.83	296.88	289.4	285.4	288.33	253.19	245.83	301.64	277.14	230.94	291.74		TT_C0226	0.962101	-0.0557392	0.249019		TT_C0226	0.926651	-0.109903	0.314517		TT_C0226	0.892468	-0.164127	0.172473
scaffold_1	TT_C0227	50.59	53.45	54.96	35.99	39.03	36.84	145.46	127.96	159.51	65.94	56.17	108.88		TT_C0227	0.703522	-0.507333	0.000558904		TT_C0227	2.06499	1.04614	0.0705184		TT_C0227	2.72283	1.44511	0.000582368
scaffold_1	TT_C0228	105.91	116	110.81	92.05	96.32	83.98	143.77	115.8	130.57	72.16	63.52	71.63		TT_C0228	0.818556	-0.288847	0.0123288		TT_C0228	0.76119	-0.393672	0.0090278		TT_C0228	1.17258	0.229683	0.0897329
scaffold_1	TT_C0229	156.99	141.74	144.04	164.53	124.54	167.1	153.47	186.99	173.96	148.8	100.43	148.38		TT_C0229	1.03026	0.0430141	0.774514		TT_C0229	0.871627	-0.198218	0.408392		TT_C0229	1.16182	0.216389	0.092513
scaffold_1	TT_C0230	302.99	284.77	306.25	320.75	199.66	268.24	312.12	314.53	311.27	285.99	195.95	278.03		TT_C0230	0.882149	-0.180906	0.380806		TT_C0230	0.963634	-0.0534427	0.843368		TT_C0230	1.04912	0.0691739	0.0961272
scaffold_1	TT_C0231	453.87	437.07	412.88	310.21	324.72	443.23	366.95	362	375.64	379.73	302.78	385.09		TT_C0231	0.826924	-0.274173	0.160885		TT_C0231	0.990206	-0.0142001	0.947063		TT_C0231	0.847195	-0.239234	0.0061163
scaffold_1	TT_C0233	623.78	577.95	573.99	477.29	532.91	550.48	695.07	637.71	750.71	539.44	492.42	609.86		TT_C0233	0.8789	-0.186229	0.0580867		TT_C0233	1.05193	0.0730333	0.542554		TT_C0233	1.17332	0.230598	0.0476204
scaffold_1	TT_C0232	346.43	376.94	351.66	303.27	367.57	399.95	332.12	337.92	341.18	304.82	262.2	309.9		TT_C0232	0.996056	-0.00570135	0.964604		TT_C0232	0.818947	-0.288158	0.115091		TT_C0232	0.940644	-0.08828	0.0954247
scaffold_1	TT_C0234	141.07	144.09	130.41	176.91	138.13	171.68	181.72	171.45	215.74	178.1	150.35	197.28		TT_C0234	1.17121	0.228001	0.138413		TT_C0234	1.08015	0.11123	0.515574		TT_C0234	1.36899	0.453109	0.0218161
scaffold_1	TT_C0235	76.23	86.68	70.52	127.07	132.48	111.3	98.79	86.48	133.79	93.33	90.71	124.71		TT_C0235	1.5887	0.667846	0.00444312		TT_C0235	0.832547	-0.264397	0.176732		TT_C0235	1.36683	0.450838	0.128669
scaffold_1	TT_C0236	96.86	112.97	98.71	152.76	170.06	126.02	135.14	112.27	185.06	114.27	123.77	180.31		TT_C0236	1.45472	0.540744	0.0274605		TT_C0236	0.932069	-0.101491	0.696893		TT_C0236	1.40167	0.487143	0.134758
scaffold_1	TT_C0237	78.84	101.48	109.42	191.19	135.26	115.78	143.5	128.27	215.5	140.63	132.01	211.92		TT_C0237	1.5263	0.610038	0.105507		TT_C0237	1.09572	0.131878	0.698953		TT_C0237	1.68175	0.749963	0.0814028
scaffold_1	TT_C0238	84.08	103.42	98.61	252.23	138.52	131.02	142.59	113.96	185.62	171.38	153.04	220.43		TT_C0238	1.82367	0.866844	0.118587		TT_C0238	1.04423	0.0624451	0.869902		TT_C0238	1.54545	0.628031	0.073878
scaffold_1	TT_C0239	148.32	230.14	200.95	494.52	314.91	241.53	331.8	225.21	389.78	287.6	363.91	432.41		TT_C0239	1.81385	0.859051	0.117052		TT_C0239	1.03136	0.0445505	0.904512		TT_C0239	1.63406	0.70846	0.0851892
scaffold_1	TT_C0240	254.16	268.15	221.13	303.79	303.28	391.57	348.25	401.11	374.84	335.71	234.29	341.19		TT_C0240	1.34327	0.425748	0.0588973		TT_C0240	0.912431	-0.132213	0.556502		TT_C0240	1.51216	0.596611	0.00356525
scaffold_1	TT_C0241	543.64	683.01	575.69	495.93	889.95	583.04	1352.4	1001.22	1237.06	619.41	575.22	694.23		TT_C0241	1.09242	0.127533	0.683857		TT_C0241	0.959338	-0.0598887	0.840686		TT_C0241	1.99223	0.994386	0.00592105
scaffold_1	TT_C0242	21.78	26.9	28.81	39.78	36.7	30.95	47.65	45	51.67	24.91	20.56	27		TT_C0242	1.38637	0.471315	0.0401201		TT_C0242	0.674579	-0.567941	0.0221168		TT_C0242	1.86243	0.897189	0.0014601
scaffold_1	TT_C0243	170.57	177.43	199.79	252.97	132.7	240.76	298.12	263.69	268.67	233.5	209.03	278.8		TT_C0243	1.14356	0.19353	0.540519		TT_C0243	1.15149	0.203506	0.5059		TT_C0243	1.51606	0.600322	0.00247216
scaffold_1	TT_C0244	485.88	485.78	455.9	509.14	468.04	637.9	529.84	478.54	507.67	444.83	428.58	530.06		TT_C0244	1.13136	0.178054	0.296667		TT_C0244	0.868979	-0.202607	0.305423		TT_C0244	1.06199	0.086766	0.17461
scaffold_1	TT_C0245	697.5	678.8	640.7	588.92	746.89	870.2	754.78	740.53	898.27	686.16	597.37	739.25		TT_C0245	1.09371	0.129228	0.490576		TT_C0245	0.916941	-0.1251	0.540233		TT_C0245	1.1867	0.246959	0.0772273
scaffold_1	TT_C0246	644.46	671.25	714.54	538.32	845.98	686.34	1308.44	933.36	1378.5	647.46	659.75	712.38		TT_C0246	1.01989	0.0284194	0.889723		TT_C0246	0.975346	-0.0360143	0.860824		TT_C0246	1.78318	0.834452	0.0191993
scaffold_1	TT_C0247	96.26	104.06	108.67	105	82.32	71.23	101.56	83.28	88.42	84.26	73.55	95.94		TT_C0247	0.836758	-0.257117	0.18714		TT_C0247	0.981435	-0.0270355	0.899169		TT_C0247	0.884365	-0.177286	0.142586
scaffold_1	TT_C0248	294.46	405.56	423.52	487.39	552.1	261.48	423.65	295.09	318.35	282.66	308.97	251.19		TT_C0248	1.15792	0.211536	0.574594		TT_C0248	0.64784	-0.626291	0.163727		TT_C0248	0.923056	-0.11551	0.636938
scaffold_1	TT_C0249	1326.44	1446.34	1371.21	1153.57	973.99	927.92	1325.86	931.18	824.31	896.9	1002.2	1114.13		TT_C0249	0.737328	-0.439621	0.00931431		TT_C0249	0.986172	-0.0200882	0.887112		TT_C0249	0.743571	-0.427458	0.0863385
scaffold_1	TT_C0250	619.06	669.62	644.16	620.74	640.32	711.57	802.58	804.82	736.55	699.37	562.42	718.41		TT_C0250	1.02059	0.0293982	0.692815		TT_C0250	1.00384	0.00552577	0.966431		TT_C0250	1.2127	0.27822	0.00685365
scaffold_1	TT_C0251	559.83	560.25	615.88	551.55	447.1	597.74	741.6	760.55	724.17	628.74	497.35	702.02		TT_C0251	0.919601	-0.120921	0.389884		TT_C0251	1.14515	0.19554	0.359159		TT_C0251	1.28247	0.358927	0.00157082
scaffold_1	TT_C0252	225.46	221.43	230.88	222.31	201.44	257.32	263.29	275.78	274.72	230.74	178.91	254.63		TT_C0252	1.00487	0.0070073	0.950139		TT_C0252	0.975348	-0.0360116	0.849544		TT_C0252	1.20069	0.263861	0.000726693
scaffold_1	TT_C0253	187.09	212.05	186.04	207.68	182.73	210.78	209.51	198.2	206.91	207.88	191.71	226.5		TT_C0253	1.02736	0.0389405	0.686559		TT_C0253	1.04142	0.058549	0.569494		TT_C0253	1.05031	0.0708143	0.344483
scaffold_1	TT_C0255	88.23	82.1	93.36	104.65	78.86	75.68	91.93	96.43	105.89	69.38	52.47	66.37		TT_C0255	0.982935	-0.0248328	0.884983		TT_C0255	0.726185	-0.46159	0.0883525		TT_C0255	1.11589	0.1582	0.124103
scaffold_1	TT_C0254	153.77	198.13	202.51	226.17	293.05	187.92	282.33	242.92	320.73	196.41	198.81	204.62		TT_C0254	1.27548	0.351043	0.21343		TT_C0254	0.848262	-0.237418	0.310357		TT_C0254	1.52591	0.60967	0.0236672
scaffold_1	TT_C0256	80.7	64.85	73.31	77.81	66.85	75	62.08	72.93	74.17	58.6	42.98	62.11		TT_C0256	1.00366	0.00526388	0.964533		TT_C0256	0.745197	-0.424306	0.0503445		TT_C0256	0.955771	-0.0652634	0.617898
scaffold_1	TT_C0257	308.12	393.32	375.06	382.72	321.74	279.17	408.82	309.25	283.11	336.95	313.31	381.29		TT_C0257	0.91373	-0.130161	0.47878		TT_C0257	1.04872	0.0686261	0.680653		TT_C0257	0.930033	-0.104647	0.615938
scaffold_1	TTCX04	570.92	570.92	563.08	718.87	805.17	598.32	475.13	489.3	456.69	532.94	467.96	472.44		TTCX04	1.24484	0.315965	0.0813591		TTCX04	0.694199	-0.526579	0.027156		TTCX04	0.833541	-0.262676	0.000643112
scaffold_1	TT_C0258	161.92	163.08	159.74	179.37	148.74	134.61	177.85	165.45	178.45	161.9	123.97	153.9		TT_C0258	0.954574	-0.0670717	0.609028		TT_C0258	0.950402	-0.0733903	0.685292		TT_C0258	1.07635	0.106148	0.0470113
scaffold_1	TT_C0259	542.04	499.74	498.31	472.58	614.9	635.3	485.73	494.98	570.51	517.79	463.42	530.69		TT_C0259	1.11862	0.161724	0.315802		TT_C0259	0.877593	-0.188376	0.271649		TT_C0259	1.00723	0.0103886	0.90888
scaffold_1	TT_C0260	331.84	296.48	316.6	327.68	274.47	353.46	345.74	338.32	384.9	309.76	273.7	332.22		TT_C0260	1.01131	0.0162298	0.895257		TT_C0260	0.958215	-0.0615784	0.668345		TT_C0260	1.13127	0.177944	0.0798456
scaffold_1	TT_C0261	344.95	397.88	379.08	340.11	426.64	487.36	434.79	411.9	307.05	369	293.53	380.08		TT_C0261	1.11783	0.160707	0.387134		TT_C0261	0.831355	-0.266464	0.236304		TT_C0261	1.02837	0.0403612	0.814158
scaffold_1	TT_C0262	1531.92	2242.55	2184.23	2572.69	3343.27	3029.13	2648.91	2447.87	2830.83	2700.04	1899.39	2078.94		TT_C0262	1.50118	0.586098	0.0355952		TT_C0262	0.746596	-0.4216	0.0838741		TT_C0262	1.33043	0.411888	0.0605604
scaffold_1	TT_C0263	1032.28	951.59	1038.38	654.01	734.37	768.39	898.6	916.37	1034.69	761.22	605.27	780.37		TT_C0263	0.713631	-0.486751	0.00278799		TT_C0263	0.995405	-0.00664422	0.961904		TT_C0263	0.942894	-0.0848332	0.322828
scaffold_1	TT_C0264	1084.96	1010.81	1032.73	507.6	498.81	498.98	684.18	580.73	641	531.37	478.4	556		TT_C0264	0.481186	-1.05533	1.67705e-05		TT_C0264	1.04011	0.056735	0.432348		TT_C0264	0.609209	-0.714991	0.000394291
scaffold_1	TT_C0265	974.04	1082.09	1101.62	618.45	573.05	433.46	800.84	541.58	683.96	505.42	466.77	488.8		TT_C0265	0.514594	-0.958493	0.00171253		TT_C0265	0.899093	-0.153458	0.390227		TT_C0265	0.641716	-0.639992	0.0112774
scaffold_1	TT_C0266	212.71	198.21	207.95	214.78	252.01	225.69	379.7	355.37	431.24	202.01	173.12	206.83		TT_C0266	1.11894	0.162136	0.107058		TT_C0266	0.8404	-0.250852	0.0732351		TT_C0266	1.88458	0.914243	0.00131505
scaffold_1	TT_C0268	222.12	234.98	215.32	240.92	244.91	205.58	215.35	186.72	219.31	199.01	180	177.42		TT_C0268	1.02824	0.0401788	0.669468		TT_C0268	0.804776	-0.313341	0.0341368		TT_C0268	0.924095	-0.113887	0.221997
scaffold_1	TT_C0267	231.48	219.4	242.03	247.62	313.82	243.34	253.42	277.2	283.12	225.55	204.97	215.49		TT_C0267	1.16145	0.215926	0.191206		TT_C0267	0.802716	-0.317038	0.0881376		TT_C0267	1.17438	0.2319	0.0227404
scaffold_1	TT_C0269	125.64	119.74	128.58	121.17	116.66	127.5	108.71	114.54	116.53	123.22	109.3	113.07		TT_C0269	0.976923	-0.0336837	0.51958		TT_C0269	0.945967	-0.0801388	0.275345		TT_C0269	0.9086	-0.138283	0.0312645
scaffold_1	TT_C0270	132.77	149.92	141.63	163.81	120.8	168.68	123.03	122.5	134.3	160.89	129.16	142.96		TT_C0270	1.06827	0.0952817	0.578679		TT_C0270	0.95526	-0.066034	0.722995		TT_C0270	0.89515	-0.159799	0.077256
scaffold_1	TT_C0271	196.7	220.6	226.16	238.44	195.03	225.44	191.41	221.63	221.52	244.96	166.53	224.45		TT_C0271	1.02401	0.034231	0.759639		TT_C0271	0.965139	-0.0511908	0.78911		TT_C0271	0.986169	-0.0200939	0.837051
scaffold_1	TT_C0272	270.48	236.37	278.37	232	224.17	236.87	355.35	354.6	386.13	284.16	215.04	287.27		TT_C0272	0.882606	-0.180158	0.0837072		TT_C0272	1.13481	0.182453	0.26189		TT_C0272	1.39589	0.481184	0.00332169
scaffold_1	TT_C0273	95.09	95.57	118.25	103.79	81.18	62.07	128.2	98.17	122.41	74.86	83.3	104.41		TT_C0273	0.799715	-0.322442	0.222045		TT_C0273	1.06286	0.0879574	0.746109		TT_C0273	1.12907	0.175131	0.328699
scaffold_1	TT_C0274	464.78	438.26	463.4	330.33	326.86	395.15	419.59	441.06	463.74	356.95	291.19	388.79		TT_C0274	0.770133	-0.376821	0.0117352		TT_C0274	0.985356	-0.0212824	0.894361		TT_C0274	0.969227	-0.0450941	0.413863
scaffold_1	TT_C0275	666.1	607.22	659.69	613.14	516.29	654.67	983.28	1145.07	1182.39	617.15	443.9	582.79		TT_C0275	0.922965	-0.115653	0.332287		TT_C0275	0.921383	-0.118127	0.523581		TT_C0275	1.71274	0.776305	0.0019845
scaffold_1	TT_C0276	87.41	93.52	92.8	105.57	92.2	90.04	134.68	118.89	145.95	76.86	66.46	82.33		TT_C0276	1.05144	0.0723632	0.419877		TT_C0276	0.784024	-0.35103	0.0369268		TT_C0276	1.45954	0.545514	0.00656721
scaffold_1	TT_C0277	169.08	186.49	158.43	766.12	323.85	456.4	227.9	415.21	238.85	310.91	137.29	187.21		TT_C0277	3.0085	1.58905	0.0587412		TT_C0277	0.410904	-1.28313	0.0973194		TT_C0277	1.71588	0.778945	0.115753
scaffold_1	TT_C0279	173.88	198.56	191.98	246.85	244.16	272.62	323.16	402.28	343.33	210.25	132.04	210.99		TT_C0279	1.35295	0.436105	0.00474606		TT_C0279	0.724539	-0.464864	0.0647054		TT_C0279	1.89357	0.92111	0.00249308
scaffold_1	TT_C0280	181.07	199.21	195.55	390.3	261.9	354.2	319.19	518.35	336.64	316.91	139.65	240.67		TT_C0280	1.74774	0.805489	0.0205583		TT_C0280	0.692796	-0.529497	0.182675		TT_C0280	2.03911	1.02794	0.0355132
scaffold_1	TT_C0281	174.12	170.8	170.16	707.22	232.41	327.93	275.45	514.77	267.27	349.93	131.38	226.81		TT_C0281	2.4609	1.29919	0.158715		TT_C0281	0.558648	-0.839988	0.303809		TT_C0281	2.05306	1.03778	0.0898918
scaffold_1	TT_C0282	175.86	190.92	172.97	475.63	282.34	401.52	201.75	367.98	203.23	319.64	121.66	194.1		TT_C0282	2.1482	1.10313	0.0217447		TT_C0282	0.548	-0.867753	0.0964093		TT_C0282	1.43207	0.518102	0.233533
scaffold_1	TT_C0283	137.37	159.55	137.41	345.32	279.21	290.8	253.82	385.04	278.82	217.96	103.93	145.04		TT_C0283	2.10745	1.0755	0.00178251		TT_C0283	0.510122	-0.971086	0.0187006		TT_C0283	2.11286	1.0792	0.0169681
scaffold_1	TT_C0284	174.59	203.22	177.18	228.71	233.31	268.5	259.52	302.99	282.48	205.12	134.73	185.49		TT_C0284	1.31628	0.396462	0.01969		TT_C0284	0.719132	-0.475672	0.0489407		TT_C0284	1.52253	0.606472	0.00339306
scaffold_1	TT_C0285	132.96	152.22	136.45	160.31	209.02	205.73	225.66	271.94	252.51	176.5	101.59	150.53		TT_C0285	1.3639	0.447735	0.0382201		TT_C0285	0.745348	-0.424013	0.144965		TT_C0285	1.77907	0.831125	0.0017207
scaffold_1	TT_C0286	148.26	149.56	141.5	131.74	161.19	135.04	254.27	225.75	276.68	137.84	99.89	134.9		TT_C0286	0.974165	-0.0377625	0.714863		TT_C0286	0.870692	-0.199766	0.295519		TT_C0286	1.72243	0.784449	0.00210339
scaffold_1	TT_C0287	124.32	125.54	136.66	109.35	121.65	106.76	269.79	250.62	269	136.78	103.02	178.83		TT_C0287	0.873849	-0.194545	0.0546576		TT_C0287	1.23943	0.309677	0.295236		TT_C0287	2.04235	1.03023	5.39569e-05
scaffold_1	TT_C0288	154.86	160.6	190.16	148.07	114.67	131.62	322.39	295.33	335.8	170.63	139.84	213.41		TT_C0288	0.779953	-0.35854	0.0637305		TT_C0288	1.32843	0.409723	0.138911		TT_C0288	1.88584	0.91521	0.000763608
scaffold_1	TT_C0289	95.22	118.45	125.05	205.34	90.39	75.77	173.04	134.97	158.36	90.41	91.36	105.54		TT_C0289	1.09678	0.133269	0.807397		TT_C0289	0.773378	-0.370754	0.533756		TT_C0289	1.37686	0.461382	0.0409872
scaffold_1	TT_C0290	278.32	302.11	317.36	264.89	216.47	237.59	391.63	297.68	280.96	252.63	260.58	322.68		TT_C0290	0.8008	-0.320487	0.0298115		TT_C0290	1.16265	0.217422	0.211122		TT_C0290	1.08073	0.112008	0.541767
scaffold_1	TT_C0291	902.84	890.52	888.51	849.23	920.78	981.11	1004.5	944.37	1059.41	835.79	755.64	880.3		TT_C0291	1.02582	0.0367798	0.579957		TT_C0291	0.898445	-0.154498	0.15227		TT_C0291	1.12171	0.1657	0.0315004
scaffold_1	TT_C0292	155.28	246.53	231.95	217.67	267.07	140.55	356.84	141.28	235.35	139.1	177.27	135.22		TT_C0292	0.986635	-0.0194112	0.954434		TT_C0292	0.722209	-0.469512	0.213558		TT_C0292	1.15733	0.210801	0.652966
scaffold_1	TT_C0293	194.84	204.53	186.27	232.11	287.08	216.92	241.8	207.96	254.54	158.06	161.68	179.69		TT_C0293	1.25693	0.329907	0.0843555		TT_C0293	0.678472	-0.559639	0.0241846		TT_C0293	1.20262	0.266176	0.0563508
scaffold_1	TT_C0294	253.2	283.83	288.26	315.54	370.45	326.53	454.97	393.79	480.97	272.65	248.69	283.83		TT_C0294	1.22687	0.294977	0.0358956		TT_C0294	0.795214	-0.330585	0.02478		TT_C0294	1.61123	0.68816	0.00391769
scaffold_1	TT_C0295	390.1	361.34	357.93	357.45	403.88	402.62	427.96	370.62	415.95	323.78	328.95	350.61		TT_C0295	1.0492	0.0692885	0.377948		TT_C0295	0.862013	-0.214219	0.036677		TT_C0295	1.09479	0.130658	0.158045
scaffold_1	TT_C0296	280.9	276.18	284.99	236.73	247.82	266.2	306.98	233.21	262.96	204.24	239.61	252.19		TT_C0296	0.891553	-0.165608	0.0273698		TT_C0296	0.927126	-0.109162	0.336943		TT_C0296	0.953781	-0.0682707	0.580108
scaffold_1	TT_C0297	171.6	145.84	153.19	173.32	133.58	145.64	168.3	169.77	173.48	127.44	100.31	124.72		TT_C0297	0.961562	-0.056548	0.689661		TT_C0297	0.77887	-0.360545	0.0841624		TT_C0297	1.08695	0.120282	0.155851
scaffold_1	TT_C0298	115.62	106.1	118.9	124.8	99.23	92.37	121.83	106.38	119.53	82.08	80.16	92.33		TT_C0298	0.928894	-0.106414	0.488239		TT_C0298	0.804583	-0.313687	0.122868		TT_C0298	1.0209	0.0298459	0.719471
scaffold_1	TT_C0299	115.6	120.18	124.71	115.96	88.14	114.77	155.81	136.23	165.44	116.37	88.07	113.88		TT_C0299	0.884546	-0.176991	0.21618		TT_C0299	0.998275	-0.00249057	0.989274		TT_C0299	1.26905	0.343749	0.0228114
scaffold_1	TT_C0300	87.48	95.9	100.08	93.95	80.67	93.57	142.97	125.73	137.89	70.59	63.96	77.96		TT_C0300	0.94613	-0.0798897	0.424224		TT_C0300	0.792386	-0.335725	0.0355448		TT_C0300	1.43438	0.52043	0.00289253
scaffold_1	TT_C0301	292.3	318.72	307.97	368.3	341.38	275.22	295.68	229.4	290.24	261.9	246.33	252.74		TT_C0301	1.07172	0.0999281	0.486622		TT_C0301	0.772637	-0.372138	0.0561652		TT_C0301	0.887191	-0.172683	0.200777
scaffold_1	TT_C0302	143.44	137.87	130.56	151.46	124.41	114.11	134.22	106.84	134.32	104.89	102.16	115.11		TT_C0302	0.946852	-0.0787889	0.568095		TT_C0302	0.826094	-0.275623	0.128229		TT_C0302	0.911404	-0.133837	0.285498
scaffold_1	TT_C0303	100.05	97.71	107.2	92.67	97.48	110.48	137.44	131.6	143.31	101.94	88.45	108.35		TT_C0303	0.985801	-0.020631	0.822789		TT_C0303	0.993713	-0.00909856	0.940402		TT_C0303	1.35214	0.435249	0.0012682
scaffold_1	TT_C0304	93.22	79.8	76.46	82.19	97.63	89.41	102.48	113.96	113.14	90.68	82.32	71.5		TT_C0304	1.07916	0.109915	0.387263		TT_C0304	0.908145	-0.139005	0.311478		TT_C0304	1.32107	0.401705	0.0134045
scaffold_1	TT_C0305	207.62	196.81	196.16	203.23	162.55	147.36	193.81	159.98	203.15	137.1	129.49	139.41		TT_C0305	0.854393	-0.227028	0.163217		TT_C0305	0.791207	-0.337873	0.102775		TT_C0305	0.927321	-0.108859	0.34589
scaffold_1	TT_C0306	23.43	25.41	19.81	27.03	27.42	28.18	38.43	41.74	45.38	31.53	21.08	26.96		TT_C0306	1.20364	0.267406	0.0496223		TT_C0306	0.962967	-0.0544411	0.754345		TT_C0306	1.82884	0.87093	0.00185453
scaffold_1	TT_C0307	40.47	35.43	32.42	28.11	29.74	34.43	73.57	89.68	75.04	54.11	36.78	57.7		TT_C0307	0.85192	-0.23121	0.151073		TT_C0307	1.61021	0.687247	0.0493783		TT_C0307	2.19987	1.13742	0.00155857
scaffold_1	TT_C0308	68.82	69.36	58.34	48.25	56.71	46.08	108.23	121.95	105.14	81.99	52.64	79.68		TT_C0308	0.768573	-0.379745	0.0350064		TT_C0308	1.4189	0.504768	0.101738		TT_C0308	1.70629	0.770862	0.0018185
scaffold_1	TT_C0309	37.55	39	30.58	25.79	24	27.78	79.93	89.04	70.32	51.15	29.49	55.24		TT_C0309	0.724074	-0.465792	0.0249992		TT_C0309	1.75171	0.808762	0.0735221		TT_C0309	2.23364	1.1594	0.00182873
scaffold_1	TT_C0310	41.37	33.8	36.21	26.1	26.51	32.56	164.92	178.69	119.43	67.1	47.68	98.96		TT_C0310	0.764679	-0.387073	0.0460363		TT_C0310	2.50957	1.32744	0.0468904		TT_C0310	4.1573	2.05565	0.00289595
scaffold_1	TT_C0311	35.7	31.93	38.97	21.31	16.16	19.6	188.16	154.71	118.45	68.1	52.36	99.56		TT_C0311	0.535366	-0.901403	0.00287243		TT_C0311	3.85527	1.94683	0.0176669		TT_C0311	4.32758	2.11356	0.00427426
scaffold_1	TT_C0312	47.92	47.48	57.99	34.15	18.62	26.76	226.52	206.28	146.26	100.24	69.8	141.92		TT_C0312	0.518482	-0.947633	0.0120678		TT_C0312	3.92254	1.97179	0.022279		TT_C0312	3.77508	1.91651	0.00431556
scaffold_1	TT_C0313	165.9	160.76	188.42	110.74	65.83	100.84	558.73	487.8	345.28	273.74	213.68	368.46		TT_C0313	0.538577	-0.892777	0.00784617		TT_C0313	3.08525	1.62539	0.0148929		TT_C0313	2.70212	1.43409	0.00992361
scaffold_1	TT_C0314	28.65	23.35	21.4	41.88	39.4	40.96	32.12	46.43	41.98	47.32	23.92	24.71		TT_C0314	1.6654	0.735864	0.00204763		TT_C0314	0.784931	-0.349362	0.31894		TT_C0314	1.6421	0.71554	0.0297421
scaffold_1	TT_C0315	23.8	23.32	19.3	22.96	25.92	19.63	48.22	43.43	47.72	15.26	17.93	18.42		TT_C0315	1.03147	0.0446969	0.778002		TT_C0315	0.753321	-0.408664	0.0525635		TT_C0315	2.09831	1.06923	0.000308921
scaffold_1	TT_C0316	38.58	24.94	21.07	13.3	34.44	11.72	45.22	28.13	40.06	12.23	14.12	13.96		TT_C0316	0.70292	-0.508568	0.406894		TT_C0316	0.677935	-0.560782	0.434086		TT_C0316	1.3407	0.422989	0.260496
scaffold_1	TT_C0317	22.23	21.36	18.57	18.84	21.16	19.06	46.21	48.61	43.35	14.14	13.29	14.36		TT_C0317	0.950129	-0.0738051	0.480173		TT_C0317	0.707586	-0.499024	0.00205339		TT_C0317	2.22281	1.15239	0.000174984
scaffold_1	TT_C0318	12.15	12.74	11.02	13.28	8.89	8.07	21.49	19.62	18.12	10.24	7.88	8.3		TT_C0318	0.842105	-0.247928	0.327128		TT_C0318	0.873677	-0.194828	0.51241		TT_C0318	1.6494	0.721942	0.0020987
scaffold_1	TT_C0319	34.98	34.14	34.61	35.25	32.82	32.36	85.46	79.12	78.12	32.64	27.04	30.85		TT_C0319	0.968187	-0.0466429	0.301903		TT_C0319	0.901424	-0.149722	0.153882		TT_C0319	2.33973	1.22634	3.6559e-05
scaffold_1	TT_C0320	54.7	48.51	50.33	52.1	47.86	57.98	77.24	94.4	82.92	55.31	32.24	42.74		TT_C0320	1.02866	0.040762	0.693581		TT_C0320	0.824934	-0.27765	0.274532		TT_C0320	1.65794	0.729391	0.00330305
scaffold_1	TT_C0321	101.57	97.62	82.71	64.05	75.3	81.03	103.35	111.55	120.02	67.69	48.38	64.14		TT_C0321	0.781767	-0.35519	0.0543127		TT_C0321	0.817724	-0.290314	0.159169		TT_C0321	1.18808	0.248633	0.0777648
scaffold_1	TT_C0322	350.32	330.15	334.39	207.53	260.79	268.68	319.25	354.31	439.19	263.09	184.24	245.37		TT_C0322	0.726209	-0.461544	0.0100772		TT_C0322	0.939891	-0.0894339	0.655104		TT_C0322	1.09646	0.132849	0.417539
scaffold_1	TT_C0323	128.55	115.9	119.73	68.51	88.97	82.93	93.28	94.19	126.04	85.59	63.16	78.01		TT_C0323	0.660141	-0.599155	0.00443652		TT_C0323	0.943222	-0.0843307	0.638198		TT_C0323	0.860866	-0.21614	0.212711
scaffold_1	TT_C0324	152.98	162.24	169.67	138.83	114.28	103.58	175.29	152.75	158.51	135.97	102.64	106.17		TT_C0324	0.73561	-0.442987	0.0205298		TT_C0324	0.96661	-0.0489947	0.802467		TT_C0324	1.00342	0.00493057	0.950092
scaffold_1	TT_C0325	316.29	324.56	333.5	191.61	268.32	179.1	401.87	380.63	414.37	249.42	216.52	272.4		TT_C0325	0.655853	-0.608556	0.0168811		TT_C0325	1.15541	0.208402	0.362841		TT_C0325	1.22838	0.296754	0.00254767
scaffold_1	TT_C0326	61.15	60.16	58.8	86.64	44.15	86.86	117.53	121.45	74.58	105.27	75.54	78.09		TT_C0326	1.20843	0.273132	0.428458		TT_C0326	1.18952	0.250385	0.466229		TT_C0326	1.74094	0.799863	0.0415545
scaffold_1	TT_C0327	147.29	148.56	141.76	171.22	115.54	195.6	229.51	257.54	163.25	192.62	143.75	159.53		TT_C0327	1.10226	0.140465	0.564575		TT_C0327	1.02807	0.0399389	0.878579		TT_C0327	1.48603	0.57146	0.0647294
scaffold_1	TT_C0328	1498.31	1290.01	1485.89	1079.08	1151.3	1600.11	839.77	784.17	484.08	1245.28	951.95	929.4		TT_C0328	0.896187	-0.158129	0.448919		TT_C0328	0.816248	-0.29292	0.289082		TT_C0328	0.493195	-1.01977	0.00506222
scaffold_1	TT_C0329	227.18	233.35	185.98	184.71	264.23	226.13	231.26	186.32	132.16	160.1	152.99	128.34		TT_C0329	1.04418	0.0623644	0.745377		TT_C0329	0.653903	-0.612852	0.0352504		TT_C0329	0.850319	-0.233923	0.374179
scaffold_1	TT_C0330	111.55	106.53	100.06	126.97	172.24	113.63	88.02	75.56	103.79	116.15	129.1	121.17		TT_C0330	1.29767	0.375921	0.155147		TT_C0330	0.887559	-0.172085	0.441557		TT_C0330	0.840416	-0.250824	0.127425
scaffold_1	TT_C0331	70.43	57.99	57.18	96.02	94.04	80.73	44.01	42.12	49.79	71.67	74.76	73.58		TT_C0331	1.459	0.544978	0.0115874		TT_C0331	0.812475	-0.299605	0.0256913		TT_C0331	0.732328	-0.449439	0.0272547
scaffold_1	TT_C0332	66.94	52.46	55.65	86.7	65.76	75.32	50.73	53.01	60.29	82.06	71.62	90.54		TT_C0332	1.30123	0.379874	0.0784891		TT_C0332	1.07217	0.10054	0.538603		TT_C0332	0.937047	-0.0938074	0.522986
scaffold_1	TT_C0333	24.95	25.92	24.57	51.11	51.98	43.32	28.53	26.94	34.23	33.39	27.54	40.49		TT_C0333	1.94075	0.956613	0.00104941		TT_C0333	0.692712	-0.529672	0.0320701		TT_C0333	1.18902	0.249778	0.102118
scaffold_1	TT_C0334	6.38	6.01	5.29	25.3	21.27	15.01	8.25	10.66	10.36	7.7	12.07	9.96		TT_C0334	3.48303	1.80034	0.0082765		TT_C0334	0.482787	-1.05054	0.0308471		TT_C0334	1.65554	0.727304	0.00935073
scaffold_1	TT_C0335	7.65	7.91	6.64	32.01	26.73	27.35	8.34	8.8	9.57	21.53	13.67	14.1		TT_C0335	3.87793	1.95529	0.000239431		TT_C0335	0.572657	-0.804258	0.0158075		TT_C0335	1.20315	0.26682	0.0465248
scaffold_1	TT_C0336	4.83	5.14	4.18	19.91	17.14	22.94	4.74	8.74	8.19	11.62	10.59	11.95		TT_C0336	4.23958	2.08392	0.000845393		TT_C0336	0.569428	-0.812414	0.00752474		TT_C0336	1.53145	0.614897	0.122501
scaffold_1	TT_C0337	7.15	7.24	5.53	33.09	32.3	35.87	7.42	9.57	11.47	18.86	16.42	18.64		TT_C0337	5.08333	2.34577	2.40209e-05		TT_C0337	0.532491	-0.909172	0.000292295		TT_C0337	1.42871	0.514718	0.0928584
scaffold_1	TT_C0338	10.45	12.21	8.88	44.9	57.8	48.92	8.84	12.27	12.43	25.94	25.32	25.5		TT_C0338	4.80723	2.26521	0.000523747		TT_C0338	0.506266	-0.982033	0.00282476		TT_C0338	1.06341	0.0887	0.682694
scaffold_1	TT_C0339	10.88	13.25	10.97	30.82	32.39	24.74	12.89	15.47	18.75	14.04	15.1	17.01		TT_C0339	2.5057	1.32521	0.0020073		TT_C0339	0.52473	-0.930353	0.0050015		TT_C0339	1.34217	0.424562	0.0983034
scaffold_1	TT_C0340	4.5	5.42	4.61	20.45	17.57	17.98	6.16	9.82	9.59	9.77	7.87	8.37		TT_C0340	3.85409	1.94639	0.000127117		TT_C0340	0.464464	-1.10636	0.000715521		TT_C0340	1.75981	0.815417	0.0391649
scaffold_1	TT_C0341	4.37	5.35	4.86	25.07	14.06	17.71	4.7	7.43	7.57	11.01	9.66	12.05		TT_C0341	3.89849	1.96292	0.0123105		TT_C0341	0.575651	-0.796734	0.0721154		TT_C0341	1.35117	0.434205	0.155297
scaffold_1	TT_C0342	6.99	8.56	7.93	38.44	28.96	26	6.15	8.07	10.51	15.87	13.93	17.6		TT_C0342	3.97785	1.99199	0.00351113		TT_C0342	0.507495	-0.978535	0.0170622		TT_C0342	1.05324	0.0748298	0.771624
scaffold_1	TT_C0343	7.32	7.12	7.59	34.94	34.65	21.6	7.27	7.01	11.89	15.35	16.62	20.22		TT_C0343	4.13936	2.04941	0.00634926		TT_C0343	0.572322	-0.805102	0.0485642		TT_C0343	1.18793	0.248444	0.434657
scaffold_1	TT_C0344	108.13	99.66	94.87	108.98	105.06	111.81	104.14	112.27	124.02	102.74	78.57	96.3		TT_C0344	1.07662	0.10651	0.149679		TT_C0344	0.851956	-0.231148	0.0982276		TT_C0344	1.12479	0.16966	0.144371
scaffold_1	TT_C0345	206.64	213.52	189.43	220.91	197.52	223.7	269	335.38	337.54	222.83	159.02	229.39		TT_C0345	1.05338	0.0750262	0.378555		TT_C0345	0.951894	-0.0711264	0.68915		TT_C0345	1.54517	0.627765	0.00936226
scaffold_1	TT_C0346	187.55	179.99	149.05	155.71	153.08	185.26	207.5	285.06	261.82	212.27	128.12	191.99		TT_C0346	0.956368	-0.0643627	0.656373		TT_C0346	1.07758	0.107799	0.664965		TT_C0346	1.46031	0.546272	0.0373122
scaffold_1	TT_C0347	455.91	497.38	477.58	396.66	378.81	329.48	613.26	480.74	561.33	438.1	429.88	526.27		TT_C0347	0.772222	-0.372912	0.00969789		TT_C0347	1.26182	0.335508	0.0588414		TT_C0347	1.15687	0.210226	0.13745
scaffold_1	TT_C0348	428.4	436.68	382.77	465.09	402.19	504.83	580.71	793.77	593.06	695.4	421.62	505.13		TT_C0348	1.09958	0.136952	0.293242		TT_C0348	1.18223	0.241511	0.389076		TT_C0348	1.57674	0.656948	0.0278877
scaffold_1	TT_C0349	759.22	815.14	774.03	703.73	656.9	657.33	938.27	878.11	784.82	799.11	718.27	826.45		TT_C0349	0.859295	-0.218774	0.00849652		TT_C0349	1.16148	0.21597	0.039276		TT_C0349	1.10765	0.147505	0.15184
scaffold_1	TT_C0350	421.37	446	431.15	546.29	414.39	308.7	517.15	345.33	384.31	398.02	431.22	424.1		TT_C0350	0.977559	-0.0327442	0.895001		TT_C0350	0.987364	-0.0183462	0.942342		TT_C0350	0.960162	-0.0586497	0.759047
scaffold_1	TT_C0351	1046	1117.65	1090.01	968.54	1056.84	846.8	1018.11	774.46	902.77	744.85	769.23	770.48		TT_C0351	0.882754	-0.179917	0.119396		TT_C0351	0.79541	-0.33023	0.0333078		TT_C0351	0.828402	-0.271596	0.0642783
scaffold_1	TT_C0352	1068.97	1086.86	1072.98	891.31	834.82	674.34	936.66	720.14	711.78	767	771.3	794.54		TT_C0352	0.743453	-0.427686	0.0133272		TT_C0352	0.971826	-0.0412295	0.748225		TT_C0352	0.733577	-0.44698	0.0177639
scaffold_1	TT_C0353	649.12	606.7	622.58	413.14	429.42	552.84	671.12	646.93	599.89	549.3	473.09	579.84		TT_C0353	0.742866	-0.428826	0.0245669		TT_C0353	1.14822	0.199403	0.273336		TT_C0353	1.02105	0.0300533	0.616338
scaffold_1	TT_C0354	158.41	190.98	173.52	228.53	170.55	164.63	207.56	154.56	131.47	254.53	241.9	227.78		TT_C0354	1.07802	0.108391	0.577384		TT_C0354	1.28472	0.361455	0.0701337		TT_C0354	0.943929	-0.0832495	0.709344
scaffold_1	TTCX05	1299.21	1397.1	1273.93	1198.74	2077.15	951.33	1114.24	576.23	812.59	861.51	1044.59	1021.77		TTCX05	1.06473	0.090483	0.815431		TTCX05	0.692623	-0.529858	0.279342		TTCX05	0.630456	-0.665533	0.0378937
scaffold_1	TT_C0355	793.85	810.14	842.69	871.67	877.01	645.18	949.46	673.01	794.17	572.23	615.29	638.04		TT_C0355	0.978412	-0.0314866	0.831929		TT_C0355	0.762601	-0.391	0.07404		TT_C0355	0.987722	-0.0178228	0.9079
scaffold_1	TT_C0356	421.27	428.19	435.06	391.76	416.75	439.88	503.29	458.92	476.8	341.82	320.61	381.66		TT_C0356	0.971873	-0.0411606	0.451569		TT_C0356	0.836349	-0.257823	0.0397128		TT_C0356	1.12027	0.163847	0.0188176
scaffold_1	TT_C0357	152.41	133.52	156.42	153.11	134.07	136.33	200.79	195.88	230	147.58	112.13	171.32		TT_C0357	0.957409	-0.0627923	0.535244		TT_C0357	1.01776	0.0253923	0.8972		TT_C0357	1.41668	0.502518	0.00859535
scaffold_1	TT_C0358	434.83	395.03	460.33	371.98	317.63	408.14	462.85	457.31	520.56	396.66	367.64	481.35		TT_C0358	0.850844	-0.233034	0.119224		TT_C0358	1.13473	0.182349	0.316241		TT_C0358	1.11667	0.159206	0.144844
scaffold_1	TT_C0359	417.78	427.78	429.82	371.3	358.2	444.74	414.62	384.54	412.07	377.15	340.82	398.51		TT_C0359	0.920698	-0.1192	0.282713		TT_C0359	0.950811	-0.0727699	0.577112		TT_C0359	0.949701	-0.0744543	0.107069
scaffold_1	TT_C0360	220.46	220.95	220.63	220.15	234.67	198.47	244.78	215.75	263.83	189.32	168.96	183.16		TT_C0360	0.986783	-0.0191948	0.795307		TT_C0360	0.82879	-0.270922	0.0370965		TT_C0360	1.09413	0.129788	0.211475
scaffold_1	TT_C0361	1867.84	1512.58	1720.93	1078.94	1868.8	1536.02	1319.62	1412.07	1555.99	1222.32	1044.42	1453.05		TT_C0361	0.878936	-0.18617	0.458312		TT_C0361	0.829614	-0.269488	0.379008		TT_C0361	0.840499	-0.250682	0.093796
scaffold_1	TT_C0362	109.26	105.84	104.14	97.45	95.24	103.18	119.23	112.57	111.99	89.49	65.25	88.41		TT_C0362	0.926795	-0.109678	0.0499306		TT_C0362	0.821814	-0.283117	0.100271		TT_C0362	1.0769	0.106886	0.0417019
scaffold_1	TT_C0363	61.07	62.9	62.3	67.79	40.66	55.81	79.41	82.06	80.76	55.43	41.81	55.69		TT_C0363	0.881838	-0.181414	0.403882		TT_C0363	0.931024	-0.10311	0.699115		TT_C0363	1.30042	0.378982	3.7348e-05
scaffold_1	TT_C0364	50	54.1	56.9	41.6	36.56	54.32	77.56	81.84	76.28	48.73	36.82	53.67		TT_C0364	0.822857	-0.281286	0.167822		TT_C0364	1.05088	0.0715919	0.772889		TT_C0364	1.46385	0.549769	0.000680301
scaffold_1	TT_C0365	177.68	172.47	189.73	116.95	136.97	163.47	192.64	199.09	199.76	143.93	120	166.56		TT_C0365	0.773116	-0.371243	0.0471752		TT_C0365	1.03139	0.0445837	0.829781		TT_C0365	1.0956	0.131715	0.0370735
scaffold_1	TT_C0366	482.38	536.28	501.7	646.07	647.1	534.77	475.68	405.7	603.51	393.39	357.86	400.42		TT_C0366	1.20231	0.265806	0.064432		TT_C0366	0.630037	-0.666491	0.00467486		TT_C0366	0.97667	-0.0340569	0.853437
scaffold_1	TT_C0367	520.53	596.2	626.78	588.55	735.12	443.35	809.64	559.1	908.82	392.68	411.12	375.26		TT_C0367	1.01348	0.0193237	0.934763		TT_C0367	0.667259	-0.583681	0.0820771		TT_C0367	1.30631	0.385494	0.176972
scaffold_1	TT_C0368	385.67	338.68	352.88	298.12	285.53	279.64	292.45	304.79	343.5	269.75	207.6	259.29		TT_C0368	0.801398	-0.319409	0.00882603		TT_C0368	0.853294	-0.228886	0.102032		TT_C0368	0.873295	-0.195458	0.0932956
scaffold_1	TT_C0369	221.01	210.74	209.22	193.89	162.39	201.21	207.94	216.76	233.08	184.16	139.87	166.42		TT_C0369	0.86976	-0.201311	0.0894865		TT_C0369	0.879747	-0.18484	0.271504		TT_C0369	1.02623	0.0373483	0.533939
scaffold_1	TT_C0370	590.54	555.42	534.64	553.37	581.02	539.62	565.21	503.64	586.83	492.74	451.33	491.29		TT_C0370	0.996079	-0.00566824	0.919256		TT_C0370	0.857438	-0.221896	0.0120248		TT_C0370	0.985172	-0.0215525	0.794157
scaffold_1	TT_C0371	539.48	485.09	462.66	471.95	509.9	681.24	495.9	600.16	572.94	547.25	425.4	515.31		TT_C0371	1.11825	0.161238	0.439115		TT_C0371	0.894696	-0.160531	0.474278		TT_C0371	1.12222	0.166356	0.192165
scaffold_1	TT_C0372	1095.22	1092.24	1131.92	683.83	691.42	903.86	839.71	934.74	964.21	849.27	625.77	714.17		TT_C0372	0.686607	-0.542443	0.00907015		TT_C0372	0.960555	-0.0580602	0.77296		TT_C0372	0.825052	-0.277444	0.00816451
scaffold_1	TT_C0373	170.12	165.13	176.2	122.66	90.98	93.3	133.53	141.8	129.88	98.93	76.62	104.46		TT_C0373	0.600137	-0.736637	0.00309773		TT_C0373	0.912263	-0.132478	0.536133		TT_C0373	0.792277	-0.335923	0.00174618
scaffold_1	TT_C0374	724.94	702.27	706.98	622.55	759.24	867.23	698.34	758.53	718.67	676.45	525.94	600.84		TT_C0374	1.0538	0.0756079	0.619043		TT_C0374	0.801785	-0.318713	0.148134		TT_C0374	1.01938	0.0276849	0.507908
scaffold_1	TT_C0375	182.39	194.58	162.83	173.04	324.51	231.53	240.46	214.57	214	149.3	122.56	127.25		TT_C0375	1.35065	0.433652	0.234051		TT_C0375	0.547416	-0.869291	0.0703287		TT_C0375	1.2394	0.309646	0.0275832
scaffold_1	TT_C0376	80.08	71.14	64.78	77.08	64.69	64.05	63.94	72.37	75.92	56.45	51.51	60.33		TT_C0376	0.95287	-0.0696481	0.609817		TT_C0376	0.817656	-0.290434	0.0648344		TT_C0376	0.982546	-0.0254027	0.835866
scaffold_1	TT_C0377	70.44	67.25	62.3	62.31	67.98	71.48	91.7	104.38	100.39	64.52	51.03	64.74		TT_C0377	1.0089	0.0127838	0.876067		TT_C0377	0.893542	-0.162392	0.245265		TT_C0377	1.48242	0.567958	0.00191098
scaffold_1	TT_C0378	84.55	73.71	76.21	74.4	69.6	69.57	109.19	113.61	109.26	76.74	51.63	73.29		TT_C0378	0.910863	-0.134694	0.128869		TT_C0378	0.944234	-0.0827841	0.646573		TT_C0378	1.41622	0.502041	0.000820671
scaffold_1	TT_C0379	100.68	87.22	88.44	62.47	73	87.06	116.82	142.49	113.14	85.34	64.42	95.73		TT_C0379	0.805276	-0.312445	0.0973132		TT_C0379	1.10318	0.141664	0.546795		TT_C0379	1.3478	0.430602	0.0346414
scaffold_1	TT_C0380	87.85	76.65	79.91	70.83	59.35	70.46	88.11	96.12	76.72	70.56	61.16	72.93		TT_C0380	0.820916	-0.284694	0.0439585		TT_C0380	1.01999	0.0285494	0.810038		TT_C0380	1.06767	0.0944701	0.446535
scaffold_1	TT_C0381	60.7	59.55	58.51	68.11	55.88	65.34	84.76	97.8	85.46	53.15	47.33	56.56		TT_C0381	1.05913	0.0828791	0.401327		TT_C0381	0.829451	-0.269771	0.0784706		TT_C0381	1.49933	0.584317	0.00225324
scaffold_1	TT_C0382	584.59	607.85	574.41	790.08	856.08	853.1	858.34	981.52	910.05	670.56	528.65	556.81		TT_C0382	1.41453	0.500321	0.000499898		TT_C0382	0.702616	-0.509192	0.00690406		TT_C0382	1.55639	0.638205	0.000902926
scaffold_1	TT_C0383	589.89	611.06	622.01	555.57	560.67	584.37	713.09	557.06	739.47	451.9	466.09	495.36		TT_C0383	0.932884	-0.100231	0.0345074		TT_C0383	0.831084	-0.266934	0.00354676		TT_C0383	1.10239	0.14064	0.341526
scaffold_1	TT_C0384	728.7	626.82	642.6	704.36	624.95	792.67	639.09	775.99	758.14	734.15	501.51	681.31		TT_C0384	1.06199	0.0867678	0.514975		TT_C0384	0.903387	-0.146583	0.46874		TT_C0384	1.08763	0.121191	0.335581
scaffold_1	TT_C0385	521.85	459.19	460.14	510.09	442.54	591.98	503.03	608.16	590.94	492.43	368.72	486.3		TT_C0385	1.07177	0.0999921	0.511662		TT_C0385	0.872356	-0.197011	0.328113		TT_C0385	1.18107	0.240091	0.0872823
scaffold_1	TT_C0386	253.53	219.85	231.05	272.83	217.74	264.53	369.67	426.27	457.03	281.85	190.21	247.75		TT_C0386	1.07193	0.100211	0.441756		TT_C0386	0.953264	-0.0690516	0.729934		TT_C0386	1.7787	0.830824	0.00263271
scaffold_1	TT_C0387	315.09	335.23	319.57	352.55	357.6	288.34	339.3	246.39	290.8	251.35	243.26	247.26		TT_C0387	1.02949	0.0419268	0.701154		TT_C0387	0.742992	-0.428582	0.0188389		TT_C0387	0.9037	-0.146084	0.321087
scaffold_1	TT_C0388	285.63	278.56	278.24	329.06	229.54	325.48	311.66	329.12	314.12	301.64	232.28	303.78		TT_C0388	1.04944	0.0696201	0.692838		TT_C0388	0.947539	-0.0777433	0.719943		TT_C0388	1.13351	0.180793	0.00327452
scaffold_1	TT_C0389	993.48	1006.01	955.71	879.87	1095.02	1075.58	1105.51	1016.73	1007.7	801.81	723.8	839.29		TT_C0389	1.03224	0.0457758	0.675085		TT_C0389	0.775258	-0.367252	0.040708		TT_C0389	1.05913	0.0828792	0.168308
scaffold_1	TT_C0390	588.85	591.24	541.6	661.8	797.86	900.54	434.29	463.88	581.08	586.79	464.22	549.47		TT_C0390	1.37086	0.455084	0.0400436		TT_C0390	0.678112	-0.560404	0.0315737		TT_C0390	0.859185	-0.21896	0.165098
scaffold_1	TT_C0391	179.35	174.2	161.89	288.8	206.46	301.39	131.15	159.87	188.38	221.63	136.12	174.55		TT_C0391	1.54557	0.628142	0.0361395		TT_C0391	0.668173	-0.581706	0.0850637		TT_C0391	0.930079	-0.104575	0.525959
scaffold_1	TT_C0392	149.61	149.66	133.45	231.31	186.03	187.8	128.01	113.55	141.94	136.05	120.26	145.9		TT_C0392	1.39846	0.483835	0.0218306		TT_C0392	0.664656	-0.58932	0.0151117		TT_C0392	0.886254	-0.174207	0.16983
scaffold_1	TT_C0393	77.35	75.18	71.46	134.88	90.45	114.88	74.08	59.72	87.9	90.89	75.37	87.24		TT_C0393	1.51886	0.602991	0.0403855		TT_C0393	0.745128	-0.42444	0.102071		TT_C0393	0.989776	-0.0148256	0.93127
scaffold_1	TT_C0394	190.52	243.52	214.18	492.22	351.24	282.18	235.87	144.89	317.08	253.52	331.1	403.14		TT_C0394	1.73651	0.79619	0.066832		TT_C0394	0.87751	-0.188513	0.575128		TT_C0394	1.07655	0.106413	0.766523
scaffold_1	TT_C0395	253	289.99	277.23	582.16	359.77	436.78	255.76	347.66	289.83	397.26	247.98	301.98		TT_C0395	1.6809	0.749236	0.0480001		TT_C0395	0.687034	-0.541548	0.140703		TT_C0395	1.08904	0.123053	0.44751
scaffold_1	TT_C0396	297.62	287.77	286.21	301.67	289.38	380.79	299.19	313.07	346.42	295.49	234.3	295.43		TT_C0396	1.11501	0.157053	0.311439		TT_C0396	0.849132	-0.23594	0.236841		TT_C0396	1.09991	0.137383	0.115197
scaffold_1	TT_C0397	340.16	351.64	326.16	322.29	306.99	328.61	347	301.27	355.72	252.57	226.31	278.24		TT_C0397	0.94099	-0.087749	0.10978		TT_C0397	0.790404	-0.339338	0.014806		TT_C0397	0.986276	-0.019936	0.812905
scaffold_1	TT_C0398	3161.86	2477.49	2755.74	1958.5	2811.68	2746.82	1052.29	1267.51	1167.54	2268.78	1644.27	1853.94		TT_C0398	0.895404	-0.159389	0.43617		TT_C0398	0.767193	-0.382338	0.151804		TT_C0398	0.415402	-1.26742	0.00141775
scaffold_1	TT_C0399	35.53	66.38	59.93	87.04	34.66	22.04	212.53	228.11	215.92	110.53	57.92	93.97		TT_C0399	0.888161	-0.171107	0.797531		TT_C0399	1.82566	0.868416	0.19214		TT_C0399	4.05685	2.02036	9.66784e-05
scaffold_1	TTCX06	2.18	2.87	1.63	16.2	2.1	2.73	3.03	4.59	2.57	1.42	0.1	0.4		TTCX06	3.1482	1.65453	0.358299		TTCX06	0.0912981	-3.45327	0.239699		TTCX06	1.52545	0.609234	0.174124
scaffold_1	TT_C0400	32.84	42.59	44.99	53.88	42.07	34.21	57.46	54.34	52.31	28.4	24.93	27.05		TT_C0400	1.08088	0.112211	0.658759		TT_C0400	0.617548	-0.695378	0.0459966		TT_C0400	1.36281	0.446588	0.0220495
scaffold_1	TT_C0401	490.51	438.95	457.45	597.1	457.42	374.68	863.81	994.13	861.48	421.51	337.98	394.64		TT_C0401	1.03049	0.0433336	0.842796		TT_C0401	0.807536	-0.308402	0.257046		TT_C0401	1.96078	0.971425	0.000662906
scaffold_1	TT_C0402	500.92	561.69	539.89	700.41	1112.85	930.88	533.28	725.85	654.86	790.9	503.08	572.7		TT_C0402	1.71241	0.77603	0.0343786		TT_C0402	0.680242	-0.555879	0.118408		TT_C0402	1.19438	0.256259	0.15308
scaffold_1	TT_C0403	318.97	319.44	305.62	394.48	328.72	329.73	389.67	318.22	379.65	261.7	262.01	276.97		TT_C0403	1.11536	0.157505	0.177673		TT_C0403	0.76043	-0.395112	0.0196801		TT_C0403	1.15202	0.204164	0.103764
scaffold_1	TT_C0404	401.62	369.27	401.86	400.4	367.34	374.94	543.71	479.6	583.49	364.11	314.28	372.18		TT_C0404	0.974359	-0.0374741	0.53366		TT_C0404	0.919391	-0.121249	0.211836		TT_C0404	1.37011	0.454295	0.0108095
scaffold_1	TT_C0405	484.79	467.53	508.05	426.08	699.98	587.88	670.19	648.36	887.29	304.27	249.15	255.93		TT_C0405	1.17363	0.230983	0.352246		TT_C0405	0.472216	-1.08248	0.0207348		TT_C0405	1.51047	0.594994	0.0322719
scaffold_1	TT_C0406	174.36	212.86	209.9	162.85	177.83	182.99	271	270.22	248.2	182.37	157.62	189.85		TT_C0406	0.876993	-0.189363	0.149926		TT_C0406	1.01178	0.0168988	0.866296		TT_C0406	1.32205	0.402772	0.0113743
scaffold_1	TT_C0407	253.34	302.9	247.09	276.73	162.21	304.5	311.87	313.48	253.52	288.41	261.37	298.94		TT_C0407	0.925448	-0.111776	0.692799		TT_C0407	1.14161	0.191072	0.478684		TT_C0407	1.09403	0.129657	0.395348
scaffold_1	TT_C0408	324.27	374.28	300.19	316.78	415.86	411.29	443.59	468.93	380.68	365.72	311.49	343.27		TT_C0408	1.14537	0.195818	0.282148		TT_C0408	0.892083	-0.164751	0.315844		TT_C0408	1.29483	0.372764	0.0451714
scaffold_1	TT_C0409	917.13	1197.79	985.74	809.41	1001.26	1061.19	595.74	788.22	729.19	1286.35	632.31	843.96		TT_C0409	0.926209	-0.11059	0.538723		TT_C0409	0.961962	-0.0559483	0.868977		TT_C0409	0.681516	-0.55318	0.0319342
scaffold_1	TT_C0410	339.78	323.91	339.3	356.11	325.22	335.38	323.68	285.1	374.8	279.13	249.28	298.57		TT_C0410	1.01368	0.019601	0.685014		TT_C0410	0.813388	-0.297984	0.0203663		TT_C0410	0.980648	-0.0281929	0.819099
scaffold_1	TT_C0411	164.99	145.85	149.74	214.67	164.46	220	132.43	136.39	166.58	154.22	134.34	154.63		TT_C0411	1.30082	0.379417	0.0682975		TT_C0411	0.739723	-0.434944	0.0514895		TT_C0411	0.94533	-0.0811104	0.53133
scaffold_1	TT_C0412	260.25	254.65	239.07	330.14	373.08	383.83	231.35	246.16	267.7	305.34	220.44	239.39		TT_C0412	1.44177	0.527839	0.00321697		TT_C0412	0.703896	-0.506566	0.024531		TT_C0412	0.988382	-0.0168601	0.824141
scaffold_1	TT_C0413	75.16	67.36	68.57	88.49	79.69	69.96	63.85	61.95	64.07	60.78	51.23	49.19		TT_C0413	1.12814	0.173952	0.199613		TT_C0413	0.676913	-0.562958	0.0163188		TT_C0413	0.899474	-0.152846	0.048215
scaffold_1	TT_C0414	156.28	144.09	152.86	182.29	189.69	235.69	124.12	141.58	135.37	173.73	129.58	141.97		TT_C0414	1.34075	0.423045	0.039487		TT_C0414	0.732766	-0.448575	0.0635468		TT_C0414	0.884915	-0.176389	0.0501318
scaffold_1	TT_C0415	69	64.42	72.28	203.1	115.99	172.49	80.63	111.43	99.5	120.68	75.32	93.48		TT_C0415	2.38979	1.25688	0.0204723		TT_C0415	0.588877	-0.763963	0.0788732		TT_C0415	1.4174	0.503251	0.036446
scaffold_1	TT_C0416	143.11	145.93	161.2	229.7	190.14	259.11	257.65	266.03	242.4	231.07	168.35	218.85		TT_C0416	1.50797	0.592611	0.0213374		TT_C0416	0.910627	-0.135068	0.505861		TT_C0416	1.70149	0.766801	0.000293865
scaffold_1	TT_C0417	269.83	259.04	233.68	301.26	220.18	307.28	285.72	272.66	338.51	275.83	212.2	248.67		TT_C0417	1.08677	0.120053	0.503763		TT_C0417	0.888961	-0.169807	0.412857		TT_C0417	1.17617	0.234099	0.121035
scaffold_1	TT_C0418	839.57	828.28	810.98	847.4	1009.46	1042.94	1041.9	977.88	1162.14	906.83	789.39	857.24		TT_C0418	1.16983	0.226294	0.0827262		TT_C0418	0.880564	-0.1835	0.171122		TT_C0418	1.28364	0.360238	0.012759
scaffold_1	TT_C0419	232.32	204.97	243.31	249.59	146.49	215.43	721.29	898.02	663.74	410.49	270.13	396.43		TT_C0419	0.898487	-0.154431	0.516376		TT_C0419	1.7613	0.816637	0.0451888		TT_C0419	3.35447	1.74608	0.00170736
scaffold_1	TT_C0420	350.04	308.7	349.57	252.68	196.58	279.38	863.21	855.7	786.21	485.59	398.16	535.19		TT_C0420	0.722635	-0.468661	0.029069		TT_C0420	1.94738	0.961535	0.0080099		TT_C0420	2.48447	1.31294	5.89533e-05
scaffold_1	TT_C0421	500.69	502.97	523.32	386.47	329.28	348.34	1211.95	875.05	894.81	556.9	539	647.36		TT_C0421	0.696859	-0.521061	0.00108059		TT_C0421	1.63826	0.712168	0.00380153		TT_C0421	1.95275	0.965507	0.011395
scaffold_1	TT_C0422	263.74	278.83	242.96	364.75	434.2	344.29	262.92	221.63	261.4	296.29	295.52	274.11		TT_C0422	1.45537	0.54139	0.0149317		TT_C0422	0.757426	-0.400823	0.0304338		TT_C0422	0.949614	-0.0745874	0.48233
scaffold_1	TT_C0423	104.22	119.62	115.59	88.8	95.32	89.23	121.05	85.18	129.85	71.47	80.74	80.98		TT_C0423	0.805321	-0.312365	0.0121994		TT_C0423	0.853082	-0.229243	0.0238372		TT_C0423	0.990131	-0.0143094	0.941988
scaffold_1	TT_C0424	174.64	173.15	168.26	180.55	188.12	192.61	189.13	193.81	184.66	133.4	115.57	144.24		TT_C0424	1.08765	0.12121	0.0198126		TT_C0424	0.700559	-0.513421	0.00348762		TT_C0424	1.09989	0.137364	0.00627474
scaffold_1	TT_C0425	329.11	356.36	350.27	371.03	452.28	397.16	592.93	488.67	556.37	297.02	271.35	301.95		TT_C0425	1.17836	0.236775	0.0719131		TT_C0425	0.713102	-0.487819	0.0105665		TT_C0425	1.58145	0.661247	0.0031603
scaffold_1	TT_C0426	123.48	114.24	122.67	78.98	80.79	98.92	183.75	178.29	144.67	81.8	73.05	94.19		TT_C0426	0.717806	-0.478335	0.00846083		TT_C0426	0.962697	-0.0548468	0.734362		TT_C0426	1.406	0.491601	0.017843
scaffold_1	TT_C0427	141.58	130.53	135.7	95.67	91.64	109.25	191	180.71	155.74	80.04	80.83	91.27		TT_C0427	0.727201	-0.459573	0.00395096		TT_C0427	0.850216	-0.234099	0.0830111		TT_C0427	1.29337	0.371137	0.0218899
scaffold_1	TT_C0428	129.12	124.83	129.8	112.03	98.72	82.53	197.07	141.65	139.64	66.24	82.71	84.13		TT_C0428	0.764248	-0.387888	0.0253932		TT_C0428	0.794735	-0.331453	0.12272		TT_C0428	1.24654	0.31793	0.170193
scaffold_1	TT_C0429	274.17	309.26	303.03	240.53	233.34	230.79	362.7	351.21	332.96	256.67	210.81	253.66		TT_C0429	0.794915	-0.331128	0.00564352		TT_C0429	1.02339	0.033352	0.734337		TT_C0429	1.18096	0.239955	0.0181352
scaffold_1	TT_C0430	234.87	252.08	239.73	187.96	176.34	197.89	316.05	265.97	273.38	163.27	138.59	162.18		TT_C0430	0.773642	-0.370262	0.00244349		TT_C0430	0.825415	-0.276809	0.0324555		TT_C0430	1.17713	0.235279	0.0592766
scaffold_1	TT_C0431	244.43	221.5	248.4	126.86	97.69	117.82	194.88	175.61	168	107.89	106.26	129.2		TT_C0431	0.479288	-1.06103	0.000499221		TT_C0431	1.00286	0.00412367	0.978427		TT_C0431	0.753839	-0.407671	0.00718936
scaffold_1	TT_C0432	358.93	345	361.7	162.3	135.08	169.57	266.44	230.7	208.41	159.3	140.74	160.38		TT_C0432	0.438191	-1.19037	6.92929e-05		TT_C0432	0.986016	-0.0203176	0.867931		TT_C0432	0.662097	-0.594886	0.0024548
scaffold_1	TT_C0433	367.61	382.78	370.71	167.17	187.3	138.93	286.83	209.25	204.78	132.43	136	132.98		TT_C0433	0.440103	-1.18409	0.00014424		TT_C0433	0.813559	-0.297681	0.0948522		TT_C0433	0.625154	-0.677717	0.00660001
scaffold_1	TT_C0434	178.68	171.64	182.53	176.7	143.01	213.46	186.3	192.39	211.66	184.33	138.41	187.32		TT_C0434	1.0006	0.000866142	0.996115		TT_C0434	0.956655	-0.0639286	0.779933		TT_C0434	1.10791	0.147841	0.0816396
scaffold_1	TT_C0435	521.19	488.71	488.52	477.3	588.16	653.86	491.37	497.18	550.29	491.62	447.62	523.77		TT_C0435	1.14742	0.198396	0.234526		TT_C0435	0.850924	-0.232898	0.202114		TT_C0435	1.02698	0.0384012	0.567695
scaffold_1	TT_C0436	144.76	119.71	137.88	110.21	126.59	126.56	143.75	129.31	142.98	105.65	97.66	112.78		TT_C0436	0.903094	-0.147051	0.23277		TT_C0436	0.869909	-0.201064	0.0871716		TT_C0436	1.03403	0.0482712	0.632265
scaffold_1	TT_C0437	130.57	136.09	132.25	151.8	126.26	132.68	141.42	137.3	137.87	105.15	94.3	127.08		TT_C0437	1.02966	0.0421622	0.641522		TT_C0437	0.79498	-0.33101	0.0849423		TT_C0437	1.04432	0.0625649	0.0472419
scaffold_1	TT_C0438	277.11	264.02	247.22	334.75	285.14	287.62	255.39	226.93	228.3	205.92	213.01	265.83		TT_C0438	1.15115	0.203077	0.0959025		TT_C0438	0.754548	-0.406315	0.0404346		TT_C0438	0.901402	-0.149758	0.110458
scaffold_1	TT_C0440	1260.9	1371.05	1281.51	1806.46	1749.8	1834.4	1893.02	2054.06	2159.89	1491.46	1192.67	1291.84		TT_C0440	1.37747	0.462017	0.000302228		TT_C0440	0.737566	-0.439155	0.00668009		TT_C0440	1.5605	0.642012	0.000987195
scaffold_1	TT_C0439	290.87	306.63	293.3	313.52	333.17	284.42	294.01	226.95	248.04	242.6	238.3	259.95		TT_C0439	1.04525	0.0638501	0.420558		TT_C0439	0.795663	-0.32977	0.0153816		TT_C0439	0.863269	-0.212118	0.117356
scaffold_1	TT_C0441	175.01	197.58	199.99	422.27	290.15	288.04	213.06	214.38	227.8	209.68	166.04	181.38		TT_C0441	1.74728	0.805114	0.0341105		TT_C0441	0.556844	-0.844655	0.0329352		TT_C0441	1.14436	0.194546	0.0407193
scaffold_1	TT_C0442	1257.82	1293.97	1403.43	392.35	485.87	378.62	873.16	692.98	839.24	473.14	458.55	418.12		TT_C0442	0.317767	-1.65396	8.32566e-05		TT_C0442	1.07397	0.102955	0.455014		TT_C0442	0.608153	-0.717493	0.00184701
scaffold_1	TT_C0443	598.52	498.2	550.6	229.15	224.93	232.01	301.86	284.47	372.76	221.65	199.92	223.71		TT_C0443	0.416489	-1.26365	0.00038374		TT_C0443	0.940518	-0.0884725	0.159486		TT_C0443	0.582212	-0.780383	0.00441458
scaffold_1	TTCX07	705.01	1064.4	971.4	933.83	1489.77	1337.57	870.07	921.28	819.9	1084.86	597.53	726.43		TTCX07	1.37228	0.456579	0.160588		TTCX07	0.640444	-0.642855	0.110783		TTCX07	0.952729	-0.0698617	0.718485
scaffold_1	TT_C0445	369.69	331.43	374.81	352.59	470.11	418.31	135.02	150.98	178.89	396.72	262.51	332.83		TT_C0445	1.15343	0.205931	0.207708		TT_C0445	0.799397	-0.323015	0.182805		TT_C0445	0.432082	-1.21062	0.000407835
scaffold_1	TT_C0446	37.91	38.12	41.82	39.64	37.59	31.7	54.81	55.47	54.41	39.59	33.56	51.75		TT_C0446	0.924311	-0.11355	0.332184		TT_C0446	1.14661	0.197372	0.414669		TT_C0446	1.39745	0.482801	0.000281225
scaffold_1	TTCX08	119.79	110.34	110.46	125.88	84.28	130.28	142.75	155.24	140.12	144.61	122.23	169.11		TTCX08	0.99956	-0.00063552	0.997498		TTCX08	1.28055	0.356762	0.185779		TTCX08	1.28633	0.363257	0.00442998
scaffold_1	TT_C0448	211.22	202.08	195.11	198.73	188.91	233.33	190.14	207.25	181.96	229.02	194.6	259.27		TT_C0448	1.02064	0.0294797	0.783617		TT_C0448	1.09971	0.13713	0.420837		TT_C0448	0.952236	-0.0706087	0.332329
scaffold_1	TT_C0449	260.54	223.32	246.37	293.76	239.35	297.37	298.56	358.99	201.33	425.98	279.01	448.07		TT_C0449	1.13729	0.185594	0.198016		TT_C0449	1.38843	0.47345	0.12865		TT_C0449	1.17618	0.234106	0.414865
scaffold_1	TT_C0450	336.93	341.37	370.8	323.58	349.58	262.03	593.07	384.38	249.57	499.81	482.17	581.69		TT_C0450	0.891421	-0.165821	0.247281		TT_C0450	1.67203	0.741605	0.00645027		TT_C0450	1.16959	0.226007	0.586784
scaffold_1	TT_C0451	402.65	380.82	406.29	479.75	294.63	506.14	365.38	437.52	372.78	388.69	276.2	364.92		TT_C0451	1.07628	0.106059	0.67507		TT_C0451	0.804212	-0.314352	0.326636		TT_C0451	0.988166	-0.0171751	0.855991
scaffold_1	TT_C0452	571.32	602.84	621.9	581.07	567.82	635.58	585.27	531.79	554.22	459.93	416.54	487.03		TT_C0452	0.993547	-0.0093399	0.886668		TT_C0452	0.764092	-0.388181	0.00859008		TT_C0452	0.930526	-0.103882	0.123848
scaffold_1	TT_C0453	268.92	268.91	271.5	309.27	277.38	343.65	335.89	385.05	394.36	277.85	196.2	263.99		TT_C0453	1.14947	0.200968	0.10305		TT_C0453	0.793335	-0.333997	0.112973		TT_C0453	1.37805	0.462632	0.00493923
scaffold_1	TT_C0454	1064.21	1298.95	1355.98	1327.78	1041.37	1013.04	1408.41	1545.56	1606.98	1037.47	707.76	803.22		TT_C0454	0.909401	-0.137011	0.450496		TT_C0454	0.753491	-0.408338	0.118791		TT_C0454	1.22635	0.294365	0.0584191
scaffold_1	TT_C0455	319.19	260.49	331.03	268.16	251.85	279.77	234.75	216.23	238.44	228.82	197.36	252.64		TT_C0455	0.878194	-0.187389	0.187169		TT_C0455	0.848758	-0.236574	0.0878919		TT_C0455	0.757014	-0.401609	0.0321018
scaffold_1	TT_C0456	183.62	192.01	190.56	270.25	190.63	170.72	179.24	149.16	153.33	126.13	115.31	128.92		TT_C0456	1.11553	0.157725	0.514413		TT_C0456	0.586384	-0.770083	0.0469841		TT_C0456	0.850827	-0.233061	0.0447898
scaffold_1	TT_C0457	734.14	719.18	777.97	669.44	677.31	775.81	637.82	739.17	526.94	500.48	545.96			TT_C0457	0.95127	-0.0720727	0.399804		TT_C0457	0.739513	-0.435353	0.0300229		TT_C0457	0.853287	-0.228898	0.162244
scaffold_1	TT_C0458	741.95	703.28	729.69	683.77	634.01	586.3	734.83	604.21	675.55	535.28	505.99	563.35		TT_C0458	0.875471	-0.191868	0.041013		TT_C0458	0.842727	-0.246862	0.0377597		TT_C0458	0.926282	-0.110476	0.246936
scaffold_1	TT_C0459	318.91	283.98	290.41	346.37	221.55	271.86	264.39	284.76	277.59	255.84	176.11	232		TT_C0459	0.940087	-0.0891333	0.661656		TT_C0459	0.790624	-0.338937	0.247091		TT_C0459	0.92549	-0.111711	0.145093
scaffold_1	TT_C0460	293.33	302.53	314.64	359.41	258.55	225	354.52	255.47	316.58	218.93	199.04	213.78		TT_C0460	0.925821	-0.111195	0.610959		TT_C0460	0.749442	-0.41611	0.159723		TT_C0460	1.01765	0.025241	0.864765
scaffold_1	TT_C0461	68.12	63.79	66.83	72.67	64.02	70.98	90.36	82.63	97.23	63.51	49.74	59.31		TT_C0461	1.04493	0.0634105	0.368842		TT_C0461	0.830934	-0.267195	0.0736628		TT_C0461	1.35967	0.443252	0.00567254
scaffold_1	TT_C0462	49.7	39.68	43.43	50.83	52.7	56.78	48.44	49.2	58.03	45.52	32.54	40.59		TT_C0462	1.20706	0.271501	0.0547676		TT_C0462	0.740129	-0.434152	0.0291212		TT_C0462	1.17213	0.229127	0.14705
scaffold_1	TT_C0463	16.25	14.52	15.38	21.29	18.5	23.23	21.51	26.51	29.5	15.67	11.59	16.65		TT_C0463	1.36555	0.449479	0.0183099		TT_C0463	0.696763	-0.52126	0.037031		TT_C0463	1.67974	0.748238	0.0118113
scaffold_1	TT_C0464	35.64	32.74	38.75	106.18	29.37	43.02	43.82	56.32	47.07	64.1	26.67	35.63		TT_C0464	1.66685	0.737127	0.372257		TT_C0464	0.707846	-0.498493	0.543332		TT_C0464	1.37412	0.458513	0.0317573
scaffold_1	TT_C0465	74.19	62.92	67.59	72.16	69.06	87.67	82.81	99.79	114.48	75.79	52.86	71.94		TT_C0465	1.11817	0.161143	0.290157		TT_C0465	0.87636	-0.190405	0.359978		TT_C0465	1.45129	0.53734	0.0338875
scaffold_1	TT_C0466	85.72	74.29	70.15	106.36	95.1	126.88	54.18	70.3	59.52	97.25	64.03	79.9		TT_C0466	1.42657	0.512553	0.0346517		TT_C0466	0.734543	-0.44508	0.0953656		TT_C0466	0.799444	-0.322931	0.0815334
scaffold_1	TT_C0467	80.78	75.81	75.35	153.61	149.39	229.53	78.77	92.17	123.21	120.82	92.33	118.65		TT_C0467	2.29598	1.19911	0.0184679		TT_C0467	0.623063	-0.682549	0.0724381		TT_C0467	1.26822	0.3428	0.193315
scaffold_1	TT_C0468	126.72	138.16	130.86	214.55	328.63	257.2	129.71	108.88	150.95	176.22	141.65	172.69		TT_C0468	2.02249	1.01613	0.0156994		TT_C0468	0.612909	-0.706256	0.0420994		TT_C0468	0.984333	-0.0227814	0.877638
scaffold_1	TT_C0469	697.83	828.76	799.74	812.97	867.98	688.78	907.08	553.8	744.18	542.78	597.61	586.56		TT_C0469	1.01866	0.0266669	0.837762		TT_C0469	0.728754	-0.456496	0.0182264		TT_C0469	0.947871	-0.0772379	0.730796
scaffold_1	TT_C0470	247.91	247.17	241.02	218.97	260.08	279.83	249.9	277.6	275.99	245.51	188.62	231.82		TT_C0470	1.03095	0.04397	0.695735		TT_C0470	0.877543	-0.188458	0.279813		TT_C0470	1.09155	0.126378	0.0718722
scaffold_1	TT_C0471	810.76	835.69	823.23	791.8	945.43	760.7	839.84	653.33	815.24	624.12	601.58	616.87		TT_C0471	1.01144	0.0164089	0.877971		TT_C0471	0.737639	-0.439014	0.0191046		TT_C0471	0.9347	-0.0974246	0.413361
scaffold_1	TT_C0472	1101.12	1217.88	1203.52	1155.51	863.5	999.2	1335.34	1150.71	1103.85	884.7	696.16	816.49		TT_C0472	0.856833	-0.222915	0.141774		TT_C0472	0.794295	-0.332253	0.109238		TT_C0472	1.01913	0.0273358	0.791946
scaffold_1	TT_C0473	437.83	510.45	444.53	521.18	465.61	381.85	405.8	317.76	315.79	275.79	297.21	262.11		TT_C0473	0.982647	-0.0252554	0.871284		TT_C0473	0.610175	-0.712705	0.0130702		TT_C0473	0.746225	-0.422317	0.0352184
scaffold_1	TT_C0474	179.04	170.55	168.63	157.98	156.7	170.38	186.18	190.75	189.93	148.51	117.8	138.53		TT_C0474	0.936012	-0.0954015	0.110513		TT_C0474	0.834618	-0.260811	0.0562176		TT_C0474	1.09386	0.129428	0.00973231
scaffold_1	TT_C0475	3902.45	4679.18	5050.37	1322.93	1844.57	1419.48	3276.06	1961.53	2980.46	1524.6	1732.04	1807.57		TT_C0475	0.336486	-1.57138	0.00128896		TT_C0475	1.10404	0.142793	0.429541		TT_C0475	0.60285	-0.730129	0.0259482
scaffold_1	TT_C0476	2551.43	2542.78	2631.51	1108.28	1017.03	679.36	1036.11	886.68	987.89	896.55	688.43	709.33		TT_C0476	0.36303	-1.46184	0.000251811		TT_C0476	0.818032	-0.289771	0.309469		TT_C0476	0.376752	-1.40831	6.72336e-06
scaffold_1	TT_C0477	1148.67	1022.58	1116.28	936.14	1335.61	810.39	1526.99	1053.75	1507.09	581.81	580.97	466.29		TT_C0477	0.937525	-0.0930717	0.695675		TT_C0477	0.528552	-0.919884	0.0410195		TT_C0477	1.24344	0.314331	0.168891
scaffold_1	TT_C0478	359.78	322.5	343.97	294.18	359.53	302.43	363.65	296.56	352.09	243.48	231.45	244.86		TT_C0478	0.931683	-0.102088	0.371021		TT_C0478	0.752808	-0.409646	0.0198688		TT_C0478	0.986407	-0.0197453	0.851901
scaffold_1	TT_C0479	226.3	198.16	215.54	210.35	181.21	187.6	187.62	195.61	205.13	156.48	123.11	136.11		TT_C0479	0.904937	-0.14411	0.167894		TT_C0479	0.717764	-0.478419	0.0142774		TT_C0479	0.919312	-0.121373	0.148527
scaffold_1	TT_C0480	140.33	175.92	161.39	139.23	132.98	189.52	279.27	287.6	286.18	154.51	114.11	130.53		TT_C0480	0.96669	-0.0488742	0.810114		TT_C0480	0.864466	-0.210118	0.384831		TT_C0480	1.78597	0.836707	0.000299809
scaffold_1	TT_C0481	157.16	180.91	173.91	155.55	132.89	178.16	245.87	279.8	282.37	169.92	113.33	137.66		TT_C0481	0.911364	-0.133901	0.365884		TT_C0481	0.902079	-0.148675	0.507733		TT_C0481	1.57826	0.658339	0.00197445
scaffold_1	TT_C0482	235.23	256.11	230.06	233.93	237.91	238.3	252.32	229.49	272.65	202.62	160.43	187.89		TT_C0482	0.984391	-0.022696	0.666593		TT_C0482	0.775819	-0.366208	0.0129977		TT_C0482	1.04583	0.064645	0.497673
scaffold_1	TT_C0483	13.76	13.7	12.76	19.43	14.24	12.71	16.35	18.73	14.61	12.99	9.15	10.65		TT_C0483	1.15316	0.20559	0.375118		TT_C0483	0.706986	-0.500247	0.122626		TT_C0483	1.23545	0.305042	0.0632126
scaffold_1	TT_C0484	46.05	54.56	59.35	70.95	50.77	25.45	26.65	20.62	26.65	31.18	38.67	34.38		TT_C0484	0.920043	-0.120228	0.771601		TT_C0484	0.708229	-0.497713	0.343715		TT_C0484	0.462116	-1.11367	0.00280703
scaffold_1	TT_C0485	6.23	4.83	4.83	9.22	6.9	4.47	7.46	8.08	6.91	5.23	3.47	3.68		TT_C0485	1.29578	0.373825	0.340306		TT_C0485	0.601263	-0.733933	0.138009		TT_C0485	1.41284	0.498596	0.0191848
scaffold_1	TT_C0486	166.26	160.33	159.49	131.01	182.86	179	198.93	224.17	191.55	156.54	145.27	172.01		TT_C0486	1.01397	0.0200134	0.899415		TT_C0486	0.961349	-0.0568681	0.747271		TT_C0486	1.2645	0.338571	0.0132429
scaffold_1	TT_C0487	124.57	122.99	117.19	85.24	116	135.14	150.13	142.71	146.18	103.24	104.89	134.11		TT_C0487	0.922221	-0.116816	0.555218		TT_C0487	1.01742	0.0249165	0.917242		TT_C0487	1.20362	0.267379	0.00133743
scaffold_1	TT_C0488	116.89	110.58	110.91	130.43	120.3	142.77	130.1	146.91	129.95	113.64	87.62	119.04		TT_C0488	1.16289	0.217719	0.0542713		TT_C0488	0.813977	-0.29694	0.104824		TT_C0488	1.20267	0.266243	0.018841
scaffold_1	TT_C0489	23.17	23.02	23.19	24.18	22.34	25.35	32.57	34.75	32.64	26.6	17.01	22.72		TT_C0489	1.03589	0.0508698	0.397871		TT_C0489	0.922916	-0.115728	0.561418		TT_C0489	1.44076	0.526831	0.000142388
scaffold_1	TT_C0490	15.43	14.37	14.59	19.83	13.76	13.59	18.65	18.4	17.17	12.56	11.9	13.76		TT_C0490	1.06285	0.0879407	0.677579		TT_C0490	0.810089	-0.303848	0.232266		TT_C0490	1.22145	0.28859	0.00425414
scaffold_1	TT_C0491	18.39	19.12	17.68	21.08	19.47	24.41	28.8	30.81	25.82	20.19	15.04	15.76		TT_C0491	1.17702	0.235145	0.0976838		TT_C0491	0.784945	-0.349337	0.0984165		TT_C0491	1.54793	0.630336	0.00260437
scaffold_1	TT_C0492	96.57	82.58	82.22	115.8	113.48	143.67	129.37	176.07	159.61	107.3	64.5	87.69		TT_C0492	1.4269	0.512889	0.0261195		TT_C0492	0.695777	-0.523303	0.0738772		TT_C0492	1.77928	0.831292	0.0093603
scaffold_1	TT_C0493	211.08	263.72	250.36	192.63	341.46	194.74	344.14	185.57	334.55	162.75	188.2	165.45		TT_C0493	1.00506	0.007283	0.982267		TT_C0493	0.708533	-0.497093	0.229036		TT_C0493	1.19182	0.253166	0.436666
scaffold_1	TT_C0494	31.71	28.48	25.34	33.2	44.39	41.66	46.72	51.56	61.26	30.74	22.79	38.29		TT_C0494	1.39425	0.479487	0.0428652		TT_C0494	0.769979	-0.377109	0.177926		TT_C0494	1.86531	0.899416	0.00608163
scaffold_1	TT_C0495	191.78	182.64	191.54	166.99	173.38	170.9	213.37	188.96	214.64	132.71	110.69	139.32		TT_C0495	0.903368	-0.146615	0.00671965		TT_C0495	0.748567	-0.417796	0.00839655		TT_C0495	1.09013	0.1245	0.128072
scaffold_1	TT_C0496	64.88	77.73	63.09	55.77	61.65	38.09	84.86	43.37	64.63	28.92	35.99	26.14		TT_C0496	0.756004	-0.403534	0.11878		TT_C0496	0.585493	-0.772276	0.048614		TT_C0496	0.937579	-0.0929878	0.755534
scaffold_1	TT_C0497	441.13	482.5	470.67	1011.58	460.93	504.55	596.56	593.43	560.65	374.19	280.39	296.02		TT_C0497	1.41796	0.503816	0.33444		TT_C0497	0.480815	-1.05645	0.128678		TT_C0497	1.25557	0.328341	0.0021253
scaffold_1	TT_C0498	3308.7	4169.06	4324.19	3057.25	4051.06	3166.29	3769.95	2931.18	3748.88	2668.24	2466.15	2799.52		TT_C0498	0.870585	-0.199943	0.317196		TT_C0498	0.772187	-0.372978	0.0768585		TT_C0498	0.885448	-0.175521	0.343227
scaffold_1	TT_C0499	539.15	519.64	536.65	468.68	458.77	590.19	654.45	707.31	651.58	463.31	387.79	500.3		TT_C0499	0.951236	-0.0721247	0.576366		TT_C0499	0.890462	-0.167375	0.360246		TT_C0499	1.26193	0.335636	0.00188862
scaffold_1	TT_C0500	329.11	329.95	315.08	336.08	296.78	349.14	473.5	439.7	428.68	262.77	242.35	280.74		TT_C0500	1.00807	0.0115939	0.881228		TT_C0500	0.800265	-0.321451	0.0273701		TT_C0500	1.3775	0.462055	0.00102279
scaffold_1	TT_C0501	161.4	154.87	159.9	139.34	126.44	146.55	252.82	199.34	221.37	116.37	112.98	150.1		TT_C0501	0.86593	-0.207677	0.0265457		TT_C0501	0.920258	-0.11989	0.453954		TT_C0501	1.41447	0.500265	0.0136357
scaffold_1	TT_C0502	191.46	205.56	221.19	185.13	150.66	150.03	266.24	197.4	235.3	136.11	128.88	149.98		TT_C0502	0.785849	-0.347675	0.0377171		TT_C0502	0.854164	-0.227415	0.146824		TT_C0502	1.13059	0.177072	0.282317
scaffold_1	TT_C0503	347.89	363.65	371.02	376.89	281.89	295.5	358.59	334.49	355.4	257.27	199.13	242		TT_C0503	0.881503	-0.181962	0.232721		TT_C0503	0.731861	-0.450359	0.0681884		TT_C0503	0.968519	-0.0461476	0.32703
scaffold_1	TT_C0504	195.66	184.41	178.86	175.33	175.46	228.19	209.04	252.47	231.92	157.29	112.83	144.51		TT_C0504	1.03587	0.0508459	0.733158		TT_C0504	0.716139	-0.481689	0.0675384		TT_C0504	1.24064	0.311083	0.0292276
scaffold_1	TT_C0505	271.53	272.05	271.67	313.13	268.66	335.89	401.58	533.92	478.54	338.67	200.59	271.23		TT_C0505	1.12564	0.170749	0.15879		TT_C0505	0.883195	-0.179197	0.466873		TT_C0505	1.73449	0.794508	0.00650921
scaffold_1	TT_C0506	810.77	829.08	952.7	744.08	676.05	798.48	1114.58	1070.79	1130.7	786.6	674.28	820.78		TT_C0506	0.855764	-0.224716	0.0937461		TT_C0506	1.02842	0.0404277	0.729582		TT_C0506	1.27908	0.355103	0.00737983
scaffold_1	TT_C0507	573.12	564.99	603.38	636.69	335.67	701.24	599.57	704.31	555.43	657.53	508.06	649.32		TT_C0507	0.961016	-0.0573674	0.851371		TT_C0507	1.08443	0.116943	0.720491		TT_C0507	1.06765	0.0944451	0.438289
scaffold_1	TT_C0508	4862.29	5057.01	5200.68	4123.76	3617.56	4613.03	3614.13	3578.15	3146.1	4782.4	3470.47	4669.34		TT_C0508	0.817088	-0.291437	0.0385532		TT_C0508	1.04596	0.0648337	0.72869		TT_C0508	0.683756	-0.548446	0.000889013
scaffold_1	TT_C0509	5383.39	5307.87	5386.4	4088.22	4559.94	5376.4	4149.67	4139.29	3682.73	4816.08	3895.51	5083.2		TT_C0509	0.872301	-0.197102	0.143784		TT_C0509	0.983617	-0.023832	0.89015		TT_C0509	0.744616	-0.425431	0.000932308
scaffold_1	TT_C0510	428.97	440.34	429.76	395.38	441.79	490.53	470.42	444.55	498.99	345.75	289.69	309.61		TT_C0510	1.02204	0.03145	0.747922		TT_C0510	0.711795	-0.490467	0.0163151		TT_C0510	1.08844	0.122262	0.0766322
scaffold_1	TT_C0511	351.41	367.59	361.48	476.96	404.45	434.68	482.7	518.95	549.91	353.35	271.65	302.43		TT_C0511	1.21806	0.284586	0.0218814		TT_C0511	0.704686	-0.504948	0.0151339		TT_C0511	1.43599	0.522047	0.00141807
scaffold_1	TT_C0512	425.85	492.84	484.15	558.19	635.36	463.87	555.9	415.63	515.26	417.09	372.05	355.7		TT_C0512	1.18147	0.240589	0.19027		TT_C0512	0.690736	-0.533793	0.0319344		TT_C0512	1.05984	0.0838504	0.581129
scaffold_1	TT_C0513	226.12	212.18	208.04	274.7	262.29	205.78	188.21	150.58	181.88	194.39	205.5	184.39		TT_C0513	1.14919	0.200622	0.216145		TT_C0513	0.786623	-0.346256	0.0748502		TT_C0513	0.805567	-0.311924	0.031114
scaffold_1	TT_C0514	149.44	173.31	183.98	165.11	222.55	154.51	214.89	153.92	260.3	142.48	148.73	140.7		TT_C0514	1.06994	0.097528	0.641224		TT_C0514	0.796632	-0.328015	0.159152		TT_C0514	1.24151	0.312095	0.277312
scaffold_1	TT_C0515	266.14	304.78	269.43	319.24	312.5	243.42	274.3	205.18	238.16	179.7	195.91	182.45		TT_C0515	1.04142	0.0585565	0.69166		TT_C0515	0.637666	-0.649127	0.012926		TT_C0515	0.853978	-0.22773	0.156483
scaffold_1	TT_C0516	136.55	134.44	135.71	162.73	142.85	163.26	139.29	142.67	149.96	124.84	98.44	117.04		TT_C0516	1.15279	0.205131	0.0372545		TT_C0516	0.725877	-0.462204	0.0142316		TT_C0516	1.06201	0.0867991	0.0587427
scaffold_1	TT_C0517	116.86	112.41	111.58	113.56	108.39	106.89	134.37	128.62	148.21	101.65	79.37	97.86		TT_C0517	0.964765	-0.0517512	0.198696		TT_C0517	0.848072	-0.237741	0.0809856		TT_C0517	1.2064	0.270703	0.0178077
scaffold_1	TT_C0518	140.21	146.22	161.27	136.58	115.66	122.59	183.43	151.47	167.36	120.75	105.98	136.8		TT_C0518	0.837235	-0.256296	0.0505083		TT_C0518	0.969853	-0.044162	0.745282		TT_C0518	1.12187	0.165902	0.178246
scaffold_1	TT_C0519	266.57	273.81	287.4	277.22	203.89	237.11	257.57	225.76	243.67	211.8	189.15	220.49		TT_C0519	0.867646	-0.204822	0.173189		TT_C0519	0.86525	-0.208811	0.236178		TT_C0519	0.878253	-0.187292	0.0383718
scaffold_1	TT_C0520	438.41	426.29	425.27	423.09	323.09	434.82	371.56	396.27	375.58	332.88	272.28	326.62		TT_C0520	0.915525	-0.127329	0.366479		TT_C0520	0.788975	-0.341948	0.108509		TT_C0520	0.886385	-0.173995	0.00502867
scaffold_1	TT_C0521	332.61	348.78	348.95	276.12	334.9	331.55	336.11	278.22	321.09	272.86	239.11	255.19		TT_C0521	0.914815	-0.128449	0.213856		TT_C0521	0.813902	-0.297072	0.0523699		TT_C0521	0.907875	-0.139434	0.156608
scaffold_1	TT_C0522	188.83	212.68	197.47	188.32	194.54	164.64	204.5	189.35	181.58	145.14	115.76	127.6		TT_C0522	0.914054	-0.129649	0.208979		TT_C0522	0.709589	-0.494944	0.0131994		TT_C0522	0.960683	-0.0578674	0.463305
scaffold_1	TT_C0523	65.74	68.6	75.39	71.04	55.58	63.69	93.02	76.21	87.38	50.53	49.19	58.65		TT_C0523	0.907405	-0.140182	0.289246		TT_C0523	0.832169	-0.265052	0.11766		TT_C0523	1.22353	0.291044	0.052042
scaffold_1	TT_C0524	118.56	127.8	139.32	107.15	98.43	124.28	126.39	126.2	132.56	103.07	74.67	90.56		TT_C0524	0.855269	-0.22555	0.126963		TT_C0524	0.813375	-0.298007	0.140567		TT_C0524	0.998626	-0.00198391	0.979163
scaffold_1	TT_C0525	92.94	96.62	93.81	83.88	97.61	98.48	108.07	112.48	107.04	79.14	58.91	73.35		TT_C0525	0.988002	-0.0174148	0.826951		TT_C0525	0.755081	-0.405297	0.0404438		TT_C0525	1.15605	0.209204	0.00182035
scaffold_1	TT_C0526	178.81	202.85	192.42	204.64	229.28	194.13	254.58	185.39	229.42	145.59	150.93	156.94		TT_C0526	1.09401	0.129628	0.224346		TT_C0526	0.722013	-0.469904	0.00596848		TT_C0526	1.16602	0.221595	0.211545
scaffold_1	TT_C0527	284.57	285.09	279.78	293.65	344.26	342.42	347.91	309.96	342.49	225.6	214.04	249.5		TT_C0527	1.15409	0.206755	0.0588492		TT_C0527	0.702967	-0.50847	0.00773049		TT_C0527	1.17767	0.235935	0.013667
scaffold_1	TT_C0528	140.04	155.71	170.12	156.83	98.11	149.86	225.01	234.53	218.41	171.03	132.06	184.78		TT_C0528	0.868912	-0.202718	0.376009		TT_C0528	1.20521	0.269287	0.318753		TT_C0528	1.45523	0.541251	0.00200815
scaffold_1	TT_C0529	257.74	291.57	287.64	328.96	204.79	335.6	267.03	303.83	260.97	273.72	218.84	269.03		TT_C0529	1.03871	0.0547957	0.81762		TT_C0529	0.876045	-0.190923	0.478716		TT_C0529	0.993883	-0.00885272	0.925431
scaffold_1	TT_C0530	324.9	333.68	309.17	263.72	300.44	341.05	289.92	271.54	290.8	280	237.07	284.78		TT_C0530	0.935376	-0.0963819	0.424339		TT_C0530	0.885817	-0.17492	0.270959		TT_C0530	0.880661	-0.183341	0.0156106
scaffold_1	TT_C0532	360.19	430.68	387.29	383.09	440.77	325.96	396.08	268.21	326.8	301.52	338.45	322.85		TT_C0532	0.975946	-0.0351274	0.820457		TT_C0532	0.837366	-0.25607	0.147998		TT_C0532	0.841219	-0.249447	0.214231
scaffold_1	TT_C0531	207	227.43	201.17	209.73	266.59	309.04	218.98	235.61	228.32	206.5	179.58	201.36		TT_C0531	1.23562	0.305235	0.169771		TT_C0531	0.747988	-0.418913	0.092204		TT_C0531	1.07443	0.103576	0.165299
scaffold_1	TT_C0533	426.54	433.74	445.37	438.56	303.94	445.77	376.99	407.28	352.72	374.97	303.01	395.93		TT_C0533	0.910098	-0.135906	0.44699		TT_C0533	0.903759	-0.14599	0.519381		TT_C0533	0.870823	-0.199549	0.028179
scaffold_1	TT_C0534	380.62	405.51	319.23	626.53	895.33	779.58	404.4	432.28	527.65	597.6	464.41	598.9		TT_C0534	2.08207	1.05802	0.00825181		TT_C0534	0.721683	-0.470563	0.0760181		TT_C0534	1.23429	0.303676	0.129241
scaffold_1	TT_C0535	425.26	450.65	401.61	685.01	632.93	730.23	429.3	380.84	468.83	640.05	568.72	730.21		TT_C0535	1.60324	0.68099	0.00122705		TT_C0535	0.946689	-0.0790375	0.541001		TT_C0535	1.00114	0.00163655	0.987552
scaffold_1	TT_C0536	406.29	441.43	412.76	532.78	445.24	609.21	466.55	481.52	499.34	658.91	508.05	757.46		TT_C0536	1.25923	0.332538	0.0884491		TT_C0536	1.21244	0.277912	0.264223		TT_C0536	1.1483	0.1995	0.0122822
scaffold_1	TT_C0537	332.34	364.13	360.21	322.99	346.27	343.81	313.6	283.17	301.34	263.95	230.5	264.78		TT_C0537	0.958729	-0.0608047	0.307377		TT_C0537	0.749435	-0.416125	0.00329874		TT_C0537	0.849936	-0.234574	0.0166973
scaffold_1	TT_C0538	475.1	470.56	457.04	580.03	484.82	369.85	411.12	327.44	357.42	326.67	324.03	311.18		TT_C0538	1.02281	0.0325426	0.869691		TT_C0538	0.67044	-0.57682	0.060954		TT_C0538	0.781336	-0.355985	0.0151239
scaffold_1	TT_C0539	322.33	346.49	334.2	425.34	426.19	340.55	425.93	297.68	390.26	288.06	277.17	285.48		TT_C0539	1.18849	0.249131	0.0974835		TT_C0539	0.713635	-0.486742	0.0164106		TT_C0539	1.11052	0.15123	0.395409
scaffold_1	TT_C0540	936.63	816.95	736.13	447.5	651.72	627.81	479.42	492.11	413.14	524.93	422.49	482.4		TT_C0540	0.693667	-0.527685	0.0429672		TT_C0540	0.827907	-0.27246	0.235269		TT_C0540	0.556157	-0.846436	0.00431191
scaffold_1	TT_C0541	1143.34	1183.78	1014.73	712.34	1101.86	764.99	535.52	510.59	408.51	655.54	496.4	568.78		TT_C0541	0.771785	-0.373729	0.1269		TT_C0541	0.667155	-0.583906	0.0932262		TT_C0541	0.435274	-1.2	0.000603857
scaffold_1	TT_C0542	149.85	148.94	139.66	94.14	123.8	104.77	171.09	161.91	172.97	103.7	69.49	111.55		TT_C0542	0.736025	-0.442174	0.0141067		TT_C0542	0.88234	-0.180593	0.461522		TT_C0542	1.154	0.20664	0.00884692
scaffold_1	TT_C0543	107	100	109.14	104.1	74.8	76.93	120.72	99.2	106.68	74.08	67.99	87.32		TT_C0543	0.80923	-0.305378	0.110231		TT_C0543	0.89665	-0.157383	0.46878		TT_C0543	1.03309	0.0469612	0.639212
scaffold_1	TT_C0544	226.9	216.42	228.2	171.52	134.28	221.01	227.14	226.73	214.28	193.6	148.62	194.56		TT_C0544	0.784504	-0.350148	0.130323		TT_C0544	1.01893	0.0270482	0.915268		TT_C0544	0.994982	-0.00725834	0.851621
scaffold_1	TT_C0545	217.79	209.44	191.58	169.25	147.07	171.65	156.09	150.61	159	144.8	121.06	135.77		TT_C0545	0.788562	-0.342704	0.0166045		TT_C0545	0.823063	-0.280925	0.0510777		TT_C0545	0.752573	-0.410096	0.0032611
scaffold_1	TT_C0546	253.62	301.13	294.96	355.84	330.34	260.44	229.16	183.39	205.7	245.59	186.39	185.7		TT_C0546	1.11405	0.155815	0.372279		TT_C0546	0.652511	-0.615926	0.0343225		TT_C0546	0.727601	-0.45878	0.0179649
scaffold_1	TT_C0547	21.88	17.21	15.26	20.84	20.94	24.05	19.76	19.69	19.55	13.66	8.54	12.09		TT_C0547	1.21122	0.276465	0.161141		TT_C0547	0.520887	-0.940957	0.00468625		TT_C0547	1.08556	0.118435	0.474356
scaffold_1	TT_C0548	35.69	38.9	35.86	47.61	37.72	51.93	32.38	36.71	33.52	16.46	17.09	24.12		TT_C0548	1.24273	0.313518	0.108159		TT_C0548	0.420152	-1.25102	0.00551481		TT_C0548	0.929018	-0.106222	0.191241
scaffold_1	TT_C0549	1474.93	1378.45	1387.69	1130.4	1303.53	1189.96	1102.9	1112.32	1070.46	1004.43	838.95	833.22		TT_C0549	0.854475	-0.226889	0.0256824		TT_C0549	0.738599	-0.437138	0.0140171		TT_C0549	0.774729	-0.368236	0.000663846
scaffold_1	TT_C0550	973.21	814.71	877.99	731.71	794.48	828.19	627.63	648.35	652.42	633.14	548.82	626.3		TT_C0550	0.883143	-0.179281	0.127071		TT_C0550	0.768041	-0.380745	0.00963584		TT_C0550	0.723355	-0.467224	0.00623619
scaffold_1	TT_C0551	1502.46	1513.63	1537.56	1222.05	1282.87	1236.86	1258.15	1284.14	1301.61	1122.51	876.65	945.07		TT_C0551	0.82171	-0.283299	0.000210473		TT_C0551	0.786853	-0.345834	0.0244405		TT_C0551	0.844136	-0.244453	0.000131911
scaffold_1	TT_C0552	873	885.87	895.86	754.17	818.51	823.22	765.86	753.67	827.14	592.47	521.37	605.88		TT_C0552	0.902502	-0.147997	0.0205966		TT_C0552	0.717776	-0.478394	0.00280707		TT_C0552	0.883958	-0.17795	0.0122798
scaffold_1	TT_C0553	961.68	996.32	959.28	1058.45	1189.41	1056.33	1182.69	1056.02	1232.8	804	751.11	753.3		TT_C0553	1.13263	0.179673	0.0474536		TT_C0553	0.698631	-0.517397	0.00216837		TT_C0553	1.18998	0.250939	0.0266691
scaffold_1	TT_C0554	726.93	745.76	785.15	771.57	634.86	787.72	1192.63	1110.05	1202.79	674.39	600.42	671.12		TT_C0554	0.971792	-0.0412811	0.700929		TT_C0554	0.886872	-0.173202	0.201298		TT_C0554	1.55258	0.634665	0.000256776
scaffold_1	TT_C0555	449.78	447.3	435.37	589.55	460.2	452.94	709.84	764.31	768.7	372.54	315.24	370.29		TT_C0555	1.12776	0.173466	0.272169		TT_C0555	0.704117	-0.506112	0.0370475		TT_C0555	1.68325	0.751252	9.84604e-05
scaffold_1	TT_C0557	85.41	92.54	83.93	116.33	104.4	98.81	212.54	170.32	219.6	60.24	67.25	73.07		TT_C0557	1.22018	0.287091	0.029713		TT_C0557	0.627652	-0.671963	0.00336985		TT_C0557	2.30052	1.20196	0.00190058
scaffold_1	TT_C0556	140.25	135.62	134.15	142.25	121.88	132.32	395.77	429.71	490.71	129.34	97.76	134.92		TT_C0556	0.966904	-0.0485554	0.503579		TT_C0556	0.913154	-0.13107	0.426486		TT_C0556	3.21006	1.6826	0.000409296
scaffold_1	TT_C0558	96.91	88.4	88.58	106.15	104.09	98.23	184.06	154.74	204.23	68.82	67.86	66.15		TT_C0558	1.12626	0.171534	0.034976		TT_C0558	0.657536	-0.604859	0.000146889		TT_C0558	1.98266	0.987435	0.0035925
scaffold_1	TT_C0559	390.92	400.2	401.39	446.49	410.16	377.05	530.27	447.59	497.42	284.52	297.12	302.44		TT_C0559	1.03454	0.0489903	0.536365		TT_C0559	0.716609	-0.480743	0.00493511		TT_C0559	1.23712	0.306987	0.0177656
scaffold_1	TT_C0560	668.06	659.1	661.01	701.48	694.48	787	701.41	751.87	698.15	496.23	439.76	495.12		TT_C0560	1.09797	0.134845	0.0953823		TT_C0560	0.655582	-0.609151	0.00203529		TT_C0560	1.08212	0.113855	0.0365079
scaffold_1	TT_C0561	638.03	619.55	635.96	555.54	537.96	624.74	601.87	580.59	665.33	453.37	402	477.94		TT_C0561	0.907422	-0.140154	0.0975164		TT_C0561	0.775974	-0.365919	0.0208219		TT_C0561	0.975839	-0.0352851	0.590597
scaffold_1	TT_C0562	170.34	179.04	186.11	207.58	141.06	170.97	218.32	200.69	215.57	147.17	132.88	157.67		TT_C0562	0.970345	-0.0434304	0.802118		TT_C0562	0.842401	-0.247421	0.254464		TT_C0562	1.18505	0.244942	0.00977181
scaffold_1	TT_C0563	237.85	281.9	274.8	295.43	298.03	370.44	290.7	333.51	301.2	262.54	183.15	209.17		TT_C0563	1.21314	0.278745	0.115125		TT_C0563	0.679386	-0.557697	0.0385018		TT_C0563	1.1647	0.219955	0.0808107
scaffold_1	TT_C0564	520.39	484.22	488.12	478.08	573.72	504.87	501.15	451.55	514.23	356.94	319.92	321.33		TT_C0564	1.04283	0.0605099	0.525799		TT_C0564	0.641234	-0.641077	0.00384885		TT_C0564	0.982716	-0.0251532	0.718998
scaffold_1	TT_C0565	499.91	647.43	379.59	396.92	706.6	586.39	680.2	585.4	438.38	403.1	375.25	348.29		TT_C0565	1.10674	0.146312	0.671305		TT_C0565	0.666686	-0.58492	0.109492		TT_C0565	1.11595	0.158274	0.602846
scaffold_1	TT_C0566	439.52	530.94	352.76	491.88	572.76	582.96	565.46	699.59	501.28	421.65	305.09	334.88		TT_C0566	1.24514	0.316313	0.140593		TT_C0566	0.644343	-0.634099	0.0125314		TT_C0566	1.33487	0.416702	0.13062
scaffold_1	TT_C0567	180.91	213.59	204.82	298.92	214.97	136.56	153.03	96.27	108.07	122.71	153.3	128.37		TT_C0567	1.08531	0.118112	0.739876		TT_C0567	0.621693	-0.685727	0.161383		TT_C0567	0.596292	-0.745908	0.0153347
scaffold_1	TT_C0568	199.06	206.15	197.01	251	183.44	163.47	165.45	131.3	136.08	151.8	148.78	142.39		TT_C0568	0.992843	-0.0103623	0.959559		TT_C0568	0.740864	-0.432719	0.124443		TT_C0568	0.718724	-0.47649	0.00688937
scaffold_1	TT_C0569	267.23	257.15	251.31	276.48	283.95	219.08	199.06	152.3	178.6	190.16	205.44	209.73		TT_C0569	1.00492	0.00708733	0.954587		TT_C0569	0.776552	-0.364846	0.0529155		TT_C0569	0.683211	-0.549597	0.00461086
scaffold_1	TT_C0570	58.59	65.42	68.86	68.02	64.31	64.17	93.75	77.18	88.62	65.64	57.78	65.85		TT_C0570	1.01882	0.0269006	0.730178		TT_C0570	0.963206	-0.0540836	0.458364		TT_C0570	1.34573	0.428384	0.0180916
scaffold_1	TT_C0571	255.48	254.34	252.58	364.27	368.68	448.63	610	682.55	974.55	434.03	349.68	453.55		TT_C0571	1.54982	0.632097	0.00700995		TT_C0571	1.04712	0.0664314	0.68168		TT_C0571	2.97364	1.57223	0.0108075
scaffold_1	TT_C0573	41.25	43.06	40.95	52.95	53.65	60.57	46.79	52.53	58.41	44.84	39.25	45.77		TT_C0573	1.33458	0.41639	0.00517422		TT_C0573	0.776814	-0.364359	0.0172296		TT_C0573	1.25922	0.332531	0.0339879
scaffold_1	TT_C0574	54.97	59.1	54.89	103.16	86.06	92.27	76.18	103.43	87.62	71.33	50.76	60.65		TT_C0574	1.66602	0.736402	0.00194046		TT_C0574	0.649188	-0.623291	0.0132575		TT_C0574	1.58162	0.6614	0.0150533
scaffold_1	TT_C0575	27.74	32.26	28.66	39.02	39.96	42.57	69.02	94.76	75.37	29.85	19.52	23.67		TT_C0575	1.37097	0.455195	0.00324724		TT_C0575	0.600905	-0.734791	0.00708397		TT_C0575	2.69738	1.43156	0.00309823
scaffold_1	TT_C0576	16.63	17.82	20.12	22.96	19.12	20.02	22.31	23.69	20.05	15.89	11.55	15.02		TT_C0576	1.13799	0.186485	0.180048		TT_C0576	0.683736	-0.548489	0.0205251		TT_C0576	1.21037	0.275451	0.060378
scaffold_1	TT_C0577	1.47	4.01	5.14	0.84	5.75	1.92	2.86	4.21	2.99	3.89	0	3.64		TT_C0577	0.801318	-0.319553	0.722149		TT_C0577	0.884841	-0.176509	0.875036		TT_C0577	0.947269	-0.0781535	0.880696
scaffold_1	TT_C0578	69.38	86.25	76.37	84.8	129.16	115.58	90.24	111.27	84.24	83.95	43.76	63.5		TT_C0578	1.42043	0.506329	0.0810041		TT_C0578	0.580233	-0.785296	0.0580393		TT_C0578	1.23168	0.300629	0.133735
scaffold_1	TT_C0579	77.76	73.6	70.29	105.75	82.17	107.48	106.78	131.01	113	79.33	50.84	63.53		TT_C0579	1.33273	0.414386	0.043632		TT_C0579	0.655721	-0.608846	0.0431362		TT_C0579	1.58263	0.662324	0.00474489
scaffold_1	TT_C0580	317.46	384.03	359.79	340.19	294.3	386.4	410.14	355.74	363.36	360.08	311.08	311.64		TT_C0580	0.961942	-0.0559779	0.703706		TT_C0580	0.962689	-0.0548577	0.704485		TT_C0580	1.06404	0.0895468	0.430123
scaffold_1	TT_C0581	553.83	631.43	584.5	674.96	611.18	657.18	757.98	575.76	638.84	557.78	568.81	554.3		TT_C0581	1.09807	0.13497	0.1214		TT_C0581	0.864958	-0.209298	0.010939		TT_C0581	1.1146	0.15653	0.308496
scaffold_1	TT_C0582	769.24	803.19	721.06	1456.83	962.59	1233.52	1074.65	1431.19	972.26	1166	840.8	878.96		TT_C0582	1.59274	0.671513	0.0352528		TT_C0582	0.789983	-0.340107	0.219741		TT_C0582	1.51651	0.600755	0.0489002
scaffold_1	TT_C0583	261.86	274.02	298.53	267.29	218.26	293.06	313.07	305.38	304.33	200.19	174.27	208.7		TT_C0583	0.933126	-0.0998556	0.489113		TT_C0583	0.748976	-0.417009	0.0549066		TT_C0583	1.10591	0.14523	0.0571893
scaffold_1	TT_C0584	360.56	337.84	340.47	417.48	323.76	343.82	330.04	312.72	316.08	244.51	223.02	257.11		TT_C0584	1.04446	0.0627597	0.627949		TT_C0584	0.667834	-0.582438	0.0163894		TT_C0584	0.922964	-0.115653	0.0403403
scaffold_1	TT_C0585	526.39	550.28	537.11	424.83	538.6	501.29	506.67	434.89	513.48	360.37	327.92	380.97		TT_C0585	0.907633	-0.139819	0.219813		TT_C0585	0.73001	-0.454012	0.0232725		TT_C0585	0.901635	-0.149385	0.112262
scaffold_1	TT_C0586	218.93	212.57	218.41	218.08	180.07	200.48	233.26	226.81	223.39	149.93	123.43	143.46		TT_C0586	0.921097	-0.118575	0.200696		TT_C0586	0.69629	-0.52224	0.0111193		TT_C0586	1.05162	0.072617	0.0342062
scaffold_1	TT_C0587	71.99	71.73	71.97	58.91	51.81	60.77	120.81	99.76	128.07	47.91	44.85	58.08		TT_C0587	0.795076	-0.330835	0.00571378		TT_C0587	0.879585	-0.185105	0.228186		TT_C0587	1.61639	0.692779	0.00642761
scaffold_1	TT_C0588	261.85	263.93	265.21	184.11	265.28	257.33	272.32	251.51	277.58	193	178.93	207.9		TT_C0588	0.893463	-0.162521	0.338329		TT_C0588	0.820452	-0.285509	0.194311		TT_C0588	1.01317	0.0188811	0.687266
scaffold_1	TT_C0589	176.42	160.01	156.03	164.71	127.91	145.07	158.87	156.59	176.98	138.74	114.42	126.55		TT_C0589	0.888783	-0.170097	0.212724		TT_C0589	0.867532	-0.205011	0.203869		TT_C0589	0.999959	-5.85925e-05	0.999443
scaffold_1	TT_C0590	53.17	56.29	58.26	69.87	49.65	48.74	70.44	57	66.73	53.82	45.24	59.31		TT_C0590	1.00322	0.00463751	0.980865		TT_C0590	0.941222	-0.0873932	0.702113		TT_C0590	1.1577	0.211266	0.108019
scaffold_1	TT_C0591	127.99	183.04	157.97	299.42	208.09	243.21	207.72	136.78	231.2	258.13	287.7	276.72		TT_C0591	1.60068	0.678687	0.038789		TT_C0591	1.09568	0.131828	0.440122		TT_C0591	1.22751	0.295729	0.335771
scaffold_1	TT_C0592	92.43	119.51	110.88	177.73	107.9	171.6	143.79	128.2	192.93	199.76	187.35	235.82		TT_C0592	1.41636	0.50219	0.131816		TT_C0592	1.3624	0.44615	0.106835		TT_C0592	1.44018	0.526253	0.0879014
scaffold_1	TT_C0593	91.32	128.51	107.72	180.81	192.66	173.22	120.39	103.17	196.25	155.8	134.51	185.75		TT_C0593	1.66903	0.739008	0.00386207		TT_C0593	0.870804	-0.19958	0.212843		TT_C0593	1.28167	0.358021	0.371053
scaffold_1	TT_C0594	150.52	222.38	138.16	273.73	339.37	338.14	132.44	140.87	291.92	195.14	149.22	197.99		TT_C0594	1.86131	0.896317	0.0125536		TT_C0594	0.570151	-0.810585	0.00707755		TT_C0594	1.106	0.145345	0.77143
scaffold_1	TT_C0595	57.16	106.42	56.91	159.58	163.8	142.83	55.55	51.2	110.42	75.53	55.57	72.46		TT_C0595	2.11443	1.08027	0.0097554		TT_C0595	0.436627	-1.19553	0.000603304		TT_C0595	0.984943	-0.0218884	0.967053
scaffold_1	TT_C0596	137.76	217.45	129.29	264.5	348.57	350.93	109.99	125.97	269.46	172.48	135.06	172.59		TT_C0596	1.98968	0.992536	0.0161281		TT_C0596	0.49806	-1.00561	0.00653961		TT_C0596	1.04318	0.0609861	0.910037
scaffold_1	TT_C0597	224.34	350.13	214.57	522.49	623.26	869.39	195.56	211.2	400.49	397.19	338.06	432.16		TT_C0597	2.55391	1.35271	0.021723		TT_C0597	0.57932	-0.787569	0.0569736		TT_C0597	1.02308	0.0329171	0.942452
scaffold_1	TT_C0598	155.37	236.34	154.75	453.7	436.5	791.65	110.48	148.92	255.95	313.94	248.82	346.33		TT_C0598	3.07772	1.62186	0.0333142		TT_C0598	0.54053	-0.887554	0.0966381		TT_C0598	0.94307	-0.0845633	0.849571
scaffold_1	TT_C0599	76.12	117.32	71.91	249.09	213.89	301.94	66.33	82.01	145.52	145.19	121.07	156.71		TT_C0599	2.88268	1.52741	0.00479258		TT_C0599	0.55296	-0.854754	0.014599		TT_C0599	1.10744	0.147232	0.753169
scaffold_1	TT_C0600	46.43	73.88	47.35	186.99	133.27	156.56	50.23	60.59	111.41	81.28	63.39	87.06		TT_C0600	2.84397	1.50791	0.00457926		TT_C0600	0.485991	-1.041	0.00880452		TT_C0600	1.32548	0.406515	0.434
scaffold_1	TT_C0601	55.56	90.45	53.37	155.67	163.81	182.8	53.86	61.78	123.25	91.51	81.89	101.88		TT_C0601	2.51921	1.33297	0.00220874		TT_C0601	0.548061	-0.867592	0.00157156		TT_C0601	1.19816	0.260826	0.626243
scaffold_1	TT_C0602	77.07	121.99	77.99	201.09	237.8	255.78	83.22	85.18	192.42	127.41	114.75	147.09		TT_C0602	2.50738	1.32618	0.0031282		TT_C0602	0.560338	-0.835631	0.00546598		TT_C0602	1.30236	0.381133	0.513617
scaffold_1	TT_C0603	150.6	202.59	133.21	467.06	444.49	494	162.51	192.62	360.13	270.41	230.83	263.43		TT_C0603	2.8897	1.53092	0.000266002		TT_C0603	0.544036	-0.878226	0.000342297		TT_C0603	1.47052	0.556325	0.305067
scaffold_1	TT_C0604	313.93	361.61	250.15	996.16	1160.8	1174.13	340.79	358.21	684.59	633.93	487.9	502.66		TT_C0604	3.59849	1.84739	0.000258958		TT_C0604	0.487675	-1.03601	0.0015155		TT_C0604	1.49466	0.579815	0.259893
scaffold_1	TT_C0605	196.64	220.08	154.72	530.88	855.46	506.46	311.57	208.99	348.13	352.56	358.64	280.35		TT_C0605	3.31233	1.72785	0.0181422		TT_C0605	0.523854	-0.932765	0.0596445		TT_C0605	1.52018	0.604239	0.0966466
scaffold_1	TT_C0606	232.33	250.14	214.43	551.87	814.42	614.61	385.52	328.97	453.71	511.27	428.87	400.93		TT_C0606	2.84245	1.50713	0.00584039		TT_C0606	0.677	-0.562772	0.0678123		TT_C0606	1.67628	0.745264	0.0138215
scaffold_1	TT_C0607	190.72	229.06	190.85	341.81	506.7	374.13	465.73	350.66	582.66	424.3	371.99	358.2		TT_C0607	2.00226	1.00163	0.0172407		TT_C0607	0.94426	-0.082744	0.697255		TT_C0607	2.29116	1.19608	0.018229
scaffold_1	TT_C0608	403.1	467.19	437	601.86	617.65	588.56	825.04	692	888.27	772.63	693.58	725.88		TT_C0608	1.38307	0.467871	0.00119935		TT_C0608	1.21239	0.277856	0.00634917		TT_C0608	1.83992	0.879644	0.00381979
scaffold_1	TT_C0609	398.6	550.13	512.6	413.5	355.56	388.54	787.02	528.08	611.23	655.25	694.7	687.46		TT_C0609	0.792155	-0.336145	0.105401		TT_C0609	1.76003	0.8156	0.000144144		TT_C0609	1.3182	0.398573	0.156163
scaffold_1	TT_C0610	47.01	46.03	48.8	52.8	47.58	59.48	70.72	69.84	77.39	58.84	43.22	54.69		TT_C0610	1.12704	0.172545	0.16479		TT_C0610	0.980545	-0.0283436	0.866912		TT_C0610	1.53659	0.619733	0.000545669
scaffold_1	TT_C0611	85.59	79.55	91.36	80.67	94.96	96.79	132.25	130.52	147.36	72.73	65.15	81.34		TT_C0611	1.06207	0.0868738	0.435581		TT_C0611	0.804713	-0.313453	0.0623817		TT_C0611	1.59895	0.677122	0.00127842
scaffold_1	TT_C0612	89.52	78.2	94.29	124.41	82.42	124.59	141.34	186.02	176.03	112.52	68.95	85.55		TT_C0612	1.26491	0.339039	0.193411		TT_C0612	0.805685	-0.311713	0.319903		TT_C0612	1.92126	0.942055	0.00497621
scaffold_1	TT_C0613	143.58	136.24	149.81	148.24	133.26	199.47	157.19	185.73	188.02	141.67	104.56	120.82		TT_C0613	1.1195	0.162852	0.44926		TT_C0613	0.763145	-0.38997	0.170281		TT_C0613	1.23581	0.305454	0.0339672
scaffold_1	TT_C0614	209.24	212.82	206.69	205.42	237.36	263.35	200.15	186.85	213.58	168.53	147.32	150.05		TT_C0614	1.12307	0.167447	0.200501		TT_C0614	0.659794	-0.599913	0.0113189		TT_C0614	0.955197	-0.0661301	0.301316
scaffold_1	TT_C0615	48.96	42.39	39.41	73.8	109.82	99.68	42.63	45.53	55.37	56.94	51.72	50.8		TT_C0615	2.16656	1.11541	0.0101417		TT_C0615	0.562866	-0.829136	0.0192756		TT_C0615	1.09766	0.134431	0.423263
scaffold_1	TT_C0616	159.19	138.8	133	181.21	247.36	229.1	111.66	123.03	144.01	153.71	135.24	118.12		TT_C0616	1.52595	0.609709	0.0237217		TT_C0616	0.618958	-0.692087	0.0198453		TT_C0616	0.878675	-0.186599	0.231395
scaffold_1	TT_C0617	387.67	413.29	430.48	375.68	585.4	391.39	774.77	581.52	808.97	333.74	351.53	381.84		TT_C0617	1.09828	0.13525	0.587955		TT_C0617	0.789008	-0.341888	0.239472		TT_C0617	1.75832	0.814194	0.0123525
scaffold_1	TT_C0618	184.24	210.26	206.79	268.16	203.8	235.78	295.78	311.77	251.16	251.36	181.93	235.21		TT_C0618	1.17704	0.235158	0.155246		TT_C0618	0.944556	-0.0822919	0.664943		TT_C0618	1.42811	0.51411	0.0124962
scaffold_1	TT_C0619	172.65	167.37	168.97	175.78	122.44	153.22	149.27	128.66	136.39	124.39	110.53	138.15		TT_C0619	0.886933	-0.173103	0.284535		TT_C0619	0.8264	-0.275088	0.20754		TT_C0619	0.814004	-0.296892	0.00707733
scaffold_1	TT_C0620	209.74	230.62	218.24	196.49	184.69	174.37	210.79	161.07	195.48	137.85	140.33	141.35		TT_C0620	0.843532	-0.245486	0.0175449		TT_C0620	0.755162	-0.405143	0.00218841		TT_C0620	0.861433	-0.215189	0.128315
scaffold_1	TT_C0621	75.7	73.27	70.2	85.55	61.45	46.9	56.91	43.13	42.48	39.71	42.91	35.99		TT_C0621	0.884701	-0.176738	0.500349		TT_C0621	0.611707	-0.709087	0.0934241		TT_C0621	0.650271	-0.620886	0.00677372
scaffold_1	TT_C0622	96.41	88.84	86.05	114.99	107.46	95.52	69.4	69.56	74.78	77.06	68.21	59.72		TT_C0622	1.17202	0.229002	0.0736503		TT_C0622	0.644683	-0.633337	0.00759795		TT_C0622	0.787836	-0.344032	0.00575527
scaffold_1	TT_C0623	75.46	82.42	77.24	104.93	94.69	102.93	105.25	91.58	132.04	92.94	87.92	106.47		TT_C0623	1.28679	0.363776	0.00395598		TT_C0623	0.949694	-0.074465	0.470013		TT_C0623	1.39873	0.48412	0.0606711
scaffold_1	TT_C0624	153.89	142.76	144.41	182.02	142.1	179.47	127.25	153.61	148.47	147.62	106.66	130.73		TT_C0624	1.14177	0.191275	0.193761		TT_C0624	0.764531	-0.387354	0.0873293		TT_C0624	0.973405	-0.0388879	0.679166
scaffold_1	TT_C0625	92.79	83.29	90.94	85.56	79.92	92.74	104.26	122.9	125.61	88.2	65.99	72.99		TT_C0625	0.967044	-0.0483471	0.567447		TT_C0625	0.879792	-0.184765	0.24153		TT_C0625	1.32114	0.40178	0.0174201
scaffold_1	TT_C0626	218.74	203.21	212.53	151.37	216.63	142.08	119.95	116.88	144.46	137.1	125.73	136.28		TT_C0626	0.803934	-0.314851	0.157565		TT_C0626	0.782446	-0.353937	0.194195		TT_C0626	0.600949	-0.734686	0.00100895
scaffold_1	TT_C0627	266.24	270.7	257.99	281.57	285.78	329.36	297.65	303.39	338.43	237.17	193.41	209.3		TT_C0627	1.12804	0.173814	0.0971442		TT_C0627	0.713586	-0.48684	0.0126762		TT_C0627	1.18183	0.241019	0.0221855
scaffold_1	TT_C0628	32.64	33.65	40.05	45.71	26.16	40.2	57.63	48.53	51.94	37.15	30.27	38.61		TT_C0628	1.05388	0.0757158	0.775681		TT_C0628	0.946105	-0.0799276	0.767502		TT_C0628	1.48674	0.572153	0.00807811
scaffold_1	TT_C0629	112.76	104.53	108.45	105.65	129.28	108.85	112.51	100.71	113.32	88.97	90.84	83.23		TT_C0629	1.05538	0.0777647	0.482359		TT_C0629	0.76514	-0.386203	0.0254925		TT_C0629	1.00246	0.00353884	0.957633
scaffold_1	TT_C0631	135.7	132.24	125.34	131.59	156.32	144.91	107.91	101.43	120.06	108.35	95.22	103.41		TT_C0631	1.10054	0.13821	0.164982		TT_C0631	0.709256	-0.495622	0.00663346		TT_C0631	0.837571	-0.255716	0.0271325
scaffold_1	TT_C0630	92.53	84.45	85.76	99.2	75.46	82.37	80.93	81.06	88.61	76.4	54.3	66.87		TT_C0630	0.978267	-0.0316991	0.811718		TT_C0630	0.768665	-0.379573	0.105827		TT_C0630	0.953795	-0.0682494	0.3198
scaffold_1	TT_C0632	427.51	502.95	592.37	723.3	773.95	760.46	742.35	616.71	791.28	679.7	595.85	575.51		TT_C0632	1.48258	0.568105	0.0080468		TT_C0632	0.819884	-0.286509	0.0184587		TT_C0632	1.41207	0.49781	0.0413067
scaffold_1	TT_C0633	684.19	683.34	742.72	653.33	811.41	731.04	900.79	671.71	997.5	667.19	731.58	747.91		TT_C0633	1.04053	0.0573196	0.596836		TT_C0633	0.977639	-0.0326264	0.768104		TT_C0633	1.21787	0.284354	0.195016
scaffold_1	TT_C0634	487.26	476.66	457.65	490.26	476.73	403.16	476.2	367.62	472.34	366.31	410.45	367.88		TT_C0634	0.963829	-0.0531513	0.578896		TT_C0634	0.835412	-0.25944	0.070448		TT_C0634	0.92585	-0.11115	0.391493
scaffold_1	TT_C0635	164.05	142.43	149.95	205.76	167.65	208.13	168.56	170.01	197.03	202.06	155.26	172.09		TT_C0635	1.27411	0.349485	0.0457944		TT_C0635	0.910359	-0.135493	0.411188		TT_C0635	1.17345	0.230762	0.0783183
scaffold_1	TT_C0637	36.73	36.21	34.87	39.81	47.91	54.48	40.78	47.16	51.19	41.01	29.4	37.25		TT_C0637	1.31899	0.39943	0.0552716		TT_C0637	0.757103	-0.401439	0.102173		TT_C0637	1.29051	0.367943	0.027561
scaffold_1	TT_C0636	191.45	181.46	171.51	277.21	256.66	270.48	152.45	155.88	177.36	199.97	189.81	181.55		TT_C0636	1.47744	0.563103	0.000486997		TT_C0636	0.7103	-0.493499	0.000648408		TT_C0636	0.892124	-0.164684	0.113455
scaffold_1	TT_C0638	81.62	67.33	77.77	96.7	82.47	84.5	84.33	88.55	104.98	70.4	56.22	72.47		TT_C0638	1.16298	0.217822	0.116276		TT_C0638	0.755073	-0.405313	0.033537		TT_C0638	1.22556	0.293446	0.0885951
scaffold_1	TT_C0639	82.87	78.49	79.6	103.43	92.47	86.05	76.72	73.46	90.35	66.36	53.02	58.8		TT_C0639	1.17011	0.226646	0.0596213		TT_C0639	0.631956	-0.662104	0.00560048		TT_C0639	0.998215	-0.00257683	0.979862
scaffold_1	TT_C0640	36.39	33.27	31.13	30.24	29.54	28.29	26.55	28.42	33.81	16.11	15.63	21.65		TT_C0640	0.873797	-0.19463	0.0599919		TT_C0640	0.606222	-0.722081	0.00456541		TT_C0640	0.880841	-0.183046	0.206595
scaffold_1	TT_C0641	34.58	33.55	33.27	27.64	30.84	28.84	21.1	23.73	25.93	18.77	18.48	20.9		TT_C0641	0.861144	-0.215674	0.00984368		TT_C0641	0.665941	-0.586533	0.0012832		TT_C0641	0.69783	-0.519052	0.00215182
scaffold_1	TT_C0642	31.08	30.2	28.33	29.08	24.62	22.4	23.95	23.29	28.31	16.92	15.72	17.36		TT_C0642	0.849236	-0.235763	0.101424		TT_C0642	0.65703	-0.605968	0.0126694		TT_C0642	0.843098	-0.246228	0.0572329
scaffold_1	TT_C0643	41.49	44.1	40.66	48.57	50.48	39.05	50.85	38.61	56.79	33.3	33.31	34.24		TT_C0643	1.09386	0.12943	0.343979		TT_C0643	0.730268	-0.453502	0.024919		TT_C0643	1.15842	0.212153	0.288491
scaffold_1	TT_C0644	38.78	36.05	34.04	36.07	34.16	41.27	32.31	36.28	40.97	29.37	25.67	30.57		TT_C0644	1.02416	0.0344372	0.746405		TT_C0644	0.767803	-0.381192	0.0289137		TT_C0644	1.00634	0.00911471	0.93966
scaffold_1	TT_C0645	28.99	29.13	27.45	25.77	24.17	26	29.45	30.49	34.07	24.22	19.76	21.15		TT_C0645	0.887461	-0.172245	0.0151743		TT_C0645	0.857651	-0.221538	0.0663288		TT_C0645	1.09863	0.135709	0.13381
scaffold_1	TT_C0646	26.54	27.76	26.77	22.82	24.38	22.61	29.68	31.06	32.93	23.87	14.76	20.06		TT_C0646	0.861108	-0.215734	0.00504373		TT_C0646	0.84071	-0.250319	0.241722		TT_C0646	1.15542	0.208419	0.0143239
scaffold_1	TT_C0647	26.91	25.58	24.31	23.72	26.85	23.02	27.69	30.3	35.23	23.5	15.12	19.59		TT_C0647	0.958203	-0.0615966	0.486237		TT_C0647	0.791004	-0.338243	0.129585		TT_C0647	1.2138	0.279533	0.0789978
scaffold_1	TT_C0648	20.7	22.23	22.2	25.59	24.86	20.22	23.24	27.72	28.32	19.48	14.09	16.83		TT_C0648	1.08506	0.117776	0.352254		TT_C0648	0.713174	-0.487674	0.0420053		TT_C0648	1.21726	0.283635	0.0484727
scaffold_1	TT_C0649	18.06	17.16	14.87	18.14	21.63	19.7	16.9	22.49	24.59	16.82	10.72	13.51		TT_C0649	1.18726	0.247639	0.0870466		TT_C0649	0.690264	-0.53478	0.0390734		TT_C0649	1.2773	0.353098	0.135728
scaffold_1	TT_C0650	329.94	367.7	322.09	380.93	282.35	354.8	411.97	420.5	509.84	252.55	164.71	189.67		TT_C0650	0.998382	-0.00233628	0.987376		TT_C0650	0.596152	-0.746249	0.0253884		TT_C0650	1.31634	0.396531	0.0350793
scaffold_1	TT_C0651	147.12	161.38	147.2	126.37	123.87	140.86	114.5	113.45	116.21	106.61	77.81	102.61		TT_C0651	0.85824	-0.220547	0.0387933		TT_C0651	0.733904	-0.446336	0.0293822		TT_C0651	0.755234	-0.405005	0.00150583
scaffold_1	TT_C0652	690.38	628.71	726.24	352.9	302.04	365.89	383.95	387.07	371.9	332.84	256.88	291.32		TT_C0652	0.499103	-1.00259	0.000585103		TT_C0652	0.863062	-0.212463	0.18764		TT_C0652	0.558795	-0.839609	0.00047828
scaffold_1	TT_C0653	122.24	137.38	147.8	266.45	188.86	216.37	171.06	202.34	188.34	156.88	98.95	115.98		TT_C0653	1.64862	0.721257	0.0210806		TT_C0653	0.553552	-0.853208	0.0246883		TT_C0653	1.37877	0.463386	0.0117234
scaffold_1	TT_C0654	14.82	24.09	23.4	22.99	26.56	24.13	34.27	34.3	31.82	25.01	20.19	22.81		TT_C0654	1.18247	0.241809	0.296843		TT_C0654	0.923046	-0.115526	0.339986		TT_C0654	1.61114	0.68808	0.0148029
scaffold_1	TT_C0655	10.19	9.57	10.22	18.51	14.51	10.74	12.67	12.28	13.62	12.94	6.99	8.07		TT_C0655	1.45964	0.545612	0.111136		TT_C0655	0.639854	-0.644186	0.143786		TT_C0655	1.28652	0.363479	0.00314806
scaffold_1	TT_C0656	5.03	3.9	4.54	7.69	4.7	5.8	6.21	9.59	7.93	6.89	3.78	3.37		TT_C0656	1.35041	0.433396	0.166802		TT_C0656	0.771853	-0.373603	0.383097		TT_C0656	1.76169	0.816962	0.0292935
scaffold_1	TT_C0657	6.67	5.97	5.89	13.21	8.38	6.42	8.91	12	9.1	5.4	4.17	5.05		TT_C0657	1.5116	0.596079	0.195031		TT_C0657	0.521956	-0.937999	0.095098		TT_C0657	1.61954	0.69558	0.0205652
scaffold_1	TT_C0658	2.22	3.56	1.77	4.61	4.86	4.02	5.4	6.57	6.09	4.19	1.81	1.63		TT_C0658	1.78675	0.837342	0.0287839		TT_C0658	0.565604	-0.822135	0.0860368		TT_C0658	2.39205	1.25825	0.00529454
scaffold_1	TT_C0659	5.3	4.81	4.05	8.38	6.55	2.96	7.63	8.62	7.34	3.86	2.62	3.67		TT_C0659	1.26342	0.337332	0.488817		TT_C0659	0.567356	-0.817674	0.190337		TT_C0659	1.66596	0.736354	0.00409002
scaffold_1	TT_C0660	5.73	5.63	5.09	13.53	7.27	4.98	8.08	9.11	8.75	3.46	3.6	2.34		TT_C0660	1.56717	0.648165	0.291726		TT_C0660	0.364624	-1.45552	0.102355		TT_C0660	1.5769	0.657091	0.000938672
scaffold_1	TT_C0661	96.2	97.2	105.62	173.02	223.04	170.97	118.18	130.01	117.92	155.73	111.81	116.84		TT_C0661	1.89629	0.923183	0.00665961		TT_C0661	0.677883	-0.560892	0.0502356		TT_C0661	1.22437	0.292035	0.0109178
scaffold_1	TT_C0662	74.65	81.76	86.84	123.13	117.92	133.45	102.08	115.77	108.93	127.91	84.81	89.13		TT_C0662	1.53957	0.622526	0.00162512		TT_C0662	0.806008	-0.311134	0.168915		TT_C0662	1.34339	0.42588	0.00629258
scaffold_1	TT_C0663	59.57	59.95	61.67	80.44	69.64	77.75	84.05	99.92	103.9	61.56	48.64	48.83		TT_C0663	1.25741	0.330454	0.00932596		TT_C0663	0.69802	-0.518659	0.0129266		TT_C0663	1.58877	0.667914	0.00430767
scaffold_1	TT_C0664	35.31	54.07	45.71	43.64	73.43	28.05	54.93	27.48	37.16	56.73	52.19	40.52		TT_C0664	1.07425	0.103325	0.82751		TT_C0664	1.02977	0.04232	0.923896		TT_C0664	0.885114	-0.176065	0.621994
scaffold_1	TT_C0665	90.68	89.06	88.04	94.81	103.09	100.03	101.92	87.45	95.11	87.93	85.45	95.15		TT_C0665	1.11259	0.153925	0.0166466		TT_C0665	0.901319	-0.14989	0.0606302		TT_C0665	1.06236	0.087279	0.260386
scaffold_1	TT_C0666	1369.3	1351.09	1438.07	1233.1	1146.76	1052.29	1141.64	1113.47	1025.26	1108.24	906.86	919.41		TT_C0666	0.825342	-0.276937	0.0144321		TT_C0666	0.855006	-0.225993	0.117845		TT_C0666	0.788843	-0.342191	0.00263726
scaffold_1	TT_C0667	478.23	505.14	489.12	522.88	605.46	478.21	509.14	392.32	457.32	402.39	422.17	402.91		TT_C0667	1.09104	0.125708	0.305745		TT_C0667	0.764041	-0.388278	0.0288475		TT_C0667	0.922777	-0.115946	0.335905
scaffold_1	TT_C0668	192.27	197.26	202.43	169.7	211.12	151.51	300.49	216.34	250.65	158.44	149.75	153.33		TT_C0668	0.899267	-0.153179	0.328598		TT_C0668	0.866981	-0.205928	0.255873		TT_C0668	1.29651	0.374629	0.0761681
scaffold_1	TT_C0669	3486.77	4455.54	4495.27	3828.75	4202.19	3201.88	3749.68	3072	3064.07	3091.54	3073.17	2948.7		TT_C0669	0.903135	-0.146986	0.413366		TT_C0669	0.81132	-0.301657	0.0749513		TT_C0669	0.794829	-0.331283	0.100874
scaffold_1	TT_C0670	347.42	330.69	332.07	316.43	350.57	310.21	484.41	397.59	522.38	247.13	238.88	238.99		TT_C0670	0.967362	-0.0478719	0.465679		TT_C0670	0.741908	-0.430688	0.00281276		TT_C0670	1.39023	0.475321	0.0244291
scaffold_1	TT_C0671	378.75	434.81	433.96	522.87	429.94	271.46	892.7	451.42	685.02	243.93	269.88	237.7		TT_C0671	0.981363	-0.0271412	0.923384		TT_C0671	0.613843	-0.704058	0.100428		TT_C0671	1.62654	0.701805	0.113137
scaffold_1	TT_C0672	122.04	145.48	157.44	186.57	177.27	73.86	196.64	79.48	119.51	75.14	111.89	70.66		TT_C0672	1.02998	0.0426153	0.915487		TT_C0672	0.588737	-0.764306	0.193265		TT_C0672	0.930982	-0.103175	0.798953
scaffold_1	TT_C0673	1387.1	1721.92	1828.78	1281.25	1420.37	1401.79	1419.81	1231.07	1549.72	1181.35	999.29	1300.75		TT_C0673	0.83102	-0.267045	0.117915		TT_C0673	0.848414	-0.23716	0.101578		TT_C0673	0.850703	-0.233273	0.203992
scaffold_1	TT_C0674	561	648.95	598.56	607.12	586.08	535.27	524.7	390.17	417.84	473.6	449.56	502.54		TT_C0674	0.955743	-0.065306	0.466989		TT_C0674	0.824834	-0.277825	0.0184001		TT_C0674	0.73691	-0.440439	0.0303697
scaffold_1	TT_C0675	488.5	514.32	499.36	647.3	641.7	685.27	542.85	531.86	689.97	553.55	459.38	510.58		TT_C0675	1.31427	0.394262	0.000543227		TT_C0675	0.771683	-0.37392	0.00786258		TT_C0675	1.17475	0.232349	0.164651
scaffold_1	TT_C0676	344.2	394.14	367.77	483.46	430.09	443.9	427.74	333.91	486.39	386.49	358.89	351.11		TT_C0676	1.22723	0.295404	0.0176893		TT_C0676	0.807757	-0.308006	0.0106902		TT_C0676	1.12831	0.174169	0.368236
scaffold_1	TT_C0677	409.11	432.61	410.16	602.85	628.84	707.39	482.29	522.84	607.72	579.32	482.45	511.24		TT_C0677	1.54893	0.631276	0.00209846		TT_C0677	0.811215	-0.301844	0.0456373		TT_C0677	1.28834	0.365516	0.0332756
scaffold_1	TT_C0678	224.01	224.27	245.44	160.63	159.31	217.66	292.58	321.13	318.85	212.74	176.94	246.83		TT_C0678	0.774952	-0.36782	0.0641018		TT_C0678	1.18398	0.24365	0.302411		TT_C0678	1.34429	0.426843	0.00235256
scaffold_1	TT_C0679	626.72	654.67	669.85	683.75	482.96	701.53	632.55	731.15	615.93	602.29	471.98	552.28		TT_C0679	0.957463	-0.0627114	0.717426		TT_C0679	0.870632	-0.199865	0.369271		TT_C0679	1.01455	0.0208396	0.816127
scaffold_1	TT_C0680	594.44	653.73	634.19	627.54	708.77	587.76	650.08	492.72	575.64	466.55	460.38	443.55		TT_C0680	1.02216	0.0316187	0.743551		TT_C0680	0.712282	-0.48948	0.00704037		TT_C0680	0.912918	-0.131443	0.324502
scaffold_1	TT_C0681	412.82	425.2	461.22	320.68	673.11	539.86	475.53	408.57	512.4	345.6	328.58	384.9		TT_C0681	1.18042	0.239301	0.49332		TT_C0681	0.690562	-0.534158	0.20319		TT_C0681	1.07486	0.104148	0.390252
scaffold_1	TT_C0682	156.37	140.62	163.07	116.59	121.02	201.07	285.83	312.56	363.92	172.14	113.22	160.69		TT_C0682	0.953528	-0.0686531	0.813241		TT_C0682	1.0168	0.0240365	0.943972		TT_C0682	2.09171	1.06468	0.00217271
scaffold_1	TT_C0683	379.01	359.13	401.96	390.06	371.65	370.67	463.25	434.49	464.2	321.1	287.13	350.07		TT_C0683	0.993229	-0.0098022	0.862024		TT_C0683	0.846271	-0.240809	0.0393841		TT_C0683	1.19458	0.256503	0.00934983
scaffold_1	TT_C0684	472.48	458.46	497.84	525.56	463.52	587.07	591.74	601.49	566.23	508.18	379.47	438.6		TT_C0684	1.10314	0.141621	0.260177		TT_C0684	0.841449	-0.249052	0.181303		TT_C0684	1.23144	0.300349	0.00211571
scaffold_1	TT_C0685	259.89	255.81	271.74	248.71	211.81	331	249.8	259.51	267.82	243.14	191.65	219.01		TT_C0685	1.00518	0.0074558	0.971318		TT_C0685	0.826006	-0.275776	0.296183		TT_C0685	0.986907	-0.019014	0.652184
scaffold_1	TT_C0686	554.01	591.69	560.55	454.77	511.88	541.63	604.81	503.16	584.85	457.27	405.19	393.66		TT_C0686	0.883974	-0.177925	0.0780176		TT_C0686	0.832816	-0.26393	0.0590474		TT_C0686	0.992129	-0.0114005	0.899242
scaffold_1	TT_C0687	424.91	416.4	395.98	377.54	437.39	448.28	433.24	430.69	456.47	386.32	298.47	330.69		TT_C0687	1.02095	0.0299108	0.732904		TT_C0687	0.803889	-0.314933	0.0709315		TT_C0687	1.06717	0.0937914	0.0799484
scaffold_1	TT_C0688	83.61	75.16	75.41	92.89	75.02	85.35	90.23	101.8	109.53	60.53	52.69	60.24		TT_C0688	1.08148	0.113001	0.340015		TT_C0688	0.684909	-0.546016	0.0100181		TT_C0688	1.28773	0.364827	0.0229763
scaffold_1	TT_C0689	154.92	161.48	146.96	164.68	176.69	169.52	197.1	181.08	203.98	135.84	115.83	122.67		TT_C0689	1.10258	0.140879	0.0440056		TT_C0689	0.732721	-0.448663	0.00263419		TT_C0689	1.25639	0.329282	0.00768538
scaffold_1	TT_C0690	184.57	191.57	201.05	174.5	169.71	231.54	275.4	267.14	283.9	165.52	142.67	172.26		TT_C0690	0.997505	-0.0036038	0.982377		TT_C0690	0.834477	-0.261056	0.218537		TT_C0690	1.43183	0.517864	0.000257328
scaffold_1	TT_C0691	355.43	341.47	358.69	297.28	303.59	256.25	360.7	262.7	311.19	211.69	233.18	257.85		TT_C0691	0.811982	-0.30048	0.0136977		TT_C0691	0.819862	-0.286547	0.0613588		TT_C0691	0.885372	-0.175644	0.233695
scaffold_1	TT_C0692	546.83	640.87	663.11	611.67	620.86	502.24	914.72	568.28	833.82	416.97	437.77	437.52		TT_C0692	0.937303	-0.0934124	0.4996		TT_C0692	0.744917	-0.424848	0.0189471		TT_C0692	1.25179	0.323989	0.232645
scaffold_1	TT_C0693	300.43	299.76	316.24	298.95	266.61	285.9	335.06	297.6	376.12	232.72	216.28	246.37		TT_C0693	0.929105	-0.106086	0.116099		TT_C0693	0.81668	-0.292158	0.0152978		TT_C0693	1.10077	0.138515	0.257044
scaffold_1	TT_C0694	66.88	70.97	69.8	63.57	58.1	62.63	96.19	88.96	98.19	51.1	50.19	61.12		TT_C0694	0.887551	-0.172098	0.0201172		TT_C0694	0.881226	-0.182416	0.133746		TT_C0694	1.36451	0.44838	0.00117407
scaffold_1	TT_C0695	135.65	145.59	141.38	126.65	134.99	123.58	219.57	202.21	197.93	126.93	104.14	111.77		TT_C0695	0.911504	-0.133678	0.0491441		TT_C0695	0.889985	-0.168147	0.133319		TT_C0695	1.46635	0.552232	0.000807377
scaffold_1	TT_C0696	97.22	90.15	92.19	108.58	90.93	95.05	95.1	94.86	100.86	83.91	62.33	76.79		TT_C0696	1.05366	0.0754036	0.432136		TT_C0696	0.757163	-0.401324	0.0451879		TT_C0696	1.04028	0.0569685	0.261612
scaffold_1	TT_C0697	213.29	213.05	238.48	176.45	144.79	171.13	288.85	235	236.85	177.23	173.65	194.37		TT_C0697	0.740606	-0.433221	0.0112607		TT_C0697	1.1074	0.147175	0.206124		TT_C0697	1.14422	0.194364	0.177654
scaffold_1	TT_C0698	80.02	84.7	85.73	126.43	76.79	62.13	82.77	68.29	61.45	62.17	62.92	59.41		TT_C0698	1.05949	0.0833739	0.811842		TT_C0698	0.695308	-0.524276	0.238822		TT_C0698	0.848513	-0.236992	0.124674
scaffold_1	TT_C0699	272.62	263.62	263.4	357.64	280.3	223.4	268.44	243.49	268.67	225.04	196.5	228.81		TT_C0699	1.07716	0.107232	0.626013		TT_C0699	0.755044	-0.405366	0.155234		TT_C0699	0.976189	-0.0347672	0.514737
scaffold_1	TT_C0700	572.28	619.11	629.68	457.14	344.09	524.07	600.71	624.02	439.77	553.56	445.49	570.78		TT_C0700	0.727759	-0.458467	0.0406273		TT_C0700	1.18451	0.244289	0.281548		TT_C0700	0.914023	-0.129698	0.43733
scaffold_1	TT_C0701	709.22	713.76	630.24	726.23	625.45	712.88	649.98	708.41	493.16	620.34	515.1	614.11		TT_C0701	1.00552	0.00794613	0.932036		TT_C0701	0.84742	-0.23885	0.0867913		TT_C0701	0.901779	-0.149155	0.389741
scaffold_1	TT_C0702	313.56	340.21	321.82	284.05	272.12	345.84	299.01	325.73	291.7	273.77	230.92	246.01		TT_C0702	0.924579	-0.113132	0.367535		TT_C0702	0.832252	-0.264907	0.125095		TT_C0702	0.93937	-0.0902345	0.203949
scaffold_1	TT_C0703	387.65	355.98	355.63	376.68	346.98	330.14	352.23	276.97	317.53	228.86	227.27	251.05		TT_C0703	0.958645	-0.0609316	0.429454		TT_C0703	0.671076	-0.575452	0.00178181		TT_C0703	0.861243	-0.215508	0.103542
scaffold_1	TT_C0704	228.74	228.2	225.7	182.65	194.58	221.47	230.87	238.73	237.43	166.26	128.95	155.77		TT_C0704	0.877036	-0.189292	0.0720485		TT_C0704	0.753265	-0.40877	0.0368505		TT_C0704	1.03573	0.0506465	0.0355555
scaffold_1	TT_C0705	253.87	255.05	262.69	157.83	184.03	172.62	216.61	191.03	216.51	165.41	150.99	166.57		TT_C0705	0.666762	-0.584757	0.000445417		TT_C0705	0.938754	-0.0911814	0.312227		TT_C0705	0.808893	-0.305979	0.00535143
scaffold_1	TT_C0706	128.72	136.28	130.65	129.15	91.66	104.69	165.6	157.99	151.1	102.12	87.8	116.7		TT_C0706	0.822697	-0.281567	0.105544		TT_C0706	0.941997	-0.0862057	0.671958		TT_C0706	1.19977	0.262761	0.00521603
scaffold_1	TT_C0707	215.95	227.75	210.05	226.12	164.94	185.81	261.25	222.14	218.45	156.21	155.4	175.61		TT_C0707	0.882402	-0.180493	0.24232		TT_C0707	0.844592	-0.243673	0.193336		TT_C0707	1.07356	0.102403	0.335293
scaffold_1	TT_C0708	2295.76	3467.77	3266.3	3196.43	3557.34	2193.57	3567.25	2686.66	2834.08	2314.47	2199.25	1911.12		TT_C0708	0.990865	-0.01324	0.9622		TT_C0708	0.718073	-0.477798	0.119164		TT_C0708	1.00644	0.00926242	0.967902
scaffold_1	TT_C0710	629.47	544.88	547.66	664.95	911.02	698.36	655.7	583.04	708.54	482.24	471.86	452.62		TT_C0710	1.32074	0.401348	0.087854		TT_C0710	0.618521	-0.693106	0.0203084		TT_C0710	1.13082	0.177367	0.176089
scaffold_1	TT_C0711	483.1	436.37	410.26	423.92	548.13	615.11	470.53	506.17	515.15	413.8	350.66	343.2		TT_C0711	1.1936	0.255314	0.225424		TT_C0711	0.697888	-0.518932	0.0569983		TT_C0711	1.12192	0.165969	0.0994471
scaffold_1	TT_C0712	380.5	366.61	369.38	448.23	375.92	472.88	380.31	404.74	401.47	360.41	345.01	351.31		TT_C0712	1.1617	0.216242	0.1101		TT_C0712	0.814731	-0.295605	0.0529267		TT_C0712	1.06272	0.0877661	0.0560122
scaffold_1	TT_C0713	257.42	260.13	269.34	249.41	232.58	316.93	273.73	259.1	294.23	264.57	229.15	226.48		TT_C0713	1.01529	0.0218891	0.885006		TT_C0713	0.901467	-0.149653	0.410025		TT_C0713	1.05105	0.07183	0.283117
scaffold_1	TT_C0714	355.77	301.69	354.31	291.06	335.94	317.29	293.23	270.23	325.65	287.61	255.96	295.09		TT_C0714	0.933305	-0.0995795	0.36521		TT_C0714	0.888138	-0.171144	0.117541		TT_C0714	0.878767	-0.186448	0.163331
scaffold_1	TT_C0715	385.53	294.65	332.19	357.56	313.41	361.95	207.3	261.55	268.99	300.13	214.68	273.35		TT_C0715	1.0203	0.0289919	0.833759		TT_C0715	0.763041	-0.390168	0.0511105		TT_C0715	0.728824	-0.456357	0.049143
scaffold_1	TT_C0716	363.58	314.99	331.91	263.84	329.07	355.53	362.11	381.64	426.7	277.22	228.78	258.18		TT_C0716	0.938603	-0.0914124	0.538016		TT_C0716	0.805723	-0.311644	0.115801		TT_C0716	1.15831	0.212023	0.0889856
scaffold_1	TT_C0717	232.23	208.54	226.74	218.19	225.8	248.12	238.66	260.12	305.8	186.32	156.52	185.75		TT_C0717	1.03685	0.0522119	0.514709		TT_C0717	0.763737	-0.388852	0.0149578		TT_C0717	1.20535	0.269446	0.0957767
scaffold_1	TT_C0718	298.6	257.85	289.92	248.89	283.27	310.77	382.04	400.05	502.22	258.98	221.66	245.38		TT_C0718	0.995936	-0.00587566	0.960521		TT_C0718	0.861305	-0.215404	0.136517		TT_C0718	1.51743	0.601633	0.020777
scaffold_1	TT_C0719	363.98	353.52	366.71	312.15	363.93	330.26	226.59	250.77	302.21	298.77	219.04	240.69		TT_C0719	0.928178	-0.107526	0.173495		TT_C0719	0.753721	-0.407897	0.0429527		TT_C0719	0.719021	-0.475894	0.0109734
scaffold_1	TT_C0720	285.3	240.87	254.48	287.2	277.23	278.51	210.77	232.1	275.02	195.94	156.76	195.05		TT_C0720	1.07979	0.110754	0.199151		TT_C0720	0.649809	-0.621912	0.00177459		TT_C0720	0.919605	-0.120913	0.414776
scaffold_1	TT_C0721	232.51	230.17	245.3	231.1	293.22	249.11	196.73	180.21	221.7	167.99	163.91	180.7		TT_C0721	1.09245	0.127562	0.315805		TT_C0721	0.662762	-0.593437	0.0104633		TT_C0721	0.845561	-0.24202	0.0480358
scaffold_1	TT_C0722	435.29	420.5	430.14	472.25	437.17	502.22	375.89	393.61	455.35	368.99	292.54	342.77		TT_C0722	1.09776	0.13456	0.0955767		TT_C0722	0.711442	-0.491182	0.00973588		TT_C0722	0.952501	-0.070207	0.452173
scaffold_1	TT_C0723	866.7	941.37	883.82	875.89	973.18	832.2	869.83	683.69	886.61	651.04	687.45	665.39		TT_C0723	0.996055	-0.00570295	0.944044		TT_C0723	0.747362	-0.42012	0.00628774		TT_C0723	0.906475	-0.141661	0.28976
scaffold_1	TT_C0724	1130.81	1166.68	1172.02	1210.7	1032.8	1080.08	1050.84	974.98	1069.21	1028.51	828.49	885.86		TT_C0724	0.957939	-0.0619938	0.424503		TT_C0724	0.825273	-0.277057	0.072288		TT_C0724	0.892065	-0.164779	0.0168318
scaffold_1	TT_C0725	700.82	691.76	716.19	732.86	686.7	740.56	675.88	611.48	684.9	642.35	535.45	652.4		TT_C0725	1.02435	0.0347097	0.401787		TT_C0725	0.847268	-0.23911	0.0551967		TT_C0725	0.935266	-0.096552	0.133136
scaffold_1	TT_C0726	425.38	397.41	389.16	329.54	536.42	484.09	435.64	434.94	501.04	333.24	278.3	352		TT_C0726	1.11395	0.155683	0.505869		TT_C0726	0.713707	-0.486596	0.122345		TT_C0726	1.13175	0.178551	0.095605
scaffold_1	TT_C0727	598.43	615.35	593.5	600.2	829	735.82	586.42	577.84	613.69	525.5	448.98	472.01		TT_C0727	1.19794	0.26056	0.148585		TT_C0727	0.668119	-0.581824	0.0269663		TT_C0727	0.983771	-0.0236053	0.483453
scaffold_1	TT_C0728	467.37	492.87	534.95	546.2	406.63	463.51	524.71	508.29	499.08	387.31	365.07	418.97		TT_C0728	0.947264	-0.0781612	0.590967		TT_C0728	0.827026	-0.273995	0.133245		TT_C0728	1.02467	0.0351628	0.590993
scaffold_1	TT_C0729	638.33	653.22	650.69	474.58	513.4	598.9	610.77	606.3	602.46	523.91	447.11	516.03		TT_C0729	0.817036	-0.291528	0.0328792		TT_C0729	0.93709	-0.0937399	0.492359		TT_C0729	0.93682	-0.0941556	0.00140036
scaffold_1	TT_C0730	731.31	810.55	763.12	793.43	881.76	666.49	770.15	598.51	677.23	541.65	538.95	530.22		TT_C0730	1.01592	0.0227897	0.863161		TT_C0730	0.687891	-0.539749	0.0176378		TT_C0730	0.887596	-0.172026	0.189429
scaffold_1	TT_C0731	192.06	208.92	201.61	192.26	204.81	204.4	205.85	199.71	201.11	178.72	144.14	171.65		TT_C0731	0.998141	-0.00268395	0.956182		TT_C0731	0.822169	-0.282493	0.0345515		TT_C0731	1.00677	0.00973524	0.807418
scaffold_1	TT_C0732	179.02	178.23	180.16	202.79	212.35	175.24	151.89	121.61	146.92	149.81	144.65	153.51		TT_C0732	1.09857	0.135621	0.188103		TT_C0732	0.758782	-0.398242	0.014171		TT_C0732	0.782308	-0.354192	0.0142366
scaffold_1	TT_C0733	2576.22	2454.7	2532.07	1779.32	2033.81	1939.59	1260.13	1244.87	1333.59	1778.3	1486.95	1650.57		TT_C0733	0.760641	-0.394712	0.00184497		TT_C0733	0.854521	-0.226812	0.0680289		TT_C0733	0.507549	-0.97838	1.01294e-05
scaffold_1	TT_C0734	577.97	591.87	606.34	524.45	524.85	452.44	484.17	395.54	461.3	397.7	386.03	414.25		TT_C0734	0.845489	-0.242143	0.0227996		TT_C0734	0.797728	-0.326031	0.0163667		TT_C0734	0.754997	-0.405458	0.00643605
scaffold_1	TT_C0735	91.7	91.75	89.37	78.53	58.08	52.1	84.47	78.79	73.1	58.68	48.8	58.39		TT_C0735	0.691701	-0.531779	0.0251898		TT_C0735	0.878968	-0.186118	0.427749		TT_C0735	0.866359	-0.206964	0.0227346
scaffold_1	TT_C0736	317.38	286.42	305.02	126.57	124.55	109.44	180.31	136.31	177.1	108.36	103.7	114.51		TT_C0736	0.396734	-1.33376	6.38756e-05		TT_C0736	0.90573	-0.142847	0.143883		TT_C0736	0.543254	-0.880301	0.00117931
scaffold_1	TT_C0737	265.79	253.96	273.63	185.07	125.77	111.59	203.27	176.34	190.85	116.96	95.85	101.92		TT_C0737	0.532443	-0.9093	0.00598495		TT_C0737	0.745047	-0.424598	0.199207		TT_C0737	0.719025	-0.475886	0.00153419
scaffold_1	TT_C0738	187.65	171.24	167.55	148.22	157.84	179.03	136.52	140.5	137.56	119.29	101.93	123.89		TT_C0738	0.921454	-0.118017	0.278419		TT_C0738	0.711435	-0.491196	0.0144733		TT_C0738	0.787516	-0.344619	0.00406159
scaffold_1	TTCX09	237.54	253.38	229.48	188.54	281.56	230.91	286.82	225.87	268.99	190.29	173.43	166.07		TTCX09	0.973084	-0.0393632	0.827501		TTCX09	0.755752	-0.404014	0.109567		TTCX09	1.08506	0.11778	0.351927
scaffold_1	TTCX10	271.55	284.03	268.95	244.79	221.64	273.08	414.73	359.18	511.47	257.36	197.72	227.5		TTCX10	0.896887	-0.157002	0.143147		TTCX10	0.923017	-0.115572	0.451156		TTCX10	1.55892	0.640551	0.0264457
scaffold_1	TT_C0741	121.85	130.31	112.75	171.73	98.55	115.87	151.99	145.69	147.14	100.35	72.3	86.1		TT_C0741	1.05821	0.0816207	0.770263		TT_C0741	0.670076	-0.577603	0.145273		TT_C0741	1.21899	0.285681	0.00794141
scaffold_1	TT_C0742	161.16	159.87	150.37	153.24	137.72	150.64	130.97	142.93	121.04	122.2	79.51	105.05		TT_C0742	0.936784	-0.0942116	0.166568		TT_C0742	0.694656	-0.52563	0.0277913		TT_C0742	0.837802	-0.255318	0.0238552
scaffold_1	TT_C0743	527.96	528.17	531.97	196.42	257.54	224.99	306.68	332.64	412.71	229.79	171.05	208.34		TT_C0743	0.427523	-1.22592	6.8327e-05		TT_C0743	0.897238	-0.156437	0.398374		TT_C0743	0.662446	-0.594126	0.00500735
scaffold_1	TT_C0744	331.4	314.37	324.82	162.93	161.08	192.48	296.97	326.62	376.14	181.73	136.44	169.61		TT_C0744	0.53214	-0.910122	0.000180657		TT_C0744	0.944413	-0.0825098	0.602146		TT_C0744	1.03002	0.0426765	0.701973
scaffold_1	TT_C0745	167.58	153.93	150.99	114.63	98.13	125.72	141.56	154.9	154.14	144.49	95.85	122.33		TT_C0745	0.71636	-0.481244	0.00931282		TT_C0745	1.07147	0.0995868	0.644471		TT_C0745	0.953651	-0.068467	0.336879
scaffold_1	TT_C0746	583.29	643.66	560.19	480.73	521.78	544.08	777.6	731.07	674.29	613.79	566.54	643.18		TT_C0746	0.865399	-0.208562	0.061111		TT_C0746	1.17905	0.237627	0.0335324		TT_C0746	1.22148	0.288633	0.027437
scaffold_1	TT_C0747	221.52	216.67	221.77	213.83	226.95	235.65	240.4	223.38	265.24	191.33	148.03	165.24		TT_C0747	1.02496	0.0355621	0.449449		TT_C0747	0.745975	-0.4228	0.0153006		TT_C0747	1.10464	0.14358	0.133806
scaffold_1	TT_C0748	570.27	495.7	513.61	502.5	546.46	492.77	538.27	439.65	605.44	405.12	380.3	443.53		TT_C0748	0.976038	-0.0349909	0.674451		TT_C0748	0.797124	-0.327124	0.0135026		TT_C0748	1.00239	0.0034483	0.982216
scaffold_1	TT_C0749	133.44	141.87	139.47	132	144.47	141.15	132.07	119.92	128.15	91.52	84.07	88.83		TT_C0749	1.00685	0.00984447	0.843435		TT_C0749	0.633159	-0.65936	0.000292674		TT_C0749	0.916486	-0.125815	0.0574823
scaffold_1	TT_C0750	96.6	109.38	103.46	89.39	77.6	110.15	105.98	114.5	119.56	81.56	56.77	68.95		TT_C0750	0.895618	-0.159045	0.350958		TT_C0750	0.747925	-0.419034	0.122122		TT_C0750	1.09889	0.136045	0.132786
scaffold_1	TT_C0751	73.59	75.43	74.43	121.06	77.79	98.71	100.54	115.85	115.44	82.8	55.27	72.58		TT_C0751	1.33166	0.413229	0.119409		TT_C0751	0.707924	-0.498333	0.122909		TT_C0751	1.48503	0.570492	0.00204217
scaffold_1	TT_C0752	200.56	193.91	205.37	276.62	291.69	283.63	287.34	320.07	372.7	238.19	174.31	230.46		TT_C0752	1.42028	0.506174	0.000105251		TT_C0752	0.754701	-0.406023	0.0277227		TT_C0752	1.63395	0.708366	0.00721494
scaffold_1	TT_C0753	342.03	409.14	428.51	557.72	404.71	436.23	387.12	336.92	337.51	367.47	295.16	371.67		TT_C0753	1.18563	0.24565	0.244183		TT_C0753	0.739494	-0.435391	0.0830925		TT_C0753	0.899863	-0.152223	0.273353
scaffold_1	TT_C0754	367.24	356.05	387.02	421.74	302.85	386.46	403.31	455.95	435.52	367.21	272	339.42		TT_C0754	1.00067	0.000961208	0.994917		TT_C0754	0.880815	-0.183088	0.38396		TT_C0754	1.16614	0.221744	0.0259357
scaffold_1	TT_C0755	458.54	445.9	477.49	441.8	380.98	377.04	478.95	372.51	434.92	327.95	340.64	385.72		TT_C0755	0.868221	-0.203867	0.0568163		TT_C0755	0.878723	-0.186519	0.150541		TT_C0755	0.930858	-0.103368	0.378786
scaffold_1	TT_C0756	373.01	370.85	375.5	349.1	302.67	238.21	370.29	246.19	291.84	234.84	272.49	247.38		TT_C0756	0.795079	-0.330829	0.0763197		TT_C0756	0.848008	-0.237851	0.255483		TT_C0756	0.811464	-0.301402	0.1244
scaffold_1	TT_C0757	294.03	323.62	344.92	379.54	290.72	252.62	393.39	265.29	324.16	246.28	258.53	238.07		TT_C0757	0.958767	-0.0607484	0.759689		TT_C0757	0.804958	-0.313014	0.190126		TT_C0757	1.02106	0.0300651	0.873597
scaffold_1	TT_C0758	712.03	771.05	833.26	756.88	594.4	613.82	856.13	701.85	795.31	608	575.13	624.64		TT_C0758	0.848364	-0.237244	0.132207		TT_C0758	0.919938	-0.120392	0.380502		TT_C0758	1.01595	0.0228321	0.839232
scaffold_1	TT_C0759	616.72	752.72	753.4	783.18	583.44	530.97	663.28	501.71	566.43	535	493.11	511.54		TT_C0759	0.893892	-0.161827	0.447633		TT_C0759	0.811371	-0.301566	0.199831		TT_C0759	0.815615	-0.29404	0.116543
scaffold_1	TT_C0760	618.78	658.39	673.37	773.18	640.64	557.88	673.43	446.48	469.46	464.69	499.73	485.82		TT_C0760	1.01085	0.0155665	0.918544		TT_C0760	0.735528	-0.443148	0.0521068		TT_C0760	0.814836	-0.295419	0.178816
scaffold_1	TT_C0761	429.19	488.92	435.09	636.64	499.16	464.99	538.07	408.43	409.43	368.46	342.61	327.5		TT_C0761	1.18297	0.242409	0.213174		TT_C0761	0.648786	-0.624186	0.0252788		TT_C0761	1.00202	0.00290762	0.985497
scaffold_1	TT_C0762	273.65	365.1	332.76	644.55	274.07	348.34	296.56	421.59	297.37	378.75	167.12	202.57		TT_C0762	1.30411	0.38307	0.444753		TT_C0762	0.590737	-0.759412	0.256645		TT_C0762	1.0453	0.0639179	0.781373
scaffold_1	TT_C0763	76.97	72.85	81.87	74.73	102.99	105.63	117.66	118.27	149.46	84.19	66.89	75.61		TT_C0763	1.22297	0.290389	0.16752		TT_C0763	0.800035	-0.321864	0.163444		TT_C0763	1.66339	0.734123	0.00906619
scaffold_1	TT_C0764	254.7	253.26	279.95	212.87	209.91	290.68	258.53	244.58	281.33	240.14	196.86	255.47		TT_C0764	0.90551	-0.143198	0.422902		TT_C0764	0.97058	-0.043081	0.83631		TT_C0764	0.995596	-0.00636774	0.93713
scaffold_1	TT_C0765	253.06	239.64	244.9	263.65	257.53	235.98	241.48	193.87	223.83	207.62	201.36	214.47		TT_C0765	1.02652	0.0377595	0.519991		TT_C0765	0.823406	-0.280324	0.00839112		TT_C0765	0.893682	-0.162166	0.144381
scaffold_1	TT_C0766	818.22	860.66	830.75	661.51	1277.99	1020.43	1088.75	1091.29	1228.48	913.88	709.86	781.52		TT_C0766	1.17943	0.238088	0.449391		TT_C0766	0.812607	-0.29937	0.382171		TT_C0766	1.35818	0.441671	0.00331681
scaffold_1	TT_C0767	1059.2	1080.37	997.05	1236.62	1693.7	1530.95	1201.91	1282.95	1430.34	1187.45	833	895.62		TT_C0767	1.42232	0.508244	0.031527		TT_C0767	0.653641	-0.613429	0.0406303		TT_C0767	1.24822	0.319875	0.0220504
scaffold_1	TT_C0768	1125.14	1701.63	1544.63	1579.58	1934.67	1243.51	1646.98	1408.87	1438.88	1207.79	1154.51	682.76		TT_C0768	1.08838	0.122187	0.650591		TT_C0768	0.64002	-0.643812	0.0931824		TT_C0768	1.02821	0.0401391	0.837319
scaffold_1	TT_C0769	1437.46	1470.52	1480.14	1593.19	2025.95	2096.58	1792.99	2097.49	2113.25	1474.67	1099.31	969.29		TT_C0769	1.30254	0.381332	0.0486653		TT_C0769	0.619917	-0.689854	0.029513		TT_C0769	1.36818	0.452256	0.00684928
scaffold_1	TT_C0770	2100.31	1984.08	2167.09	2380.53	2268.04	2999.71	3205.72	4100.31	4004.83	2166.3	1543.72	1633.53		TT_C0770	1.22344	0.290938	0.11711		TT_C0770	0.69866	-0.517337	0.0621075		TT_C0770	1.80931	0.855439	0.00427748
scaffold_1	TT_C0771	220.06	177	214.06	211.62	268.55	240.63	247.8	260.86	244.95	170.42	136.23	156.32		TT_C0771	1.17947	0.238143	0.160414		TT_C0771	0.6423	-0.63868	0.0110161		TT_C0771	1.23316	0.302362	0.0295195
scaffold_1	TT_C0772	252.12	217.06	242.78	205.51	299.49	244.77	250.21	265.11	269.09	181.24	130.07	160.52		TT_C0772	1.05311	0.0746519	0.688247		TT_C0772	0.6293	-0.668181	0.0405482		TT_C0772	1.10176	0.139812	0.113471
scaffold_1	TT_C0773	2243.24	2992.47	2607.19	3117.49	5011.94	2748	3240.41	2540.18	2398.65	1837.55	2066.37	1974.07		TT_C0773	1.38691	0.471879	0.240156		TT_C0773	0.540384	-0.887943	0.0771629		TT_C0773	1.04288	0.0605796	0.757039
scaffold_1	TT_C0774	578.55	598.93	622.99	578.86	587.09	632.82	1254.77	1022.81	1286.13	564.08	550.42	581.11		TT_C0774	0.999056	-0.00136283	0.979893		TT_C0774	0.94265	-0.0852063	0.144369		TT_C0774	1.97932	0.985006	0.00219851
scaffold_1	TT_C0775	468.71	465.98	511.08	522.58	436.43	459.73	253.72	263.73	219.8	461.24	349.79	477.58		TT_C0775	0.981304	-0.0272278	0.775876		TT_C0775	0.908278	-0.138795	0.414481		TT_C0775	0.509936	-0.971612	0.000279932
scaffold_1	TT_C0776	399.89	340.26	382.3	413.29	529.3	504.57	654.15	577.04	683.1	295.91	240.58	254.81		TT_C0776	1.28929	0.366573	0.0517661		TT_C0776	0.546795	-0.870928	0.00496642		TT_C0776	1.70546	0.770158	0.00189239
scaffold_1	TT_C0777	124.18	152.42	156.28	177.29	130.3	142.41	184.93	150.58	181.63	142.55	133.26	128.64		TT_C0777	1.03955	0.0559579	0.75863		TT_C0777	0.898778	-0.153964	0.359068		TT_C0777	1.19465	0.256588	0.132567
scaffold_1	TT_C0778	253.8	252.33	245.4	292.54	243.15	250.91	232.54	199	214.48	192.03	177.34	184.34		TT_C0778	1.04666	0.0657995	0.49405		TT_C0778	0.703928	-0.5065	0.00816546		TT_C0778	0.859606	-0.218252	0.0247648
scaffold_1	TT_C0779	577.96	551.11	542.33	475.99	592.1	413.2	391.37	336.05	405.36	390.09	335.71	359.57		TT_C0779	0.886257	-0.174203	0.301696		TT_C0779	0.732719	-0.448667	0.0733948		TT_C0779	0.677743	-0.561189	0.0016332
scaffold_1	TT_C0780	504.34	477.83	484.77	407.85	483.05	308.21	294.66	200.6	274.5	241.36	314.05	304.55		TT_C0780	0.817423	-0.290846	0.156502		TT_C0780	0.717165	-0.479623	0.111504		TT_C0780	0.524739	-0.930329	0.00143522
scaffold_1	TT_C0781	589.87	567.5	584.51	508.43	477.31	432.61	393.81	372.83	414.07	430.35	365.92	427.93		TT_C0781	0.814264	-0.296432	0.00940592		TT_C0781	0.863116	-0.212374	0.100936		TT_C0781	0.677837	-0.560991	0.000165806
scaffold_1	TT_C0782	2161.26	2100.76	2010.28	2531.01	2193.78	2096.43	928.41	1139.06	1129.92	2163.34	1450.47	1694.27		TT_C0782	1.08751	0.121035	0.257795		TT_C0782	0.778172	-0.36184	0.11087		TT_C0782	0.509764	-0.9721	0.00023061
scaffold_1	TT_C0783	148.09	152.42	161.03	178.49	158.6	147.16	166.21	147.12	167.39	121.54	105.09	111.66		TT_C0783	1.0492	0.0692964	0.487586		TT_C0783	0.698585	-0.517492	0.00922923		TT_C0783	1.04156	0.0587411	0.447032
scaffold_1	TT_C0784	113.76	102.81	120.43	104.55	89.22	132.89	133.62	136.29	146.63	101.12	88.74	105.27		TT_C0784	0.969318	-0.0449588	0.81487		TT_C0784	0.903478	-0.146439	0.486402		TT_C0784	1.23602	0.305706	0.0150334
scaffold_1	TT_C0785	171.12	175.08	172.97	196.34	200.36	194.6	197.49	169.94	191.17	155.18	155.32	166.14		TT_C0785	1.13893	0.187683	0.000304457		TT_C0785	0.806088	-0.31099	0.000677245		TT_C0785	1.07595	0.105609	0.193146
scaffold_1	TT_C0786	318.78	467.53	428.78	388.23	477.05	319.94	782.18	446.82	695.59	340.55	366	331.91		TT_C0786	0.975417	-0.0359083	0.883305		TT_C0786	0.876175	-0.190709	0.353233		TT_C0786	1.58391	0.663488	0.0978616
scaffold_1	TT_C0787	478.93	497.83	537.25	420.14	682.64	535.23	612.35	581.69	569.41	471.01	398.87	414.87		TT_C0787	1.0819	0.113569	0.623733		TT_C0787	0.784336	-0.350457	0.210592		TT_C0787	1.16475	0.220026	0.0177737
scaffold_1	TT_C0788	554.21	538.92	555.47	523.37	472.39	456.93	609.3	461.09	518.24	382.7	365.67	404.17		TT_C0788	0.881166	-0.182515	0.0346858		TT_C0788	0.793383	-0.33391	0.0120776		TT_C0788	0.963624	-0.0534582	0.669592
scaffold_1	TT_C0789	103.51	98.69	112.96	99.78	72.76	69.44	140.72	105.84	122.78	72.84	77.15	89.65		TT_C0789	0.7678	-0.381197	0.0805062		TT_C0789	0.99033	-0.0140191	0.946141		TT_C0789	1.17191	0.228865	0.173121
scaffold_1	TT_C0790	106.48	128.93	136.46	166.48	128.5	124.53	159.37	108.56	141.44	105.83	92.83	108.89		TT_C0790	1.12811	0.173907	0.380348		TT_C0790	0.733117	-0.447884	0.0588468		TT_C0790	1.10084	0.138607	0.512025
scaffold_1	TT_C0791	215.11	190.37	202.24	174.56	194.56	232.1	208.77	222.61	231.77	210.07	155.42	176.89		TT_C0791	0.989304	-0.0155138	0.911538		TT_C0791	0.902132	-0.148589	0.445063		TT_C0791	1.09121	0.125928	0.131983
scaffold_1	TT_C0792	318.42	292.18	278.95	200.79	314.54	292.16	295.79	282.13	323.21	242.79	221.3	232.43		TT_C0792	0.907751	-0.139631	0.497204		TT_C0792	0.862574	-0.21328	0.35433		TT_C0792	1.01302	0.0186595	0.829006
scaffold_1	TT_C0793	3431.86	3418.14	3677.96	3366.59	3637	4404.66	2538.97	2710.63	2615.56	3367.24	2423.66	2887.91		TT_C0793	1.08361	0.115852	0.413925		TT_C0793	0.760749	-0.394508	0.0925491		TT_C0793	0.747074	-0.420678	0.000821349
scaffold_1	TT_C0794	294.03	297.53	280.55	265.95	257.23	366.55	258.98	299.19	247.61	323.14	240.43	320.37		TT_C0794	1.0202	0.0288575	0.87647		TT_C0794	0.993492	-0.00941915	0.967366		TT_C0794	0.923943	-0.114124	0.250831
scaffold_1	TT_C0795	453.84	522.81	494.48	552.16	618.65	425.23	449.35	296.52	371.37	340.2	376.57	361.32		TT_C0795	1.08491	0.117572	0.526978		TT_C0795	0.675478	-0.566019	0.040268		TT_C0795	0.759443	-0.396986	0.0716094
scaffold_1	TT_C0796	298.8	309.29	267.51	422.68	323.3	376.61	279.72	324.11	293.54	352.58	230.25	319.11		TT_C0796	1.28208	0.358487	0.0583513		TT_C0796	0.803446	-0.315728	0.188427		TT_C0796	1.02486	0.035431	0.709746
scaffold_1	TT_C0797	111.98	119.91	111.9	123.25	120.08	122.45	184.85	161.52	182.61	127.89	111.51	154.04		TT_C0797	1.06396	0.0894486	0.0602159		TT_C0797	1.07562	0.105167	0.499146		TT_C0797	1.53867	0.621686	0.00144226
scaffold_1	TT_C0798	82.93	85.97	88.29	131.81	118.26	112.76	205.44	179.65	195.06	131.36	111.01	150.55		TT_C0798	1.41075	0.496459	0.0038839		TT_C0798	1.08293	0.114942	0.475215		TT_C0798	2.25573	1.17359	0.00014806
scaffold_1	TT_C0799	57.94	64.82	59.11	65.6	107.52	111.64	75.9	90.41	90.24	68.47	43.94	53.58		TT_C0799	1.56573	0.646839	0.0822271		TT_C0799	0.582912	-0.77865	0.0726228		TT_C0799	1.41062	0.496332	0.00907075
scaffold_1	TT_C0800	171.49	184.09	183.99	172.72	236.68	163.06	313.14	222.49	334.54	149.05	136.32	128.59		TT_C0800	1.06096	0.0853648	0.664785		TT_C0800	0.723125	-0.467684	0.0911565		TT_C0800	1.61271	0.689487	0.0333685
scaffold_1	TT_C0801	338.21	308.23	281.11	336.51	385.47	351.49	291.37	228.4	297.33	263.98	244.34	258.49		TT_C0801	1.15732	0.210785	0.0910009		TT_C0801	0.714328	-0.485341	0.00281884		TT_C0801	0.880923	-0.182912	0.252163
scaffold_1	TT_C0802	361.81	318.92	277.56	312.77	366.48	359.28	263.88	219.11	270.93	232.89	251.45	250.23		TT_C0802	1.08373	0.116009	0.416995		TT_C0802	0.707317	-0.499571	0.00477034		TT_C0802	0.786735	-0.346051	0.0802567
scaffold_1	TT_C0803	217.95	205.32	211.73	209.29	192.53	237.44	213.63	197.61	229.32	200.24	181.44	211.75		TT_C0803	1.00671	0.00964623	0.921871		TT_C0803	0.928308	-0.107325	0.388421		TT_C0803	1.00876	0.0125771	0.859963
scaffold_1	TT_C0804	269	279.58	307.5	311.21	245.25	273.76	366.86	305.93	373.2	265.42	240.2	294.61		TT_C0804	0.969793	-0.0442519	0.718604		TT_C0804	0.963877	-0.053079	0.706801		TT_C0804	1.22184	0.289052	0.0599039
scaffold_1	TT_C0805	455.92	449.03	468.29	444.58	445.75	494.37	549.23	507.13	562.2	409.08	371.32	427.75		TT_C0805	1.00835	0.0119897	0.836478		TT_C0805	0.872499	-0.196774	0.065235		TT_C0805	1.17864	0.237127	0.00959569
scaffold_1	TT_C0806	422.79	400.49	400.57	635.09	322.71	573.19	396.13	513.63	415.18	525.18	379.63	477.34		TT_C0806	1.25096	0.323038	0.345347		TT_C0806	0.902782	-0.147551	0.660192		TT_C0806	1.0826	0.1145	0.415774
scaffold_1	TT_C0807	2591.58	2405.95	2591.1	2300.76	2693.88	2503.19	1797.34	1733.63	1782.71	2170.55	1858.34	2042		TT_C0807	0.988035	-0.0173663	0.826328		TT_C0807	0.809686	-0.304565	0.0306364		TT_C0807	0.700216	-0.514128	0.000303656
scaffold_1	TT_C0808	166.28	147.21	163.68	120.47	120.25	137.49	145.77	149.45	161.75	136.56	105.24	147.27		TT_C0808	0.792611	-0.335316	0.0162288		TT_C0808	1.02871	0.0408422	0.806611		TT_C0808	0.957667	-0.0624039	0.430168
scaffold_1	TT_C0809	105.04	104.33	106.85	112.23	94.65	110.38	109.08	132.04	125.34	121.42	83.74	116.43		TT_C0809	1.00329	0.00473702	0.953835		TT_C0809	1.01365	0.0195569	0.917365		TT_C0809	1.15888	0.212727	0.0710604
scaffold_1	TT_C0810	246.28	256.67	258.08	239.23	189.89	176.56	260.47	196.53	205.63	188.83	193.4	227.11		TT_C0810	0.795869	-0.329398	0.0560143		TT_C0810	1.00604	0.00869168	0.959469		TT_C0810	0.870702	-0.19975	0.181685
scaffold_1	TT_C0811	422.85	417.73	371.94	404.65	333.43	335.47	433.9	374.76	356.97	287.33	283.4	314.83		TT_C0811	0.885387	-0.175619	0.178898		TT_C0811	0.824889	-0.277727	0.0692356		TT_C0811	0.961328	-0.0568986	0.610522
scaffold_1	TT_C0812	343.91	361.47	359.1	403.37	366.5	355.61	322.32	289.19	341.21	334.35	256.31	281.01		TT_C0812	1.0573	0.0803916	0.258832		TT_C0812	0.774487	-0.368686	0.0358063		TT_C0812	0.89501	-0.160025	0.082561
scaffold_1	TT_C0813	195.81	190.74	186	224.13	211.46	195.63	159.83	139.04	157.81	149.18	136.85	149.59		TT_C0813	1.10247	0.140741	0.08828		TT_C0813	0.690124	-0.535073	0.00213009		TT_C0813	0.797625	-0.326218	0.00582825
scaffold_1	TT_C0814	84.27	85.45	83.46	107.92	73.77	71.43	107.93	86.56	102.01	58.38	61.44	66.58		TT_C0814	0.999763	-0.000341938	0.99873		TT_C0814	0.73641	-0.44142	0.138268		TT_C0814	1.1711	0.227869	0.0869162
scaffold_1	TT_C0815	176.14	168.08	166.89	248.74	139.94	161.24	178.1	202.91	190.75	148.74	107.45	126.56		TT_C0815	1.07593	0.105588	0.718368		TT_C0815	0.69601	-0.522819	0.190205		TT_C0815	1.11866	0.161776	0.0590729
scaffold_1	TT_C0816	194.83	203.16	211.73	222.17	227.27	161.19	264.23	148.39	239.63	141.61	152.96	151.32		TT_C0816	1.00149	0.0021516	0.989556		TT_C0816	0.730213	-0.453611	0.0631988		TT_C0816	1.06975	0.0972782	0.710598
scaffold_1	TT_C0817	125.32	124.01	133.93	121.76	104.84	99.29	140.39	124.9	129.08	101.35	81.22	109.57		TT_C0817	0.85031	-0.233938	0.0619463		TT_C0817	0.896437	-0.157725	0.356279		TT_C0817	1.02899	0.0412264	0.542895
scaffold_1	TT_C0818	244.81	232.04	249.87	224.68	183.85	224.62	204.38	221.82	207.43	205.81	167.1	224.64		TT_C0818	0.871243	-0.198852	0.0994691		TT_C0818	0.943773	-0.0834879	0.613903		TT_C0818	0.871904	-0.197759	0.0147587
scaffold_1	TT_C0819	282.14	272.42	267.07	305.35	276.42	275.43	269.35	251.39	259.03	207.09	196.56	218.05		TT_C0819	1.04329	0.061143	0.332273		TT_C0819	0.725268	-0.463413	0.00249506		TT_C0819	0.949052	-0.0754402	0.110261
scaffold_1	TT_C0820	705.64	758.96	755.34	649.37	951.8	807.63	752.25	723.42	780.48	645.89	593.42	712.79		TT_C0820	1.08507	0.117794	0.518448		TT_C0820	0.810404	-0.303288	0.180355		TT_C0820	1.01631	0.0233423	0.638963
scaffold_1	TT_C0821	155.09	178.62	164.74	216.38	168.15	186.57	236.01	174.66	202.36	167.83	163.25	185.43		TT_C0821	1.14575	0.196295	0.196063		TT_C0821	0.904413	-0.144947	0.308054		TT_C0821	1.22987	0.298509	0.114875
scaffold_1	TT_C0822	376.38	422.5	365.22	434.7	456.56	470.86	413.39	356.32	329.5	366.94	328.79	366.98		TT_C0822	1.17011	0.226639	0.0320115		TT_C0822	0.780188	-0.358106	0.0037738		TT_C0822	0.944257	-0.082748	0.515004
scaffold_1	TT_C0823	314.55	337.26	335.52	274.26	275.57	190.37	268.3	176.21	235.98	171.93	209.12	197.35		TT_C0823	0.749699	-0.415617	0.0473694		TT_C0823	0.78141	-0.355848	0.149128		TT_C0823	0.689222	-0.536958	0.0215782
scaffold_1	TT_C0824	396.25	377.3	381.68	303.16	292.06	305.76	289.54	287.22	285.83	290.32	252.32	283.83		TT_C0824	0.779914	-0.358613	0.000282729		TT_C0824	0.917301	-0.124533	0.117109		TT_C0824	0.746682	-0.421433	7.47298e-05
scaffold_1	TT_C0825	307.29	284.18	310.15	284.2	221.2	241.5	213.41	213.6	222.44	230.38	208.9	249.41		TT_C0825	0.828398	-0.271604	0.0639831		TT_C0825	0.922065	-0.11706	0.426555		TT_C0825	0.720315	-0.473301	0.000654808
scaffold_1	TT_C0826	176.61	167.63	168.93	178.7	125.43	152.5	144.64	181.92	173.02	149.63	113.91	149.87		TT_C0826	0.889822	-0.168411	0.294383		TT_C0826	0.90535	-0.143452	0.500486		TT_C0826	0.973518	-0.0387211	0.71571
scaffold_1	TT_C0827	133.3	115.09	121.16	144.32	102.78	152.73	109.78	153.08	127.61	129.71	98.51	145.73		TT_C0827	1.08194	0.113617	0.570247		TT_C0827	0.935272	-0.0965413	0.698952		TT_C0827	1.05661	0.0794421	0.636521
scaffold_1	TT_C0828	116.7	114.95	124.57	110.69	98.57	104.68	118.42	115.2	136.48	103.48	84.83	114.88		TT_C0828	0.881309	-0.18228	0.0370806		TT_C0828	0.965758	-0.0502667	0.723305		TT_C0828	1.03896	0.0551466	0.55823
scaffold_1	TTCX11	465.5	415	462.16	425.66	428.71	410.28	510.77	454.3	595.82	355.58	325.49	407.38		TTCX11	0.941899	-0.0863559	0.206689		TTCX11	0.860673	-0.216463	0.075255		TTCX11	1.16254	0.217275	0.175493
scaffold_1	TT_C0831	624	676.99	686.03	578.68	534.01	536.17	597.33	556.78	517.31	501.48	378.86	449.91		TT_C0831	0.829816	-0.269137	0.00960977		TT_C0831	0.80677	-0.309772	0.0505751		TT_C0831	0.841169	-0.249532	0.0250929
scaffold_1	TT_C0832	575.26	686.97	650.17	652.73	688.78	538.26	849.58	589.07	633.23	449.68	448.74	460.25		TT_C0832	0.982938	-0.0248282	0.855535		TT_C0832	0.722785	-0.468361	0.0188502		TT_C0832	1.08339	0.115556	0.57396
scaffold_1	TT_C0833	227.51	200.92	203.54	223.21	213.26	215.44	267.04	267.26	292.96	185.94	141.13	174.67		TT_C0833	1.03155	0.0448167	0.500437		TT_C0833	0.769646	-0.377733	0.0221723		TT_C0833	1.30902	0.388485	0.00571198
scaffold_1	TT_C0834	20817	20777.9	24871.7	31655.8	30269	27556.9	14488.2	17037.3	15315	23098.1	14336.5	19174		TT_C0834	1.34627	0.428963	0.0133981		TT_C0834	0.632627	-0.660572	0.0174497		TT_C0834	0.704721	-0.504876	0.0135249
scaffold_1	TT_C0835	151.77	150.43	153.38	157.22	141.21	145.82	170.51	154.17	168.44	153.55	138.57	174.89		TT_C0835	0.975131	-0.0363326	0.478301		TT_C0835	1.05123	0.0720817	0.54756		TT_C0835	1.0824	0.114234	0.0740953
scaffold_1	TT_C0836	198.39	212.78	188.69	181.53	222.5	170.05	197.7	153.01	177.13	183.81	167.95	204.46		TT_C0836	0.957023	-0.063374	0.647087		TT_C0836	0.968889	-0.0455962	0.77094		TT_C0836	0.879939	-0.184525	0.177519
scaffold_1	TT_C0837	182.37	221.43	202.41	245.15	251.76	243.16	236.1	238.91	239.56	269.6	189.05	256.01		TT_C0837	1.22081	0.287844	0.0182146		TT_C0837	0.965665	-0.0504047	0.752095		TT_C0837	1.17875	0.237258	0.0332512
scaffold_1	TT_C0838	94.45	110.48	108.77	105.89	113.11	121.68	171.88	152.41	152.51	176.18	146.09	207.04		TT_C0838	1.08601	0.119032	0.258338		TT_C0838	1.55369	0.635696	0.0258401		TT_C0838	1.51992	0.603999	0.00272177
scaffold_1	TT_C0839	204.4	216.03	188.28	236.33	236.82	221.62	281.63	220.03	235.9	189.59	162.24	169.36		TT_C0839	1.14138	0.19078	0.0387598		TT_C0839	0.750162	-0.414726	0.00380526		TT_C0839	1.21168	0.277005	0.0999459
scaffold_1	TT_C0840	258	302.03	269.62	374.51	383.75	360.58	381.69	403.91	349.56	342.8	235.74	230.73		TT_C0840	1.34857	0.431429	0.00286498		TT_C0840	0.723312	-0.467311	0.0499971		TT_C0840	1.36824	0.452321	0.00773523
scaffold_1	TT_C0841	368.3	526.86	532.81	442.65	555.3	376.49	669.25	493.89	535.15	388.65	347.72	316.62		TT_C0841	0.962513	-0.0551217	0.823666		TT_C0841	0.766123	-0.384352	0.129301		TT_C0841	1.1893	0.250117	0.298778
scaffold_1	TT_C0843	134.89	139.46	137.78	138.32	187.29	175.56	184.81	178.57	209.79	126.68	100.88	117.6		TT_C0843	1.21605	0.282201	0.115798		TT_C0843	0.688708	-0.538035	0.0349863		TT_C0843	1.39075	0.475864	0.00507845
scaffold_1	TT_C0842	92.29	102.83	87.37	133.54	141.35	159.07	111.38	148.19	105.52	96.96	67.61	74.04		TT_C0842	1.5362	0.619362	0.00461428		TT_C0842	0.549843	-0.862908	0.00507072		TT_C0842	1.2924	0.370052	0.122796
scaffold_1	TT_C0844	120.48	121.86	121.1	204.9	115.79	142.95	200.63	241.18	222.39	117.49	88.24	102.92		TT_C0844	1.2757	0.351288	0.274069		TT_C0844	0.66571	-0.587033	0.135472		TT_C0844	1.82754	0.869901	0.00102643
scaffold_1	TTCX12	227.53	330.88	332	250.73	362.07	214.66	386.91	237.86	389.82	189.47	218.43	206.25		TTCX12	0.929302	-0.10578	0.728207		TTCX12	0.742211	-0.430099	0.190428		TTCX12	1.13946	0.188355	0.534446
scaffold_1	TTCX13	196.61	198.05	205.22	208.53	232.99	255.98	315.55	309.26	368.16	195.95	170.25	218.69		TTCX13	1.16273	0.217519	0.080113		TTCX13	0.838552	-0.254028	0.127731		TTCX13	1.65528	0.727076	0.00225588
scaffold_1	TT_C0847	145.74	160.07	135.11	159.39	195.58	184.55	258.33	271.91	267.65	169.04	134.96	167.41		TT_C0847	1.22362	0.29116	0.06375		TT_C0847	0.873758	-0.194694	0.214981		TT_C0847	1.8096	0.855673	0.00013554
scaffold_1	TT_C0848	82.33	96.95	79.21	115	124.06	86.53	193.97	154.14	168.45	96.55	87.8	101.45		TT_C0848	1.25958	0.332948	0.149533		TT_C0848	0.877791	-0.18805	0.330718		TT_C0848	1.99838	0.998827	0.00260378
scaffold_1	TT_C0849	130.2	141.35	132.66	134.46	153.64	126.99	350.25	332.7	324.15	171.8	150.77	175.64		TT_C0849	1.02692	0.0383192	0.695819		TT_C0849	1.20025	0.26333	0.0667085		TT_C0849	2.49153	1.31703	1.80503e-05
scaffold_1	TT_C0850	210.86	226.39	214.34	205.29	176.15	170.32	403.15	385.96	362.62	253.8	222.37	275.72		TT_C0850	0.84679	-0.239924	0.0477763		TT_C0850	1.36271	0.446481	0.0241835		TT_C0850	1.76757	0.821766	0.000191622
scaffold_1	TT_C0851	203.78	238.41	205.6	170.31	161.95	200.92	359.35	340.63	294.56	259.14	232.23	267.49		TT_C0851	0.823075	-0.280904	0.0795214		TT_C0851	1.42327	0.509211	0.00913797		TT_C0851	1.53528	0.618503	0.00659017
scaffold_1	TT_C0852	327.35	342.9	277.97	255.51	303.23	358.25	496.8	528.38	440.77	392.23	308.26	372.48		TT_C0852	0.967065	-0.0483158	0.784251		TT_C0852	1.1701	0.226632	0.253682		TT_C0852	1.546	0.628542	0.0058736
scaffold_1	TT_C0853	191.9	202.35	194.57	249.62	260.55	191.19	226.63	189.12	239.73	153.81	136.11	143.88		TT_C0853	1.19113	0.252328	0.159775		TT_C0853	0.618513	-0.693125	0.0157359		TT_C0853	1.11321	0.154725	0.224659
scaffold_1	TT_C0854	13.1	14.5	12.73	22.62	38.5	29.01	27.22	24.61	37.86	12.46	13.91	15.38		TT_C0854	2.23481	1.16015	0.0232909		TT_C0854	0.46322	-1.11023	0.0263217		TT_C0854	2.2239	1.15309	0.0158018
scaffold_1	TT_C0855	10.08	8.77	7.59	18.76	17.08	16.87	15.75	19.32	22.89	15.85	8.62	7.44		TT_C0855	1.99357	0.995355	0.00072498		TT_C0855	0.605388	-0.724068	0.0618671		TT_C0855	2.19213	1.13234	0.00856675
scaffold_1	TT_C0856	10.35	11.07	8.65	18.72	16.78	17.81	16.96	19.87	19.96	10.41	7.77	7.74		TT_C0856	1.77286	0.826081	0.00104609		TT_C0856	0.486213	-1.04034	0.000954466		TT_C0856	1.88859	0.917312	0.00186524
scaffold_1	TT_C0857	12.49	13.84	13.72	23.77	16.32	19.99	25.27	28.62	28.98	16.65	11.91	13.58		TT_C0857	1.50012	0.585083	0.0382604		TT_C0857	0.701398	-0.511694	0.0797116		TT_C0857	2.06916	1.04905	0.000343566
scaffold_1	TT_C0858	8764.87	8065.73	9186.15	15652.1	9844.11	10767.2	15357.3	22185.8	20184.2	11733.8	6096.2	8507.52		TT_C0858	1.39385	0.479076	0.135606		TT_C0858	0.726284	-0.461395	0.245285		TT_C0858	2.21885	1.14981	0.00674883
scaffold_1	TTCX14	331.86	354.17	334.03	1063.11	633.4	706.47	412.26	614.16	368.11	569.44	274.18	342.85		TTCX14	2.35572	1.23617	0.0256381		TTCX14	0.493749	-1.01815	0.0642914		TTCX14	1.36711	0.451125	0.176165
scaffold_1	TT_C0859	187.22	247.17	229.09	318.45	454.83	225.27	299.09	172.1	256.92	198.68	201.48	145.95		TT_C0859	1.50502	0.589782	0.180735		TT_C0859	0.546903	-0.870643	0.094349		TT_C0859	1.09741	0.134103	0.62986
scaffold_1	TT_C0860	180.05	221.2	219.45	283.45	276.79	222.78	266.54	247.61	249.97	218.85	163.95	164.14		TT_C0860	1.26151	0.335153	0.0821981		TT_C0860	0.698501	-0.517667	0.0412055		TT_C0860	1.23106	0.299903	0.0312823
scaffold_1	TT_C0861	175.69	193.71	190.68	314.87	304.8	337.18	227.18	281.61	233.55	212.93	160.81	179.02		TT_C0861	1.70842	0.77266	0.000281325		TT_C0861	0.577687	-0.79164	0.00171281		TT_C0861	1.32542	0.406447	0.0282054
scaffold_1	TT_C0862	199.16	217.1	215.67	280.1	281.75	278.92	307.79	245.01	287.5	164.23	185.48	191.55		TT_C0862	1.33048	0.411946	0.000278968		TT_C0862	0.643767	-0.635389	0.00027686		TT_C0862	1.32974	0.41114	0.0230556
scaffold_1	TT_C0863	210.5	189.63	197.05	234.08	260.72	252.79	213.28	237.23	269.6	219.76	163.47	193.47		TT_C0863	1.25187	0.324081	0.00737584		TT_C0863	0.771412	-0.374426	0.0344791		TT_C0863	1.20585	0.270051	0.0783693
scaffold_1	TT_C0864	355.34	392.92	392.66	404.3	512.73	467.04	695.47	654.41	801.76	376.53	307.03	355.5		TT_C0864	1.21312	0.278719	0.0746279		TT_C0864	0.750728	-0.413638	0.0376107		TT_C0864	1.88588	0.915239	0.00179592
scaffold_1	TT_C0865	269.28	259.12	227.42	212.68	269.64	224.33	404.32	386.34	345.6	265.46	234.54	256.83		TT_C0865	0.934945	-0.0970469	0.487679		TT_C0865	1.07101	0.0989734	0.442913		TT_C0865	1.50335	0.588178	0.00410689
scaffold_1	TT_C0866	229.32	238.23	211.94	230.54	224.03	246.23	412.03	463.55	391.93	320.37	232.42	257.2		TT_C0866	1.03136	0.0445505	0.522551		TT_C0866	1.15581	0.208901	0.248918		TT_C0866	1.86538	0.899473	0.00098621
scaffold_1	TT_C0867	130.05	134.61	132.3	155.29	129.08	125.47	266.32	242.2	224.05	165.29	150.74	167.86		TT_C0867	1.03245	0.0460672	0.674365		TT_C0867	1.18068	0.239618	0.0843306		TT_C0867	1.84545	0.883973	0.000813798
scaffold_1	TT_C0868	333.59	349.41	359.52	387.38	378.13	346.62	494.74	479.66	468.08	369.47	312.49	348.31		TT_C0868	1.06677	0.0932504	0.183885		TT_C0868	0.926393	-0.110303	0.257973		TT_C0868	1.38365	0.468476	0.000246901
scaffold_1	TT_C0869	341.47	324.82	321.54	313.34	340.56	384.56	413.12	417.24	446.17	339.2	294.83	322.97		TT_C0869	1.05125	0.072111	0.479154		TT_C0869	0.921557	-0.117855	0.329265		TT_C0869	1.29226	0.369893	0.00134991
scaffold_1	TT_C0870	381.03	352.26	334.41	353.81	366.76	351.02	420.87	389.01	419.51	314.13	295.63	319.09		TT_C0870	1.00364	0.00524668	0.932674		TT_C0870	0.866796	-0.206235	0.00528089		TT_C0870	1.15144	0.203436	0.0344877
scaffold_1	TT_C0871	432.24	392.02	404.03	402.14	399.42	415.04	545.08	520.31	582.4	386.98	349.59	399.33		TT_C0871	0.990483	-0.0137963	0.776941		TT_C0871	0.933668	-0.0990191	0.162004		TT_C0871	1.34153	0.423881	0.00294738
scaffold_1	TT_C0872	827.96	789.56	792.69	701.22	835.41	839.73	787	848.96	971.25	721.67	527.42	644.14		TT_C0872	0.985956	-0.0204054	0.822462		TT_C0872	0.796693	-0.327904	0.0904421		TT_C0872	1.08174	0.113348	0.302351
scaffold_1	TT_C0873	2128.24	1901.24	2099.36	1987.89	1886.48	2058.35	1526.39	1673.71	1684.69	1891.1	1472.82	1758.57		TT_C0873	0.968	-0.0469203	0.494433		TT_C0873	0.86343	-0.211848	0.112358		TT_C0873	0.797017	-0.327318	0.00912085
scaffold_1	TT_C0874	257.03	280.69	299.74	335.84	202.47	318.42	445.4	570.42	477.58	310.65	214.81	275.8		TT_C0874	1.02301	0.0328203	0.890107		TT_C0874	0.935254	-0.0965702	0.732115		TT_C0874	1.78325	0.834508	0.00518857
scaffold_1	TT_C0875	329.2	336.19	333.46	518.5	278.19	411.64	417.9	556.6	427.51	367.04	244.65	280.55		TT_C0875	1.20972	0.274675	0.372151		TT_C0875	0.738408	-0.437511	0.250298		TT_C0875	1.40362	0.489157	0.0398589
scaffold_1	TT_C0876	877.68	994.87	975.61	867.29	851.62	717.07	2762.77	2285.24	2006.09	735.42	613.99	610.95		TT_C0876	0.855282	-0.225528	0.0835572		TT_C0876	0.804752	-0.313384	0.0652563		TT_C0876	2.47672	1.30843	0.00331753
scaffold_1	TT_C0877	409.25	385.65	381.99	413.61	345.17	534.45	491.76	549.37	532.05	484.62	381.67	445.8		TT_C0877	1.09885	0.135999	0.526652		TT_C0877	1.01458	0.0208878	0.925256		TT_C0877	1.33673	0.418704	0.0022863
scaffold_1	TT_C0878	583.35	584.54	605.83	589.33	553.09	633.05	674.43	495.24	641.09	632.58	652.08	612.39		TT_C0878	1.00099	0.0014227	0.981955		TT_C0878	1.06848	0.0955567	0.191322		TT_C0878	1.02088	0.0298171	0.834864
scaffold_1	TT_C0879	698.58	739.21	686.38	674.82	767.38	642.98	786.84	517.81	702.07	575.71	675.12	632.01		TT_C0879	0.981645	-0.0267273	0.764816		TT_C0879	0.902963	-0.147262	0.225582		TT_C0879	0.944708	-0.0820599	0.654134
scaffold_1	TT_C0880	396.25	452.48	434.44	468.42	506.25	332.43	540.5	296.44	378.14	345	435.39	322.52		TT_C0880	1.01865	0.0266572	0.89232		TT_C0880	0.843784	-0.245054	0.341098		TT_C0880	0.946936	-0.078661	0.773233
scaffold_1	TT_C0881	100.31	168.66	142.23	156.99	141.85	97.85	165.7	169.13	154.19	146.29	92.4	104.12		TT_C0881	0.964713	-0.0518282	0.864843		TT_C0881	0.864176	-0.210603	0.49808		TT_C0881	1.18925	0.250053	0.272544
scaffold_1	TT_C0882	230.65	237.65	238.38	216.68	248.29	203.92	292.06	243.52	279.4	158.26	148.98	158.04		TT_C0882	0.946525	-0.0792881	0.40094		TT_C0882	0.6956	-0.52367	0.00742023		TT_C0882	1.15325	0.205708	0.0705657
scaffold_1	TT_C0883	326.43	348.8	367.33	328.95	329.74	343.89	313.11	315.48	311.92	323.01	234.43	261.75		TT_C0883	0.961652	-0.0564131	0.35598		TT_C0883	0.817082	-0.291447	0.0833876		TT_C0883	0.902116	-0.148615	0.0456669
scaffold_1	TT_C0884	176.33	169.81	173.94	203.83	214.23	203.28	195.86	185.73	248.7	150.92	128.72	142.41		TT_C0884	1.1947	0.256649	0.00112104		TT_C0884	0.679258	-0.557969	0.000844472		TT_C0884	1.21191	0.277282	0.134376
scaffold_1	TT_C0885	44.66	39.66	39.55	58.13	52.12	56.28	41.84	44.92	52.47	38.18	34.82	37.35		TT_C0885	1.34439	0.426955	0.00437804		TT_C0885	0.662643	-0.593695	0.000788458		TT_C0885	1.124	0.168643	0.225828
scaffold_1	TT_C0886	82.99	80.67	88.14	80.93	78.68	81.15	121.49	109.32	120.25	86.66	71.69	92.94		TT_C0886	0.956156	-0.0646826	0.191545		TT_C0886	1.04374	0.0617575	0.609986		TT_C0886	1.3942	0.479439	0.00175064
scaffold_1	TT_C0887	888.63	897.23	888.56	523.41	628.79	616.78	764.81	716.26	785.77	582.38	524.4	558.4		TT_C0887	0.661444	-0.596308	0.00083375		TT_C0887	0.941322	-0.0872396	0.406255		TT_C0887	0.847601	-0.238543	0.00283126
scaffold_1	TT_C0888	255.29	242.94	243.09	318.01	261.28	257.7	295.2	313.06	311.42	223.35	180.04	207.21		TT_C0888	1.12905	0.175114	0.185317		TT_C0888	0.729519	-0.454983	0.0315659		TT_C0888	1.2406	0.311036	0.00106322
scaffold_1	TT_C0889	50.88	44.74	47.2	52.63	48.53	50.24	49.19	53.12	57.84	38.54	31.71	39.74		TT_C0889	1.06008	0.0841672	0.253099		TT_C0889	0.726486	-0.460993	0.00757103		TT_C0889	1.12134	0.165226	0.13319
scaffold_1	TT_C0890	292.89	284.78	290.03	307.02	303.39	259	330.48	258.74	346.26	211.53	204.03	232.26		TT_C0890	1.00197	0.00284036	0.972637		TT_C0890	0.745126	-0.424444	0.0137181		TT_C0890	1.07811	0.10851	0.450347
scaffold_1	TT_C0891	501.93	498.62	519.56	490.17	540.29	543.12	522.26	539.62	609.34	453.92	351.02	423.6		TT_C0891	1.03518	0.0498748	0.387212		TT_C0891	0.780729	-0.357106	0.0304312		TT_C0891	1.09941	0.136726	0.139779
scaffold_1	TT_C0892	206	279.26	240.17	194.35	278.21	181.58	276.36	218.3	276.69	152.54	163.02	170.65		TT_C0892	0.901727	-0.149237	0.555313		TT_C0892	0.743281	-0.42802	0.142892		TT_C0892	1.0633	0.0885492	0.622249
scaffold_1	TT_C0893	115.48	120.89	113.21	114.22	127.05	121.49	146.69	124.77	138.02	111.82	103.37	118.83		TT_C0893	1.0377	0.0533927	0.370384		TT_C0893	0.920774	-0.119081	0.174606		TT_C0893	1.17135	0.22817	0.0419715
scaffold_1	TT_C0894	206.89	207.82	231.18	247.54	238.9	231.95	195.36	162.13	214.94	194.94	182.63	179.02		TT_C0894	1.11225	0.153479	0.057276		TT_C0894	0.774774	-0.368152	0.00122087		TT_C0894	0.886265	-0.174189	0.230794
scaffold_1	TT_C0895	167.97	139.85	145.77	186.61	148.57	205.97	144.36	183.73	180.56	161.96	115.62	153.85		TT_C0895	1.19304	0.25464	0.197558		TT_C0895	0.797247	-0.326902	0.173285		TT_C0895	1.12139	0.165284	0.295286
scaffold_1	TT_C0896	261.39	261.03	260.26	297.46	267.67	267.48	257.43	246.68	248.44	257.64	222.34	250.01		TT_C0896	1.06379	0.0892183	0.170286		TT_C0896	0.876749	-0.189764	0.0796358		TT_C0896	0.961504	-0.0566351	0.0398666
scaffold_1	TT_C0897	188.89	172.89	194.52	154.57	160.28	178.91	181.54	180.69	205.65	155.74	139.43	179.18		TT_C0897	0.887579	-0.172053	0.10045		TT_C0897	0.960689	-0.057858	0.660856		TT_C0897	1.02082	0.029723	0.73024
scaffold_1	TT_C0898	532	569.49	608.17	624.62	503.92	414.38	514.08	436.05	442.56	446.57	412.45	442.67		TT_C0898	0.902472	-0.148046	0.439144		TT_C0898	0.843654	-0.245277	0.26349		TT_C0898	0.814601	-0.295835	0.0337382
scaffold_1	TT_C0899	260.66	257.59	280.84	359.27	196.52	298.3	255.37	323.79	256.94	316.69	210.34	301.54		TT_C0899	1.06883	0.0960301	0.722082		TT_C0899	0.97012	-0.0437645	0.890373		TT_C0899	1.04632	0.0653175	0.630167
scaffold_1	TT_C0900	388.03	401.93	410.89	322.47	266.47	356.24	344.1	329.66	330.23	347.55	295.68	341.33		TT_C0900	0.787092	-0.345395	0.034338		TT_C0900	1.04166	0.05889	0.69251		TT_C0900	0.836066	-0.258311	0.00129541
scaffold_1	TT_C0901	370.17	376.64	340.28	367.86	303.22	273.79	305.6	259.33	259.7	260.36	240.33	259.82		TT_C0901	0.869174	-0.202284	0.188674		TT_C0901	0.804883	-0.313149	0.0977344		TT_C0901	0.758566	-0.398653	0.0100156
scaffold_1	TT_C0902	222.21	221.1	213.07	205.95	206.93	244.16	168.9	172.85	186.93	191.76	151.26	183.75		TT_C0902	1.00101	0.00144992	0.987212		TT_C0902	0.801732	-0.318808	0.0696672		TT_C0902	0.805448	-0.312137	0.00233338
scaffold_1	TT_C0903	191.75	187.05	189.05	224.01	177.27	236.23	188.32	197.53	203.1	177.89	170.27	231		TT_C0903	1.12267	0.166938	0.266981		TT_C0903	0.908472	-0.138486	0.499438		TT_C0903	1.03716	0.0526353	0.194646
scaffold_1	TT_C0904	245.68	243.38	201.21	314.54	415.34	401.68	271.3	294.28	299.37	320.62	274.73	325.58		TT_C0904	1.6393	0.71308	0.0133024		TT_C0904	0.813859	-0.29715	0.118944		TT_C0904	1.25306	0.325456	0.0258618
scaffold_1	TT_C0905	2610.27	2625.21	2345.97	2104.46	2552.85	2121.17	1850.68	1676.19	1888.82	1790.82	1640.88	1973.46		TT_C0905	0.894088	-0.161512	0.195737		TT_C0905	0.7974	-0.326624	0.0594798		TT_C0905	0.714334	-0.485329	0.00296599
scaffold_1	TT_C0906	3052.41	2978.56	2825.23	2373.91	2975.65	3283.72	2272.73	2825.5	2536.33	2664.56	2060.11	2677.77		TT_C0906	0.974829	-0.036779	0.800659		TT_C0906	0.857431	-0.221908	0.289075		TT_C0906	0.862058	-0.214143	0.0782827
scaffold_1	TT_C0907	2398.81	2322.97	2226.18	1783.11	2203.49	2254.37	2175.39	2260.52	2320.9	1834.75	1516.16	1955.25		TT_C0907	0.898245	-0.154819	0.208836		TT_C0907	0.850214	-0.234102	0.191793		TT_C0907	0.972488	-0.0402472	0.385089
scaffold_1	TT_C0908	1294.51	1107.65	1104.9	884.82	1137.81	1087.98	933.78	1080.81	1014.84	957.16	796.03	968.52		TT_C0908	0.886957	-0.173065	0.255331		TT_C0908	0.874976	-0.192684	0.245511		TT_C0908	0.863809	-0.211216	0.103601
scaffold_1	TT_C0909	1323.65	1210.28	1120.24	998.7	1143.99	1021.55	1010.04	1091.81	1026.67	894.83	720.92	948.29		TT_C0909	0.865926	-0.207685	0.0923913		TT_C0909	0.810318	-0.30344	0.0715233		TT_C0909	0.856151	-0.224063	0.0518401
scaffold_1	TT_C0910	1845.83	1691.13	1652.32	1392.11	1531.07	1275.44	1630.77	1505.44	1501.67	1194.57	1059.72	1354.67		TT_C0910	0.809095	-0.305619	0.0251237		TT_C0910	0.859559	-0.218332	0.156417		TT_C0910	0.893742	-0.162069	0.064915
scaffold_1	TT_C0911	6779.03	6582.15	6589.11	4126.86	6028.6	4739.15	4720.95	4467.24	4584.95	4538.37	3485.57	4203.46		TT_C0911	0.746586	-0.421619	0.0404532		TT_C0911	0.820928	-0.284673	0.237573		TT_C0911	0.690373	-0.534552	2.98876e-05
scaffold_1	TT_C0912	1502.24	1439.93	1522.84	1377.6	959.13	1523.65	1303.54	1464.93	1187.36	1378.04	990.67	1289.01		TT_C0912	0.864585	-0.209921	0.303864		TT_C0912	0.947503	-0.0777982	0.759151		TT_C0912	0.885962	-0.174683	0.114209
scaffold_1	TT_C0913	1641.53	1494.93	1432.06	1561.71	1388.32	1108.56	1659.87	1111.41	1282.63	1089.67	1101.98	1086		TT_C0913	0.888382	-0.170748	0.308659		TT_C0913	0.807583	-0.308317	0.120085		TT_C0913	0.887357	-0.172413	0.378754
scaffold_1	TT_C0914	293.31	302.1	272.58	351.99	334.01	334.76	234.4	222.85	223.34	288.76	241.7	275.27		TT_C0914	1.176	0.233893	0.00844871		TT_C0914	0.789343	-0.341275	0.00914603		TT_C0914	0.784099	-0.350892	0.00280019
scaffold_1	TT_C0915	521.76	609.52	604.59	399.97	546.23	306.41	832.01	353.81	619.72	337.86	487.53	396.93		TT_C0915	0.721604	-0.470722	0.0993849		TT_C0915	0.975818	-0.0353153	0.908216		TT_C0915	1.04014	0.0567715	0.877364
scaffold_1	TT_C0916	315.35	339.46	312.03	285.15	329.8	341.62	317.43	308.16	316.69	273.63	248.9	275.84		TT_C0916	0.989378	-0.0154066	0.867463		TT_C0916	0.834617	-0.260813	0.0518752		TT_C0916	0.974598	-0.0371213	0.42108
scaffold_1	TT_C0917	869.38	832.6	821.06	775.13	932.71	956.53	636.49	606.6	713.94	758.41	713.62	753.34		TT_C0917	1.05602	0.0786314	0.46755		TT_C0917	0.835233	-0.259749	0.0671189		TT_C0917	0.775663	-0.366497	0.0058145
scaffold_1	TT_C0918	405.39	390.07	362.55	403.68	367.54	548.53	293.71	347.09	345.29	426.92	335.15	403.57		TT_C0918	1.13967	0.188617	0.395539		TT_C0918	0.883228	-0.179142	0.452421		TT_C0918	0.851538	-0.231856	0.0562593
scaffold_1	TT_C0919	453.59	400.64	439.2	404.24	369.4	472.75	405.78	405.75	447.38	453.81	388.09	506.83		TT_C0919	0.963632	-0.0534464	0.670648		TT_C0919	1.08211	0.113846	0.498078		TT_C0919	0.973311	-0.0390268	0.613379
scaffold_1	TT_C0920	251.65	258.05	259.99	264.54	223.55	294.98	302.92	317.49	307.72	275.29	214.94	271.13		TT_C0920	1.01738	0.0248638	0.841063		TT_C0920	0.972276	-0.0405625	0.811481		TT_C0920	1.20585	0.270049	0.000444861
scaffold_1	TT_C0921	484.02	500.98	507.53	546	472.66	484.61	525.76	509.15	529.78	458.29	372.07	454.68		TT_C0921	1.0072	0.0103442	0.887591		TT_C0921	0.85483	-0.226291	0.11472		TT_C0921	1.04835	0.0681169	0.063271
scaffold_1	TT_C0922	117.77	105.43	107.85	146.83	119.51	89.79	116.55	97.27	117.84	86.34	84.22	88.7		TT_C0922	1.07576	0.105355	0.64673		TT_C0922	0.727993	-0.458004	0.122337		TT_C0922	1.00184	0.0026559	0.980065
scaffold_1	TT_C0923	251.19	236.94	236.7	202.67	287.32	209.05	208.65	170.6	228.7	194.78	189.14	210.51		TT_C0923	0.964419	-0.0522677	0.771271		TT_C0923	0.850352	-0.233868	0.280334		TT_C0923	0.838748	-0.25369	0.0925214
scaffold_1	TT_C0924	170.48	164.92	170.81	150.92	136.8	159.16	166.59	173.24	180.01	161.74	114.85	156.01		TT_C0924	0.882796	-0.179849	0.0437998		TT_C0924	0.968045	-0.0468538	0.782816		TT_C0924	1.02693	0.0383316	0.352239
scaffold_1	TT_C0925	186.53	167.2	191.8	141.8	158.89	132.56	267.1	225.5	337.41	132.92	126.9	152.33		TT_C0925	0.794182	-0.332459	0.0252619		TT_C0925	0.951298	-0.0720303	0.55318		TT_C0925	1.52147	0.60547	0.0473274
scaffold_1	TT_C0926	247.79	201.96	243.63	235.57	236.81	227.21	289.07	312.88	356.56	173.96	159.9	169.92		TT_C0926	1.00896	0.0128634	0.896498		TT_C0926	0.720107	-0.473716	0.000223748		TT_C0926	1.38237	0.467147	0.0228793
scaffold_1	TT_C0927	1093.31	1207.82	1248.75	938.74	1461.34	1074.93	1388.29	1202.45	1400.16	1017.23	858.76	939.69		TT_C0927	0.978909	-0.0307531	0.885924		TT_C0927	0.810265	-0.303534	0.249011		TT_C0927	1.12424	0.168944	0.136761
scaffold_1	TT_C0928	174.43	168.6	166.63	154.02	185.44	173.42	201.88	170.9	218.23	114.6	114.82	133.32		TT_C0928	1.00632	0.00908618	0.915025		TT_C0928	0.707261	-0.499685	0.010609		TT_C0928	1.15962	0.213647	0.126312
scaffold_1	TT_C0929	905.35	931.37	976.54	731.22	698.84	607.29	887.62	658.18	810.81	619.28	623.27	650.2		TT_C0929	0.724195	-0.465549	0.00369874		TT_C0929	0.929025	-0.10621	0.277296		TT_C0929	0.837679	-0.25553	0.0971956
scaffold_1	TT_C0930	398.3	448.51	441.47	916.62	464.99	465.86	491.57	601.19	412.56	517.24	347.39	424.75		TT_C0930	1.43406	0.520105	0.285199		TT_C0930	0.697917	-0.518873	0.304862		TT_C0930	1.16847	0.224624	0.272455
scaffold_1	TT_C0931	334.15	376.68	376.2	315.38	276.41	302.49	445.24	379.77	401.62	311.5	271.94	342.33		TT_C0931	0.822682	-0.281593	0.0240959		TT_C0931	1.03521	0.0499272	0.67665		TT_C0931	1.12842	0.174308	0.12287
scaffold_1	TT_C0932	743.02	660.39	656.51	603.62	597.91	632.66	606.07	549.31	624.33	533.81	466.37	548.88		TT_C0932	0.890418	-0.167445	0.0673407		TT_C0932	0.844547	-0.24375	0.0260719		TT_C0932	0.86397	-0.210946	0.0610381
scaffold_1	TT_C0933	876.69	1011.77	941.43	1086.85	929.01	833.28	831.55	641.92	719.95	734.44	671	713.92		TT_C0933	1.0068	0.00978054	0.942496		TT_C0933	0.74386	-0.426898	0.0332118		TT_C0933	0.77509	-0.367564	0.0346656
scaffold_1	TT_C0934	1373.56	1330.55	1332.07	1052.55	1184.41	1347.57	961.8	953.89	1010.74	994.4	744.94	911.56		TT_C0934	0.8881	-0.171207	0.15668		TT_C0934	0.739539	-0.435302	0.0505491		TT_C0934	0.725049	-0.463849	8.27756e-05
scaffold_1	TT_C0935	471.75	455.44	465.69	378.63	381.6	368.71	472	436.77	441.38	354.14	280.95	351.31		TT_C0935	0.810508	-0.303102	0.000138858		TT_C0935	0.87374	-0.194724	0.121697		TT_C0935	0.969323	-0.0449513	0.302196
scaffold_1	TTCX15	299.54	276.62	287.13	205.16	197.24	288.18	278.04	292.51	264.02	251.21	214.43	290.25		TTCX15	0.79994	-0.322037	0.125807		TTCX15	1.09457	0.130368	0.582015		TTCX15	0.966732	-0.0488122	0.415928
scaffold_1	TT_C0938	592.23	561.57	552.36	613.18	467.58	432.31	430.85	379.27	354.24	409.51	375.06	419.13		TT_C0938	0.886828	-0.173274	0.319364		TT_C0938	0.795535	-0.330003	0.144416		TT_C0938	0.682445	-0.551216	0.00212033
scaffold_1	TT_C0939	227.3	243.38	243.78	215.69	236.62	198.87	417.38	347.53	424.17	159.49	153.25	167.37		TT_C0939	0.91143	-0.133797	0.15871		TT_C0939	0.737292	-0.439691	0.00809469		TT_C0939	1.66431	0.734921	0.00323287
scaffold_1	TT_C0940	37.99	36.96	45.64	59.05	34.61	33.63	65.96	55.91	57.31	37.33	40.21	52.99		TT_C0940	1.05556	0.0780088	0.811209		TT_C0940	1.02545	0.0362623	0.915908		TT_C0940	1.48586	0.571299	0.00940831
scaffold_1	TT_C0941	203.5	207.07	198.16	400.46	206.73	231.52	222.54	261.61	202.49	219.68	157.59	225.04		TT_C0941	1.3778	0.46237	0.276714		TT_C0941	0.718139	-0.477666	0.289545		TT_C0941	1.12799	0.173751	0.21304
scaffold_1	TT_C0943	180.22	249.41	260.48	389.79	300.64	191.96	261.26	170.45	251.71	217.73	191.21	154.87		TT_C0943	1.27862	0.35459	0.362896		TT_C0943	0.638958	-0.646207	0.151631		TT_C0943	0.990306	-0.0140539	0.95627
scaffold_1	TT_C0942	775.72	794.84	799.97	793.47	766.07	926.91	815.55	876.75	873.71	819.51	701.84	833.97		TT_C0942	1.0489	0.0688778	0.484607		TT_C0942	0.947262	-0.0781643	0.537858		TT_C0942	1.08246	0.114317	0.0373507
scaffold_1	TT_C0944	160.93	164.01	163.9	178.16	167.72	146.63	196.82	164.34	198.11	125.35	118.47	144.16		TT_C0944	1.00751	0.0107907	0.901992		TT_C0944	0.787761	-0.344171	0.0443795		TT_C0944	1.14408	0.194183	0.101779
scaffold_1	TT_C0945	94.47	117.01	109.11	109.43	98.35	104.14	139.3	137.76	147.63	82.46	72.25	84.38		TT_C0945	0.972956	-0.0395534	0.713769		TT_C0945	0.766511	-0.383622	0.00796429		TT_C0945	1.32471	0.405681	0.00886287
scaffold_1	TT_C0946	337.74	344.23	349.66	325.4	378.93	415.01	417.39	377.56	429.71	256.68	266.96	314.28		TT_C0946	1.08502	0.117723	0.327918		TT_C0946	0.748584	-0.417764	0.0408177		TT_C0946	1.18711	0.247456	0.0162105
scaffold_1	TT_C0947	307.52	299.5	313.76	328.81	306.16	411.93	432.31	510.05	455.86	335.9	255.59	332.73		TT_C0947	1.13697	0.185195	0.264436		TT_C0947	0.882816	-0.179815	0.380355		TT_C0947	1.51852	0.602663	0.00243482
scaffold_1	TT_C0948	280.26	269.32	299.58	292.02	167.07	262.41	354.73	324.07	351.27	242.43	197.27	269.84		TT_C0948	0.849663	-0.235037	0.333481		TT_C0948	0.983423	-0.0241154	0.930954		TT_C0948	1.21305	0.278634	0.0100705
scaffold_1	TT_C0949	117.77	125.95	130.72	50.42	54.19	49.77	177.16	156.37	139.12	50.73	45.79	55.8		TT_C0949	0.412296	-1.27825	5.32913e-05		TT_C0949	0.986656	-0.0193805	0.840656		TT_C0949	1.26229	0.336038	0.0480672
scaffold_1	TT_C0950	62.55	62.97	54.29	82.16	74.11	97.54	65.77	75.93	72.87	74.68	54.78	70.93		TT_C0950	1.41155	0.497276	0.0293989		TT_C0950	0.789528	-0.340938	0.12481		TT_C0950	1.19332	0.254975	0.0484764
scaffold_1	TT_C0951	552.42	592.52	610.41	604.16	808.23	720.26	975.28	929.62	1141.61	711.16	520.7	663.71		TT_C0951	1.21494	0.280888	0.110454		TT_C0951	0.888833	-0.170015	0.39118		TT_C0951	1.73556	0.795399	0.00296278
scaffold_1	TT_C0952	80.98	88.12	84.91	120.18	106.4	130.93	149.36	178.98	172.2	115.8	82.7	112.25		TT_C0952	1.40746	0.493098	0.00954406		TT_C0952	0.869206	-0.202229	0.285957		TT_C0952	1.97055	0.9786	0.000866704
scaffold_1	TT_C0953	435.53	413.12	382.94	732.36	752.81	755.33	310.18	346.69	376.99	550.09	420.85	492.34		TT_C0953	1.81919	0.863299	3.74809e-05		TT_C0953	0.653104	-0.614615	0.00243855		TT_C0953	0.839451	-0.252481	0.0552742
scaffold_1	TT_C0954	270.27	243.39	221.06	329.86	302.95	352.03	199.1	231.33	193.25	264.3	212.44	261.74		TT_C0954	1.34043	0.422695	0.0142681		TT_C0954	0.749848	-0.415331	0.0203962		TT_C0954	0.848868	-0.236389	0.116136
scaffold_1	TT_C0955	166.08	158.75	143.7	176.85	171.03	193.91	119.52	130.89	104.62	172.55	116.03	152.24		TT_C0955	1.15636	0.209592	0.0622037		TT_C0955	0.813636	-0.297544	0.133221		TT_C0955	0.757753	-0.4002	0.0197764
scaffold_1	TT_C0956	391.27	363.03	379.59	282.9	321.5	282.43	203.56	192.57	135.33	255.76	223.31	250.7		TT_C0956	0.782113	-0.354551	0.00578622		TT_C0956	0.822897	-0.281216	0.0331878		TT_C0956	0.468705	-1.09325	0.000898847
scaffold_1	TT_C0957	107.09	110.57	106.5	91.9	99.55	98.27	127.7	116.17	129.48	79.51	71.78	76.11		TT_C0957	0.893756	-0.162047	0.0128918		TT_C0957	0.784896	-0.349427	0.00309574		TT_C0957	1.15175	0.203823	0.0197738
scaffold_1	TT_C0958	122.55	128.68	129.83	151.05	132.24	96.33	151.51	121.1	151.33	102.53	82.17	89.64		TT_C0958	0.996221	-0.00546217	0.977795		TT_C0958	0.72267	-0.468591	0.109671		TT_C0958	1.11253	0.153842	0.239656
scaffold_1	TT_C0959	164.44	168.4	156.52	170.37	172.34	168.33	175.24	152.03	176.62	151.42	118.32	144.05		TT_C0959	1.0443	0.06254	0.120976		TT_C0959	0.809702	-0.304537	0.0325996		TT_C0959	1.02969	0.0422126	0.607709
scaffold_1	TT_C0960	194.35	207.19	195.51	180.12	200.82	204.59	199.17	179.11	186.83	162.34	155.37	179.66		TT_C0960	0.980705	-0.0281087	0.679755		TT_C0960	0.849436	-0.235424	0.0487185		TT_C0960	0.946504	-0.07932	0.210046
scaffold_1	TT_C0961	83.35	87.75	83.04	126.42	175.99	171.9	97.96	107.53	126.99	124.39	99.51	101.09		TT_C0961	1.86633	0.900207	0.0100394		TT_C0961	0.685185	-0.545435	0.0490427		TT_C0961	1.30826	0.387644	0.0395457
scaffold_1	TT_C0962	56.21	53.77	53.65	82.37	90.93	118.76	59.76	66.65	68.26	69.01	65.15	80.82		TT_C0962	1.78488	0.835828	0.0177508		TT_C0962	0.736082	-0.442062	0.0980426		TT_C0962	1.1897	0.250593	0.0194296
scaffold_1	TT_C0963	83.08	82.06	76.1	100.12	88.95	92.99	45.04	39.64	48.64	81.21	64.59	85.94		TT_C0963	1.16921	0.225533	0.025648		TT_C0963	0.821598	-0.283495	0.0817363		TT_C0963	0.552645	-0.855576	0.000452918
scaffold_1	TT_C0964	1476.87	1305.57	1366.6	1109.53	1245.27	1114.14	665.83	625.15	709.97	1045.35	924.96	1062.84		TT_C0964	0.836083	-0.258283	0.0277298		TT_C0964	0.874374	-0.193678	0.0795032		TT_C0964	0.482268	-1.05209	0.00021246
scaffold_1	TT_C0965	1799.62	2617.79	1317.43	1466.23	1523.84	2026.01	2106.9	2066.23	638.78	1784.03	1367.52	1556.95		TT_C0965	0.874668	-0.193193	0.598141		TT_C0965	0.938681	-0.0912928	0.657913		TT_C0965	0.839066	-0.253144	0.642692
scaffold_1	TT_C0966	3347.96	3687.93	3586.58	4257.35	5559.52	5302.98	2960.02	2791.6	3031.16	4079.04	3333.29	3954.18		TT_C0966	1.42338	0.509325	0.0217849		TT_C0966	0.751761	-0.411654	0.0530605		TT_C0966	0.826811	-0.27437	0.00763033
scaffold_1	TT_C0967	411.94	468.99	409.32	626.14	491.01	768.21	388.56	488.06	388.3	645.61	446.9	601.82		TT_C0967	1.46124	0.547189	0.0736756		TT_C0967	0.898677	-0.154125	0.559609		TT_C0967	0.980368	-0.0286045	0.837129
scaffold_1	TT_C0968	347.87	374.46	341.57	632.65	478.16	707.39	307.67	413.9	362.66	618.93	418.85	585.46		TT_C0968	1.709	0.773148	0.0211226		TT_C0968	0.892773	-0.163635	0.517048		TT_C0968	1.01911	0.0273083	0.844006
scaffold_1	TT_C0969	312.62	351.53	319.71	374.3	471.99	571.23	292.51	318.86	333.49	467.84	351.35	470.35		TT_C0969	1.44077	0.526844	0.0676123		TT_C0969	0.909716	-0.136513	0.570327		TT_C0969	0.96036	-0.0583525	0.485593
scaffold_1	TT_C0970	235.46	262.49	240.31	351.47	358.06	412.29	194.84	219.75	245.94	344.16	248.37	332.32		TT_C0970	1.51955	0.60364	0.00367273		TT_C0970	0.824419	-0.27855	0.140429		TT_C0970	0.894712	-0.160505	0.200817
scaffold_1	TT_C0971	1438.09	1428.73	1357.44	1402.57	1761.31	1945.36	1156.67	1261.61	1267.27	1679.12	1340.21	1486.38		TT_C0971	1.2095	0.27441	0.141591		TT_C0971	0.881875	-0.181354	0.342954		TT_C0971	0.872472	-0.196819	0.0151591
scaffold_1	TT_C0972	153.35	160.72	149.55	216.28	120.02	221.47	199.75	226.13	180.24	204.54	146.84	204.71		TT_C0972	1.20308	0.266728	0.397373		TT_C0972	0.996988	-0.00435195	0.989005		TT_C0972	1.30736	0.386661	0.0256206
scaffold_1	TT_C0973	151.94	161.04	157.2	138.65	107.51	159.02	183.12	191.19	156.64	179.74	140.86	215.63		TT_C0973	0.861755	-0.21465	0.227368		TT_C0973	1.32344	0.404289	0.171758		TT_C0973	1.12925	0.175363	0.132969
scaffold_1	TT_C0974	970.13	909.1	888.68	356.49	440.83	479.4	548.74	479.86	587.24	462.6	415.37	483.77		TT_C0974	0.461258	-1.11635	0.000342814		TT_C0974	1.06659	0.0930091	0.532581		TT_C0974	0.583776	-0.776513	0.000646206
scaffold_1	TT_C0975	159.01	164.81	166.88	70.17	81.26	83.61	170.97	141.84	141.29	94.12	84.12	94.16		TT_C0975	0.478989	-1.06193	5.753e-05		TT_C0975	1.15895	0.21282	0.0794049		TT_C0975	0.925413	-0.111831	0.292865
scaffold_1	TT_C0976	235.24	256.33	267.58	92.52	70.28	91.96	326.34	324.08	252.03	102.13	87.47	104.22		TT_C0976	0.335586	-1.57525	0.000149433		TT_C0976	1.15332	0.205794	0.222416		TT_C0976	1.18876	0.249462	0.142105
scaffold_1	TT_C0977	211.87	237.28	219.44	80.9	83.85	86.49	217.85	222.37	173.62	88.63	68.82	76.29		TT_C0977	0.375776	-1.41206	5.52758e-05		TT_C0977	0.930345	-0.104162	0.385805		TT_C0977	0.918111	-0.123259	0.350462
scaffold_1	TT_C0978	1123.78	1123.07	1249.56	1118.33	988.64	1045.1	1243.37	1253.67	1389.32	1016.49	856.14	1043.27		TT_C0978	0.901516	-0.149575	0.111413		TT_C0978	0.925075	-0.112358	0.320319		TT_C0978	1.11153	0.152545	0.108387
scaffold_1	TT_C0979	425.4	431.53	427.24	332.58	310.19	370.24	431.87	408.87	395.72	350.05	301.65	348.21		TT_C0979	0.788844	-0.342188	0.00683216		TT_C0979	0.987068	-0.0187783	0.862305		TT_C0979	0.962848	-0.0546206	0.212053
scaffold_1	TT_C0980	892.59	847.74	913.66	899.61	715.99	614.16	822.8	680.15	783.36	608.8	593.76	638.76		TT_C0980	0.840154	-0.251275	0.17449		TT_C0980	0.825793	-0.276148	0.200482		TT_C0980	0.861461	-0.215142	0.0587367
scaffold_1	TT_C0981	117.43	126.9	121.47	140.45	108.3	125.75	118.39	127.92	123.53	142.94	93.23	124.54		TT_C0981	1.02378	0.0339106	0.779607		TT_C0981	0.963178	-0.0541263	0.802834		TT_C0981	1.01104	0.0158462	0.746478
scaffold_1	TT_C0982	82.34	74.78	77.13	65.4	59.47	88.8	75.78	91.99	87.49	79.72	61.06	79.42		TT_C0982	0.912145	-0.132665	0.498535		TT_C0982	1.03056	0.0434301	0.85111		TT_C0982	1.08969	0.123918	0.258601
scaffold_1	TT_C0983	149.24	158.99	144.25	123.59	162.56	185.5	309.08	337.94	324.98	170.48	130.01	156.04		TT_C0983	1.04237	0.0598626	0.748247		TT_C0983	0.967942	-0.047007	0.826993		TT_C0983	2.14816	1.1031	5.11074e-05
scaffold_1	TT_C0984	15978.1	18308.1	20260.5	17250.6	21761	12066.1	12497.2	8635.85	10885.8	13531.6	12375.3	8896.67		TT_C0984	0.936403	-0.0947978	0.724904		TT_C0984	0.681384	-0.553459	0.157911		TT_C0984	0.587	-0.768569	0.0108315
scaffold_1	TT_C0985	312.41	332.4	313.34	296.65	298.42	321.87	422.99	404.35	413.35	329.2	261.32	325.67		TT_C0985	0.95699	-0.0634242	0.257666		TT_C0985	0.999182	-0.00118052	0.992025		TT_C0985	1.29488	0.372819	0.000368732
scaffold_1	TT_C0986	205.44	206.14	167.4	251.32	242.17	223.32	192.55	165.78	180.88	175.39	162.57	180.74		TT_C0986	1.23806	0.308077	0.0392402		TT_C0986	0.723623	-0.46669	0.00257529		TT_C0986	0.93131	-0.102666	0.425641
scaffold_1	TT_C0987	439.95	478.12	462.12	503.28	673.83	422	602.46	486.4	675.07	430.4	386.97	365.44		TT_C0987	1.15862	0.212402	0.385801		TT_C0987	0.739668	-0.435051	0.144377		TT_C0987	1.27803	0.353926	0.0845766
scaffold_1	TT_C0988	84.01	80.46	76.37	73.49	68.4	77.75	92.8	94.23	93.17	76.54	57.95	73.29		TT_C0988	0.911975	-0.132934	0.112837		TT_C0988	0.946003	-0.080084	0.566568		TT_C0988	1.16343	0.218382	0.00429948
scaffold_1	TT_C0989	111.67	118.59	113.54	113.55	142.79	141.27	144.45	135	152.48	107.3	97.81	121.3		TT_C0989	1.15652	0.209784	0.138908		TT_C0989	0.82093	-0.284669	0.11238		TT_C0989	1.25634	0.329228	0.0057598
scaffold_1	TT_C0990	449.61	445.41	422.33	340.77	458.92	435.85	465.34	439.85	469.47	373.41	333.75	378.79		TT_C0990	0.937898	-0.092497	0.503497		TT_C0990	0.878927	-0.186184	0.268592		TT_C0990	1.0435	0.0614361	0.202854
scaffold_1	TT_C0991	733.33	793.29	754.44	634.69	591.18	746.55	693.15	757.66	674.31	651.35	525.74	630.35		TT_C0991	0.864694	-0.209738	0.106192		TT_C0991	0.916357	-0.126019	0.414203		TT_C0991	0.931637	-0.10216	0.166153
scaffold_1	TT_C0992	539.68	569.16	588.32	550.98	456.95	555.76	646.89	674.22	632.85	491.47	432.74	537.33		TT_C0992	0.921357	-0.118168	0.274229		TT_C0992	0.934674	-0.0974652	0.483792		TT_C0992	1.15131	0.203278	0.0100992
scaffold_1	TT_C0993	309.25	316.21	347.25	262.44	283.33	282.11	335.49	252.79	270.23	279.25	251.78	297.43		TT_C0993	0.851107	-0.232588	0.023252		TT_C0993	1.0007	0.00101038	0.990266		TT_C0993	0.882596	-0.180175	0.242003
scaffold_1	TT_C0994	154.01	165.12	163.56	140.01	167.73	142.2	341.11	262.62	222.39	247.63	212.51	238.8		TT_C0994	0.932151	-0.101364	0.316814		TT_C0994	1.55341	0.635436	0.00384753		TT_C0994	1.71149	0.775254	0.0308544
scaffold_1	TT_C0995	72.06	88.54	81.62	130.17	126	114.26	185.03	221.09	155.14	165.38	102.16	125.74		TT_C0995	1.52931	0.612883	0.00317899		TT_C0995	1.06169	0.0863559	0.709721		TT_C0995	2.31715	1.21235	0.00565234
scaffold_1	TT_C0996	394.35	363.03	329.43	107.41	191.28	161.14	242.52	214.79	227.04	172.03	135.07	155.57		TT_C0996	0.423101	-1.24093	0.00248392		TT_C0996	1.00618	0.00888296	0.973472		TT_C0996	0.629687	-0.667293	0.00276237
scaffold_1	TT_C0997	509.93	497.08	501.29	228.68	241.31	210.09	381.61	294.94	383.24	248.75	217.55	238.21		TT_C0997	0.450892	-1.14915	9.54103e-06		TT_C0997	1.03592	0.0509157	0.561878		TT_C0997	0.702639	-0.509145	0.00706357
scaffold_1	TT_C0998	298.31	270.25	287.55	141.73	145.78	141.24	196.87	175.98	208.73	139.59	129.81	157.58		TT_C0998	0.500812	-0.99766	6.75734e-05		TT_C0998	0.995872	-0.00596818	0.946477		TT_C0998	0.679329	-0.557819	0.00190176
scaffold_1	TT_C0999	39.19	44.08	43.48	75.98	56.28	63.79	55.79	68.71	51.87	56.39	35.68	48.25		TT_C0999	1.54675	0.629236	0.0177375		TT_C0999	0.715736	-0.482501	0.0893579		TT_C0999	1.39148	0.476619	0.0358116
scaffold_1	TT_C1000	147.87	148.25	145.71	176.74	186.11	153.75	196	155.75	204.41	122.35	117.94	124.98		TT_C1000	1.16923	0.225556	0.0610796		TT_C1000	0.707065	-0.500084	0.00683186		TT_C1000	1.25876	0.332009	0.0643584
scaffold_1	TT_C1001	191.76	190.61	189.19	187.03	190.65	224.9	240.27	239.28	261.49	199.1	164.43	198.67		TT_C1001	1.05427	0.0762478	0.440552		TT_C1001	0.932988	-0.100069	0.464394		TT_C1001	1.29652	0.374646	0.00148774
scaffold_1	TT_C1002	399.9	392.6	408.22	347.39	394.6	342.71	400.8	356.28	422.88	336.33	302.72	345.79		TT_C1002	0.903375	-0.146604	0.0874803		TT_C1002	0.907938	-0.139335	0.189881		TT_C1002	0.98271	-0.0251618	0.747965
scaffold_1	TT_C1003	483.61	470.16	493.79	449.03	433.64	376.02	487.29	456.29	510.81	321.12	285.06	350.5		TT_C1003	0.869525	-0.2017	0.0536598		TT_C1003	0.76006	-0.395815	0.0260734		TT_C1003	1.00472	0.00679104	0.901128
scaffold_1	TT_C1004	98.26	108.47	112.62	73.32	73	50.36	95.5	66.94	88.89	56.09	55.74	55.97		TT_C1004	0.615876	-0.699288	0.00936908		TT_C1004	0.853162	-0.229108	0.274077		TT_C1004	0.787005	-0.345556	0.0781096
scaffold_1	TT_C1005	249.23	246.45	245.03	259.92	266.42	301.42	296.08	289.55	302.42	227.61	196.47	233.45		TT_C1005	1.11752	0.160304	0.088492		TT_C1005	0.794349	-0.332156	0.0302716		TT_C1005	1.19892	0.261732	0.000232277
scaffold_1	TT_C1006	418.72	440.05	437.72	325.02	391.32	390.07	463.6	405.97	515.77	311.91	283.56	323.13		TT_C1006	0.853389	-0.228725	0.0505774		TT_C1006	0.830253	-0.268377	0.0654782		TT_C1006	1.06853	0.095629	0.412661
scaffold_1	TT_C1007	245.18	275.43	263.13	275.74	424.61	340.38	300.62	218.14	275.42	226.54	267.51	261.59		TT_C1007	1.3279	0.409149	0.123301		TT_C1007	0.726067	-0.461825	0.102043		TT_C1007	1.01332	0.0190909	0.899741
scaffold_1	TT_C1008	301.9	309.9	298.65	348.33	334.29	362.91	290.85	255.86	312.81	309.98	262.29	313.74		TT_C1008	1.14837	0.199583	0.00722178		TT_C1008	0.847427	-0.23884	0.0453163		TT_C1008	0.944061	-0.0830486	0.372374
scaffold_1	TT_C1009	162.68	164.47	177.91	257.22	165.82	214.66	174.53	187.76	194.54	198.04	156.17	183.07		TT_C1009	1.26262	0.336423	0.174837		TT_C1009	0.842528	-0.247204	0.31424		TT_C1009	1.1025	0.140782	0.0854124
scaffold_1	TT_C1010	385.21	403.99	391.39	451.56	523.07	527.58	551.08	565.62	574.69	474.99	379.01	415.9		TT_C1010	1.27242	0.347578	0.013176		TT_C1010	0.845355	-0.242372	0.106171		TT_C1010	1.43267	0.518701	4.24694e-05
scaffold_1	TT_C1011	300.24	261.84	282.49	357.24	264.57	377.09	437.65	581.49	542.67	402.1	264.31	374.46		TT_C1011	1.18273	0.242123	0.230529		TT_C1011	1.04202	0.0593777	0.810181		TT_C1011	1.84924	0.88693	0.00573831
scaffold_1	TT_C1012	960.96	919.93	1008.45	688.61	728.09	641.43	999.29	797.32	960.93	675.82	647.47	837.58		TT_C1012	0.712318	-0.489406	0.00150126		TT_C1012	1.04992	0.0702782	0.622485		TT_C1012	0.954384	-0.0673582	0.547813
scaffold_1	TT_C1013	1082.04	1025.29	1015.89	1122.05	1374.47	1291.53	1394.25	1358.08	1549.61	988.72	923.43	1028.03		TT_C1013	1.21287	0.278421	0.0452735		TT_C1013	0.776172	-0.365551	0.0244597		TT_C1013	1.37741	0.461953	0.00322756
scaffold_1	TT_C1014	1215.83	1172.51	1149.14	1377.58	1281.85	1494.09	1387.25	1386.31	1660.23	1260.2	990.73	1070.65		TT_C1014	1.17415	0.231613	0.0332619		TT_C1014	0.799702	-0.322465	0.0512452		TT_C1014	1.25338	0.325818	0.0327451
scaffold_1	TT_C1015	895.63	946.99	908.07	969.6	874.48	1409.74	1142.44	1333.89	1345.96	1069.17	774.39	855.41		TT_C1015	1.18291	0.242341	0.368449		TT_C1015	0.829477	-0.269726	0.378287		TT_C1015	1.38957	0.474644	0.00618965
scaffold_1	TT_C1016	311.94	317.07	342.12	268.6	282.31	323.07	511.23	414.66	553.57	329.32	308.21	336.84		TT_C1016	0.899962	-0.152064	0.160561		TT_C1016	1.11487	0.156869	0.144192		TT_C1016	1.52344	0.607334	0.0158642
scaffold_1	TT_C1017	704.58	709.81	781.11	701.12	841.01	940.43	1052.82	1079.2	1241.67	789.61	673.54	804.02		TT_C1017	1.13075	0.177279	0.263807		TT_C1017	0.913239	-0.130936	0.424281		TT_C1017	1.53664	0.619778	0.00357463
scaffold_1	TT_C1018	297.76	305.47	295.13	275.26	359.69	218.67	314.65	201.78	279.35	199.62	220.61	215.03		TT_C1018	0.950198	-0.0736997	0.735013		TT_C1018	0.744195	-0.426247	0.153936		TT_C1018	0.885814	-0.174924	0.364848
scaffold_1	TT_C1019	416.65	469.92	433.2	395.88	483.13	462.94	461.28	477.85	442.97	393.92	331.37	405.02		TT_C1019	1.01681	0.0240444	0.821594		TT_C1019	0.842289	-0.247612	0.113633		TT_C1019	1.04723	0.0665755	0.328556
scaffold_1	TT_C1020	272.52	268.62	245.41	313.34	250.08	344.95	295.6	320.3	287.05	280.73	205.03	273.46		TT_C1020	1.15488	0.207742	0.235978		TT_C1020	0.835805	-0.258762	0.248797		TT_C1020	1.14799	0.199108	0.0412549
scaffold_1	TT_C1021	221.14	233.04	211.69	270.93	207.77	235.42	236.58	229.39	212.19	193.78	151.26	190.07		TT_C1021	1.07246	0.100926	0.451418		TT_C1021	0.749328	-0.416331	0.0588526		TT_C1021	1.01846	0.0263851	0.688938
scaffold_1	TT_C1022	104	125.8	129.89	113.15	122.93	152.98	138.37	119.52	133.17	121.8	95.98	132.6		TT_C1022	1.08165	0.113239	0.534673		TT_C1022	0.900581	-0.151072	0.470025		TT_C1022	1.08721	0.120636	0.346363
scaffold_1	TT_C1023	189.16	187.07	176.53	275.28	210.09	267.4	177.27	168.01	182.83	191.04	166.53	208.64		TT_C1023	1.36184	0.445556	0.0332735		TT_C1023	0.752169	-0.410872	0.0599108		TT_C1023	0.955406	-0.0658148	0.231353
scaffold_1	TT_C1024	210.89	227.38	225.44	236.37	302.19	274.99	208.35	164.83	192.68	217.13	194.72	225.23		TT_C1024	1.22576	0.293678	0.0651079		TT_C1024	0.783086	-0.352756	0.0498473		TT_C1024	0.852571	-0.230108	0.0766269
scaffold_1	TT_C1025	293.06	320.58	277.83	327.74	325.24	317.34	402.1	359.43	325.2	318.57	306.95	331.58		TT_C1025	1.08845	0.122274	0.111191		TT_C1025	0.986376	-0.0197909	0.601099		TT_C1025	1.21903	0.285735	0.0632776
scaffold_1	TT_C1026	131.28	133.11	138.49	122.01	111.56	96.45	218.8	175.2	196.47	129.4	115.19	155.65		TT_C1026	0.819152	-0.287797	0.0347632		TT_C1026	1.21277	0.278312	0.169427		TT_C1026	1.46562	0.551514	0.00806816
scaffold_1	TT_C1027	101.7	95.89	90.79	80.75	95.69	83.83	95.34	88.85	99.74	77.91	60.6	76.02		TT_C1027	0.902524	-0.147962	0.165942		TT_C1027	0.824259	-0.27883	0.0991729		TT_C1027	0.984569	-0.0224358	0.756412
scaffold_1	TT_C1028	763.66	702.76	754.02	582.35	600.97	546.11	573.05	510.59	545.09	510.15	459.88	610.2		TT_C1028	0.778868	-0.360549	0.00274427		TT_C1028	0.913729	-0.130162	0.349873		TT_C1028	0.733517	-0.447098	0.00165356
scaffold_1	TT_C1029	501.03	574.99	595.04	517.39	508.32	538.91	779.01	637.89	689.09	523.75	464.29	548.35		TT_C1029	0.936304	-0.0949512	0.302321		TT_C1029	0.981957	-0.0262678	0.740912		TT_C1029	1.26027	0.333735	0.0446122
scaffold_1	TT_C1031	3079.08	4086	3913.03	4367.92	5096.97	3487.54	4338.77	2713.16	3264.86	3348.58	3826.87	3405.5		TT_C1031	1.16919	0.225511	0.326738		TT_C1031	0.816908	-0.291754	0.181371		TT_C1031	0.931277	-0.102718	0.678976
scaffold_1	TT_C1032	201.85	234.17	225.94	254.57	403.28	205.23	254.21	129.49	254.04	170.84	212.23	221.43		TT_C1032	1.30383	0.38275	0.328603		TT_C1032	0.700399	-0.513752	0.233822		TT_C1032	0.963412	-0.0537757	0.859119
scaffold_1	TT_C1033	385.9	414	383.49	403.34	447.48	446.54	376.95	371.56	378.27	353.93	280.35	343.63		TT_C1033	1.09631	0.132653	0.0963347		TT_C1033	0.753769	-0.407805	0.0173721		TT_C1033	0.952163	-0.0707197	0.132376
scaffold_1	TT_C1034	401.92	352.49	413.83	491.84	340.74	568.83	399.54	488.66	477.07	463.04	300.21	435.56		TT_C1034	1.19959	0.262542	0.326511		TT_C1034	0.855431	-0.225276	0.465436		TT_C1034	1.16866	0.22485	0.12307
scaffold_1	TT_C1035	471.39	430.07	500.99	582.6	429.13	492.23	538.94	470.9	558.58	435.87	345.51	430.91		TT_C1035	1.07238	0.100817	0.528268		TT_C1035	0.806065	-0.311031	0.142344		TT_C1035	1.11834	0.161363	0.174957
scaffold_1	TT_C1036	441.13	383.44	491.35	412.07	426.48	523.7	577.14	553.2	582.22	410.84	316.94	429.15		TT_C1036	1.03521	0.0499197	0.758528		TT_C1036	0.849279	-0.23569	0.237892		TT_C1036	1.30142	0.380083	0.015144
scaffold_1	TT_C1037	326.02	288.72	356.45	310.67	287.98	328.47	374.14	349.35	405.43	299.28	229.93	289.47		TT_C1037	0.954623	-0.0669975	0.554844		TT_C1037	0.883036	-0.179456	0.216162		TT_C1037	1.16241	0.217118	0.107565
scaffold_1	TT_C1038	450.06	424.41	496.94	476.74	378.7	512.09	620.74	695.31	665.13	496.49	342.34	456.91		TT_C1038	0.997171	-0.00408746	0.978542		TT_C1038	0.947504	-0.0777962	0.715108		TT_C1038	1.44463	0.5307	0.00257981
scaffold_1	TT_C1039	434.56	440	497.06	537.44	380.44	461.27	494.41	435.36	468.66	368.15	315.72	367.11		TT_C1039	1.00549	0.00789853	0.962021		TT_C1039	0.762049	-0.392044	0.0872059		TT_C1039	1.01955	0.0279272	0.751103
scaffold_1	TT_C1040	458.76	495.18	446.44	416.37	374.59	454.81	456.41	453.13	419.88	352.49	259.2	296.99		TT_C1040	0.889594	-0.168781	0.133127		TT_C1040	0.729412	-0.455194	0.0344373		TT_C1040	0.949328	-0.0750214	0.274914
scaffold_1	TT_C1041	464.59	475.04	453.69	491.36	463.42	660.81	658.95	755.4	722.27	421.64	304.8	353.09		TT_C1041	1.15953	0.213534	0.297939		TT_C1041	0.668196	-0.581658	0.0640366		TT_C1041	1.53347	0.616804	0.00102439
scaffold_1	TT_C1042	697.17	554.48	613.32	540.09	753.2	894.6	677.8	777.1	756.48	646.71	403.08	547.15		TT_C1042	1.17315	0.230388	0.387251		TT_C1042	0.7299	-0.45423	0.190095		TT_C1042	1.18575	0.245795	0.0874661
scaffold_1	TT_C1043	704.33	563.85	619.64	542.62	806.96	736.89	800.92	738.16	891.91	532.63	415.81	543.18		TT_C1043	1.10523	0.144343	0.498156		TT_C1043	0.714901	-0.484184	0.089765		TT_C1043	1.28772	0.364823	0.0402247
scaffold_1	TT_C1044	204.88	221.97	205.68	236.46	210.21	276.64	339.98	430.54	383.19	224.45	152.98	210.56		TT_C1044	1.14352	0.19348	0.206718		TT_C1044	0.812916	-0.298822	0.197121		TT_C1044	1.82396	0.867075	0.00289424
scaffold_1	TT_C1045	22.61	24.66	19.42	29.63	23.97	27.78	19	22.87	22.7	23.11	18.24	22.87		TT_C1045	1.22027	0.287204	0.0960079		TT_C1045	0.789137	-0.341652	0.0676721		TT_C1045	0.968211	-0.0466064	0.739135
scaffold_1	TT_C1046	14.81	19.45	15.55	19.57	28.29	22.89	16.86	19.58	20.44	19.8	14.18	17		TT_C1046	1.4204	0.506295	0.0751551		TT_C1046	0.720565	-0.472799	0.0941204		TT_C1046	1.14194	0.191486	0.260319
scaffold_1	TT_C1047	111.02	122.91	92.76	124.52	172.93	184.97	62.57	87.26	99.21	128.67	79.29	103.26		TT_C1047	1.47669	0.562367	0.0640777		TT_C1047	0.645123	-0.632355	0.0707836		TT_C1047	0.762313	-0.391545	0.136107
scaffold_1	TT_C1048	40.11	39.77	30.11	49.49	57.75	50.37	34.31	34.44	43.07	38.28	34.1	42.47		TT_C1048	1.43295	0.518987	0.0193843		TT_C1048	0.728697	-0.456608	0.01613		TT_C1048	1.01664	0.0238059	0.89587
scaffold_1	TT_C1049	37.21	36.69	32.53	61.81	58.99	56.76	36.5	47.28	49.04	60.33	32.96	44.66		TT_C1049	1.66833	0.738402	0.000338108		TT_C1049	0.77692	-0.364161	0.17683		TT_C1049	1.24796	0.319568	0.103729
scaffold_1	TT_C1050	37.61	43.49	35.53	66.67	67.29	66.79	39.66	46.67	54.16	51.99	42.34	49.76		TT_C1050	1.72126	0.783461	0.00030245		TT_C1050	0.717758	-0.47843	0.00295492		TT_C1050	1.20458	0.268529	0.1741
scaffold_1	TT_C1051	33.63	42.99	28.85	61.13	57.43	57.17	37.28	47.05	53.25	49.97	38.95	54.06		TT_C1051	1.66616	0.736528	0.0057303		TT_C1051	0.813635	-0.297547	0.0804566		TT_C1051	1.30445	0.383438	0.161082
scaffold_1	TT_C1052	39.36	45.68	30.78	56.7	60.31	61.32	40.07	44.74	50.46	41.84	40.36	50.53		TT_C1052	1.53972	0.622665	0.010108		TT_C1052	0.744294	-0.426055	0.011852		TT_C1052	1.16793	0.223958	0.28524
scaffold_1	TT_C1053	69.87	74.11	59.84	86.69	101.74	108.94	81.38	103.63	101.72	87.97	64.13	92.52		TT_C1053	1.45898	0.544963	0.016171		TT_C1053	0.822612	-0.281717	0.184414		TT_C1053	1.40678	0.492397	0.0289173
scaffold_1	TT_C1054	54.32	60.2	44.86	53.48	72.99	68.7	58.68	61.31	62.23	49.43	45.53	54.17		TT_C1054	1.22456	0.292261	0.18299		TT_C1054	0.764103	-0.388161	0.0752792		TT_C1054	1.14331	0.193211	0.172751
scaffold_1	TT_C1055	157.52	204.92	141.76	198.43	211.24	202.92	105.01	135.14	113.73	183.1	110.47	131.04		TT_C1055	1.21497	0.280926	0.135232		TT_C1055	0.693139	-0.528783	0.0460969		TT_C1055	0.701864	-0.510736	0.0753516
scaffold_1	TT_C1056	188.23	189.98	142.43	144.75	185.85	218.68	129.72	162.37	145.64	170.51	126.74	157.88		TT_C1056	1.05501	0.0772556	0.73642		TT_C1056	0.828594	-0.271263	0.278195		TT_C1056	0.840754	-0.250245	0.203466
scaffold_1	TT_C1057	59.46	89.83	68.02	73.47	90.53	76.5	76.26	85.33	69.51	75.7	55.78	66.94		TT_C1057	1.10671	0.146282	0.500813		TT_C1057	0.825031	-0.277479	0.146534		TT_C1057	1.06346	0.0887627	0.673711
scaffold_1	TT_C1058	3074.74	3039.14	3422.69	1133.83	1255.28	1246.5	1741.77	1611.44	1531.91	1278.99	1016.53	1095.88		TT_C1058	0.381228	-1.39127	0.000106066		TT_C1058	0.932828	-0.100316	0.4024		TT_C1058	0.512251	-0.965076	0.000345362
scaffold_1	TT_C1059	141.97	135.38	137.22	88.35	82.42	100.43	132.95	144.57	112.96	90	68.06	98.06		TT_C1059	0.654172	-0.612259	0.00107126		TT_C1059	0.944395	-0.0825373	0.654519		TT_C1059	0.941892	-0.0863671	0.442783
scaffold_1	TT_C1060	106.34	102.91	106.8	138.6	93.62	95.11	159.87	163.46	163.82	81.5	73.77	109.87		TT_C1060	1.03569	0.050593	0.812007		TT_C1060	0.810008	-0.303991	0.322583		TT_C1060	1.54137	0.624213	5.40132e-06
scaffold_1	TT_C1061	401.04	374.4	399	404.94	290.12	419	428.27	494.15	514.27	404.4	271.09	379.19		TT_C1061	0.948588	-0.0761461	0.654619		TT_C1061	0.946699	-0.0790216	0.749152		TT_C1061	1.2233	0.290776	0.0330031
scaffold_1	TT_C1062	489.43	448.04	455.4	411.9	411.27	487.34	473.25	484.45	518.73	386.86	321.19	416.27		TT_C1062	0.94087	-0.0879323	0.386753		TT_C1062	0.857926	-0.221076	0.175805		TT_C1062	1.05999	0.0840523	0.210598
scaffold_1	TT_C1063	141.13	120.58	116.42	157.41	97.12	130.7	104.42	124.61	108.36	125.52	85.78	105.72		TT_C1063	1.01878	0.0268377	0.907079		TT_C1063	0.822937	-0.281146	0.337327		TT_C1063	0.892259	-0.164465	0.239067
scaffold_1	TT_C1064	212.74	200.99	202.93	184.21	144.64	208.47	184.71	211.79	197.12	201.67	154.74	206.47		TT_C1064	0.871339	-0.198694	0.235405		TT_C1064	1.04757	0.0670458	0.749124		TT_C1064	0.962637	-0.0549356	0.4238
scaffold_1	TT_C1065	201.52	191	189.36	255.5	264.89	328.9	186.07	209.8	217.25	283.82	200.62	297.77		TT_C1065	1.45956	0.545536	0.0188835		TT_C1065	0.921016	-0.118701	0.588805		TT_C1065	1.05369	0.0754478	0.362632
scaffold_1	TT_C1066	461.73	702.84	615.3	590.97	774.31	313.66	659.69	266.07	428.73	337.77	407.1	305.75		TT_C1066	0.943294	-0.0842212	0.834933		TT_C1066	0.625764	-0.67631	0.201576		TT_C1066	0.761005	-0.394022	0.350254
scaffold_1	TT_C1067	122.52	135.49	141.23	89.95	109.71	109.14	187.48	150.46	185.99	118.93	104.77	127.11		TT_C1067	0.77347	-0.370584	0.0241561		TT_C1067	1.13604	0.184017	0.20288		TT_C1067	1.31232	0.392118	0.0353917
scaffold_1	TT_C1068	1101.98	1072.11	1148.37	947.6	980.05	1085.9	1197.78	1152.84	1239.25	907.8	781.09	964.08		TT_C1068	0.907024	-0.140788	0.0949892		TT_C1068	0.880347	-0.183856	0.153488		TT_C1068	1.08049	0.11168	0.0558231
scaffold_1	TTCX16	838.55	766.16	831.95	531.98	620.24	704.61	818.5	700.61	827.51	590.25	537.95	659.56		TTCX16	0.762039	-0.392063	0.0244881		TTCX16	0.962802	-0.0546887	0.72514		TTCX16	0.963048	-0.0543207	0.557509
scaffold_1	TT_C1069	682.41	599.68	669.84	435.55	514.33	574.88	729.11	619.89	734.01	463.17	470.33	539.93		TT_C1069	0.781155	-0.356319	0.0409058		TT_C1069	0.966336	-0.0494037	0.735232		TT_C1069	1.06715	0.0937684	0.389187
scaffold_1	TT_C1070	549.9	552.34	545.45	401.13	476.43	431.54	633.98	516.82	632.39	373.65	329.9	377.04		TT_C1070	0.794506	-0.33187	0.00679762		TT_C1070	0.825445	-0.276756	0.0458782		TT_C1070	1.08224	0.114016	0.309558
scaffold_1	TT_C1071	496.69	532.38	489.46	410.17	430.66	334.25	203.78	205.87	234.89	330.4	244.52	292.11		TT_C1071	0.773827	-0.369916	0.0236508		TT_C1071	0.737848	-0.438605	0.0556962		TT_C1071	0.42445	-1.23633	6.24571e-05
scaffold_1	TT_C1072	376.85	393.16	369.15	677.12	594.11	569.52	530.55	506.36	481.78	395.25	350.3	419.4		TT_C1072	1.61588	0.692323	0.00216845		TT_C1072	0.632867	-0.660026	0.00418993		TT_C1072	1.33317	0.414857	0.00130621
scaffold_1	TT_C1073	275.49	290.83	265.26	322.67	349.89	349.17	406.74	299.97	349.63	242.55	230.36	264.95		TT_C1073	1.22866	0.297087	0.00551822		TT_C1073	0.722167	-0.469595	0.00219394		TT_C1073	1.27028	0.345147	0.0775583
scaffold_1	TT_C1074	356.2	289.3	299.49	367.35	327.56	350.42	338.44	365.05	395.22	303.84	224.26	299.06		TT_C1074	1.10618	0.145587	0.232481		TT_C1074	0.791291	-0.33772	0.0615718		TT_C1074	1.16267	0.21744	0.125268
scaffold_1	TT_C1075	609.53	656.01	605.65	790.46	727.95	815.29	643.04	667.86	611.34	785.58	679.06	823.86		TT_C1075	1.24717	0.318663	0.00729832		TT_C1075	0.980632	-0.0282168	0.780354		TT_C1075	1.02728	0.0388324	0.500564
scaffold_1	TT_C1076	183.77	200.4	181.66	229.9	165.13	271.18	232	238.82	231.23	269.36	221.72	300.21		TT_C1076	1.1774	0.235608	0.34702		TT_C1076	1.18775	0.24823	0.338525		TT_C1076	1.24074	0.311205	0.00208232
scaffold_1	TT_C1077	350.65	392.98	326.26	457.81	529.2	444.34	362.52	302.03	328.75	377.94	385.34	387.67		TT_C1077	1.33785	0.419914	0.021243		TT_C1077	0.804101	-0.314551	0.0242755		TT_C1077	0.928413	-0.107161	0.384947
scaffold_1	TT_C1078	718.41	709.73	701.4	717.86	817.03	527.89	983.52	756.83	975.77	534.71	573.62	565.53		TT_C1078	0.968651	-0.0459519	0.806336		TT_C1078	0.811458	-0.301411	0.204695		TT_C1078	1.27545	0.351005	0.058451
scaffold_1	TT_C1079	309.25	329.24	314.42	368.92	406.84	292.81	360.07	275.98	341.31	261.15	270.14	276.28		TT_C1079	1.12138	0.16527	0.320904		TT_C1079	0.755748	-0.404022	0.0617891		TT_C1079	1.02566	0.0365501	0.771117
scaffold_1	TT_C1080	404.87	415.08	381.7	378.78	529.42	424.41	383.95	321.09	357.56	336.38	351.56	361.06		TT_C1080	1.10898	0.149238	0.393356		TT_C1080	0.787177	-0.34524	0.104505		TT_C1080	0.884284	-0.177418	0.0889983
scaffold_1	TT_C1081	680.07	707.73	701.02	634.52	676.93	609.02	615.82	470.78	558.59	498.49	516.72	548.79		TT_C1081	0.919404	-0.121229	0.0593087		TT_C1081	0.814384	-0.296219	0.00854001		TT_C1081	0.787617	-0.344434	0.0263049
scaffold_1	TT_C1082	509.97	356.66	448.54	421.02	483.58	504.79	468.58	494.23	515.02	383.54	258.17	336.13		TT_C1082	1.07164	0.0998216	0.572437		TT_C1082	0.693804	-0.527401	0.0315954		TT_C1082	1.12368	0.168231	0.308637
scaffold_1	TT_C1083	292.67	249.2	280.55	323.36	361.43	383.63	456.85	429.77	413.95	222.94	172	201.82		TT_C1083	1.29912	0.377532	0.0198991		TT_C1083	0.558544	-0.840256	0.00238787		TT_C1083	1.58139	0.661197	0.000901651
scaffold_1	TT_C1084	362.34	317.16	373.63	354.38	351.95	439.53	440.81	437.48	437.34	301.57	255.85	336.56		TT_C1084	1.08805	0.121747	0.409272		TT_C1084	0.780183	-0.358116	0.0862993		TT_C1084	1.24926	0.32107	0.00717619
scaffold_1	TT_C1085	292.04	284.84	340.8	335.47	248.57	286.26	392.82	308.59	332.5	237.88	220.51	273.32		TT_C1085	0.94837	-0.0764784	0.633964		TT_C1085	0.840756	-0.250241	0.19327		TT_C1085	1.12666	0.172048	0.274322
scaffold_1	TT_C1086	158.87	156.13	202.88	226.74	119.55	180.52	233.13	184.68	208.42	163.49	122.26	165.44		TT_C1086	1.01724	0.0246649	0.935463		TT_C1086	0.856457	-0.223548	0.500633		TT_C1086	1.20922	0.274075	0.154701
scaffold_1	TT_C1087	173.61	193.1	166.96	166.91	135.66	198.05	191.83	217.02	194.53	213.48	145.01	203.06		TT_C1087	0.93807	-0.092232	0.604855		TT_C1087	1.12171	0.165699	0.506878		TT_C1087	1.13062	0.177119	0.106499
scaffold_1	TT_C1088	268.68	285.03	277.13	308.14	441.58	374.85	336.02	403.43	392.73	407.28	245.81	299.65		TT_C1088	1.35353	0.436731	0.0651574		TT_C1088	0.847204	-0.239219	0.401827		TT_C1088	1.36269	0.446461	0.0094158
scaffold_1	TT_C1089	849.28	891.21	915.43	748.88	708.15	1040.73	809.63	857.32	880.24	947.1	698.5	890.71		TT_C1089	0.94045	-0.0885768	0.646546		TT_C1089	1.01543	0.0220962	0.925424		TT_C1089	0.959061	-0.0603051	0.270788
scaffold_1	TT_C1090	1194.36	1113.04	1042.28	945.98	1139.56	1353.53	992.65	1107.94	1100.06	1074.96	927.11	1079.53		TT_C1090	1.02669	0.0379952	0.824174		TT_C1090	0.896056	-0.158339	0.404272		TT_C1090	0.955509	-0.0656584	0.436797
scaffold_1	TT_C1091	1109.6	1085.09	1015.57	1314.43	1528.89	1269.37	1082.54	1322.59	1203.2	1235.13	895.9	923.33		TT_C1091	1.28111	0.357392	0.0239186		TT_C1091	0.742667	-0.429212	0.0593154		TT_C1091	1.124	0.168641	0.150749
scaffold_1	TT_C1092	924.45	1037.78	1005.34	1391.35	1298.21	829.46	1531.34	1859.67	1696.53	1071.2	828.99	759.81		TT_C1092	1.18583	0.245892	0.357926		TT_C1092	0.755892	-0.403747	0.221362		TT_C1092	1.71438	0.777686	0.00216316
scaffold_1	TT_C1093	2362.42	2975.72	2808.07	3447.34	3305.75	2546.37	4012.61	3497.58	3199.64	2262.2	1867.39	2058.95		TT_C1093	1.14157	0.191018	0.31422		TT_C1093	0.665473	-0.587548	0.0264629		TT_C1093	1.3147	0.394735	0.0463766
scaffold_1	TT_C1094	281.37	253.11	259.01	174.57	176.52	188.44	273.19	261.05	320.01	187.2	142.67	174.86		TT_C1094	0.679946	-0.556509	0.000926216		TT_C1094	0.935499	-0.0961913	0.452833		TT_C1094	1.07657	0.106446	0.366977
scaffold_1	TT_C1095	289.8	247.03	261.24	139.96	192.67	174.77	250.23	245.63	305.41	161.11	140.21	161.4		TT_C1095	0.635784	-0.653392	0.00828583		TT_C1095	0.911943	-0.132984	0.430219		TT_C1095	1.00401	0.00577317	0.965168
scaffold_1	TT_C1096	276.11	279.46	286.51	326.28	255.61	238.43	292.88	285.05	310.7	223.15	198.38	206.95		TT_C1096	0.974159	-0.0377705	0.801888		TT_C1096	0.76614	-0.38432	0.083259		TT_C1096	1.05528	0.0776255	0.130877
scaffold_1	TT_C1097	963.34	1098.47	1068.47	1522.52	1354.62	919.61	1052.94	794.01	1021.3	853.3	912.29	793.17		TT_C1097	1.21291	0.278473	0.294388		TT_C1097	0.673934	-0.56932	0.0870553		TT_C1097	0.916292	-0.126121	0.392736
scaffold_1	TT_C1098	173.8	190.49	166.84	221.14	258.99	109.86	174.72	89.13	133.78	136.18	164.22	106.66		TT_C1098	1.11082	0.151625	0.687282		TT_C1098	0.689944	-0.535449	0.270621		TT_C1098	0.748649	-0.417638	0.158305
scaffold_1	TT_C1099	99.81	101.77	81.79	178.44	240.14	252.87	93.8	116.81	105.38	190.85	117.5	132.15		TT_C1099	2.36952	1.24459	0.00560026		TT_C1099	0.656043	-0.608138	0.0745089		TT_C1099	1.11511	0.157192	0.302499
scaffold_1	TT_C1100	4008.31	4551.73	4403.99	2539.7	3046.92	2853.82	4323.32	3249.06	3357.37	3258	3201.47	3934.37		TT_C1100	0.651066	-0.619124	0.00235045		TT_C1100	1.23143	0.300339	0.0791822		TT_C1100	0.843083	-0.246254	0.147317
scaffold_1	TT_C1101	3105.94	3475.91	3481.7	3347.17	3105.05	2906.7	3156.13	2320.41	2324.04	3091.61	3255.37	3623.84		TT_C1101	0.929982	-0.104725	0.25737		TT_C1101	1.06538	0.0913701	0.370722		TT_C1101	0.775132	-0.367486	0.06841
scaffold_1	TT_C1102	267.51	300.92	286.41	339.61	315.82	311.08	392.11	320.85	354.81	263.14	244.66	272.62		TT_C1102	1.13063	0.17713	0.0467408		TT_C1102	0.807462	-0.308534	0.00676381		TT_C1102	1.24909	0.320875	0.0354765
scaffold_1	TT_C1103	249.05	254.56	236.59	254.18	232.32	258.69	331.57	306.24	312.4	233.28	212.84	297.94		TT_C1103	1.00674	0.00969318	0.872489		TT_C1103	0.998484	-0.00218935	0.989502		TT_C1103	1.28372	0.360331	0.00166535
scaffold_1	TT_C1104	172.87	197.92	166	186.38	164.92	189.44	340.44	318.92	329.11	435.43	376.26	630.81		TT_C1104	1.00736	0.0105773	0.920507		TT_C1104	2.66764	1.41556	0.0177082		TT_C1104	1.84145	0.880839	0.000197879
scaffold_1	TT_C1105	167.6	199.15	185.72	154.91	158.49	164.08	321.56	269.64	320.56	171.99	151.65	200.53		TT_C1105	0.864264	-0.210456	0.0584937		TT_C1105	1.09778	0.134594	0.341354		TT_C1105	1.65033	0.722758	0.00351501
scaffold_1	TTCX17	13.09	17.48	15.67	22.78	20.6	10.62	31.79	36.71	32.46	30.29	30.23	51.5		TTCX17	1.16782	0.223818	0.5487		TTCX17	2.07444	1.05273	0.073167		TTCX17	2.18339	1.12657	0.000800274
scaffold_1	TT_C1106	425.39	446.14	404.35	369.32	529.18	419.91	407.44	311.03	387.46	301.56	279.13	312.16		TT_C1106	1.03333	0.0473064	0.785405		TT_C1106	0.677217	-0.562309	0.0421771		TT_C1106	0.866798	-0.206233	0.149031
scaffold_1	TT_C1107	124.9	114.5	122.2	72.37	63.44	72.81	121.41	107.66	131.09	80.81	66.19	98.03		TT_C1107	0.576936	-0.793517	0.000306139		TT_C1107	1.17453	0.232081	0.278823		TT_C1107	0.996018	-0.00575672	0.951898
scaffold_1	TT_C1108	506.7	497.27	510.82	506.45	428.16	541.06	492.02	481.01	511.49	459.88	333.67	447.27		TT_C1108	0.974175	-0.0377477	0.717988		TT_C1108	0.840852	-0.250076	0.208151		TT_C1108	0.980017	-0.0291213	0.360153
scaffold_1	TT_C1109	349.1	378.69	385.64	357.68	440.87	389.56	385.86	299.64	371.04	312.76	301.33	327.87		TT_C1109	1.06707	0.0936576	0.403887		TT_C1109	0.792822	-0.334931	0.0320507		TT_C1109	0.948906	-0.0756635	0.547248
scaffold_1	TT_C1110	432.79	375.97	444.51	394.27	458.85	607.98	422.12	507.43	529.28	588.9	405.6	616.29		TT_C1110	1.16583	0.221358	0.357811		TT_C1110	1.10245	0.140713	0.614654		TT_C1110	1.16402	0.219115	0.153331
scaffold_1	TT_C1111	536.45	509.79	592.62	639.66	597.48	910.02	572.66	704.67	652.57	831.5	567.61	834.57		TT_C1111	1.31015	0.389737	0.168433		TT_C1111	1.0403	0.0569928	0.837705		TT_C1111	1.17759	0.235833	0.0999286
scaffold_1	TT_C1112	413.77	369.38	427.41	418.28	388.33	610.92	355.4	385.6	357.19	576.74	416.71	679.24		TT_C1112	1.17097	0.227705	0.391687		TT_C1112	1.18	0.238791	0.457118		TT_C1112	0.907175	-0.140547	0.135326
scaffold_1	TT_C1113	739.11	747.5	828.03	889.31	709	865.28	641.82	473.67	502.28	835.27	777.32	1056.01		TT_C1113	1.06435	0.0899744	0.476249		TT_C1113	1.08322	0.115321	0.539563		TT_C1113	0.698929	-0.516781	0.0171666
scaffold_1	TT_C1114	1193.19	1090.83	1218.48	1127.62	1081.68	1700.99	1063.01	1233.25	927.76	1527.34	1185.5	1788.78		TT_C1114	1.11643	0.158891	0.539793		TT_C1114	1.15122	0.203169	0.49823		TT_C1114	0.920491	-0.119524	0.391054
scaffold_1	TT_C1115	1489.31	1443.97	1564.96	1161.53	1332.17	1862.07	1166.14	1198.88	1053.15	1723.02	1420.95	1881.91		TT_C1115	0.968328	-0.0464329	0.835127		TT_C1115	1.15384	0.206448	0.422975		TT_C1115	0.759891	-0.396136	0.00311412
scaffold_1	TT_C1116	1707.25	1627.44	1788.88	1612.28	2039.86	2244.48	1465.32	1380.38	1228.61	1768.29	1467.64	1757.03		TT_C1116	1.15088	0.202739	0.250654		TT_C1116	0.846749	-0.239993	0.225934		TT_C1116	0.795209	-0.330594	0.0137984
scaffold_1	TT_C1117	1428.26	1190.04	1339.92	1204.65	1575.95	1766.55	1234.48	1235.52	1084.27	1375.08	1271.14	1560.22		TT_C1117	1.14879	0.200111	0.334437		TT_C1117	0.925072	-0.112363	0.573232		TT_C1117	0.897947	-0.155299	0.19158
scaffold_1	TT_C1118	5267.87	4626.32	5115	4326.76	6063.24	5911.84	2921.56	3156.38	3011.66	5638.26	4192.86	5353.72		TT_C1118	1.08612	0.119189	0.504348		TT_C1118	0.93148	-0.102403	0.627612		TT_C1118	0.605602	-0.723557	0.000653947
scaffold_1	TT_C1119	5456.34	4281.72	5222.41	3553.76	4184.45	4932.26	3088.76	3201.78	2999.08	5027.22	3967.41	5323.71		TT_C1119	0.84693	-0.239685	0.227712		TT_C1119	1.13006	0.176394	0.391962		TT_C1119	0.620944	-0.687464	0.00652918
scaffold_1	TT_C1120	3372.35	2578.31	3399.01	2380.81	2636.13	2965.38	2271.35	2004.66	1972.54	2824.9	2865.8	3708.71		TT_C1120	0.853754	-0.228107	0.225052		TT_C1120	1.17753	0.235762	0.230244		TT_C1120	0.668318	-0.581394	0.0223195
scaffold_1	TT_C1121	1592.61	1377.11	1591.8	1391.32	1592.51	2187.18	1939.57	2119.93	1842.86	2378.45	1757.44	2696.07		TT_C1121	1.13362	0.180931	0.461095		TT_C1121	1.3212	0.401853	0.203673		TT_C1121	1.29395	0.371777	0.0145374
scaffold_1	TT_C1122	1274.41	1197.93	1303.88	1920.71	1092.77	1704.76	1363.27	1604.55	1214.76	2021.4	1361.79	1976.58		TT_C1122	1.24946	0.321306	0.27739		TT_C1122	1.13597	0.183922	0.548533		TT_C1122	1.10761	0.14745	0.314584
scaffold_1	TT_C1123	1839.24	1862.1	1768.24	2240.56	2229.56	2423.04	1969.43	1854.12	1712.69	2475.64	2221.36	2650.23		TT_C1123	1.26027	0.333735	0.00231831		TT_C1123	1.06587	0.0920349	0.338723		TT_C1123	1.01219	0.0174764	0.793565
scaffold_1	TT_C1124	270.89	319.34	291.11	217.91	311.68	322.77	437.27	428.1	386.8	355.57	299.82	406.91		TT_C1124	0.967118	-0.0482358	0.802274		TT_C1124	1.2463	0.317656	0.198183		TT_C1124	1.42076	0.50666	0.00411866
scaffold_1	TT_C1125	346.67	359.67	344.03	310.92	280.87	321.31	411.9	425.52	398.14	402.54	336.37	470.43		TT_C1125	0.869313	-0.202053	0.0247745		TT_C1125	1.32443	0.405375	0.0716064		TT_C1125	1.17631	0.234267	0.00263613
scaffold_1	TT_C1126	430.77	421.24	417.29	361.39	392.25	380.13	500.57	436.5	453.6	486.54	496.45	642.38		TT_C1126	0.893225	-0.162905	0.0100551		TT_C1126	1.4336	0.51964	0.0328254		TT_C1126	1.09562	0.131747	0.107524
scaffold_1	TT_C1127	656.79	688.71	644.95	545.48	591.03	548.18	843.7	787.05	778.69	828.82	755.49	918.22		TT_C1127	0.846386	-0.240611	0.00664666		TT_C1127	1.48545	0.570904	0.00522992		TT_C1127	1.2105	0.275603	0.00450437
scaffold_1	TT_C1128	564.5	583.35	564.01	602.97	690.52	644.28	666.59	592.5	730.19	604.52	553.34	627.15		TT_C1128	1.13197	0.178833	0.0446598		TT_C1128	0.921167	-0.118465	0.202136		TT_C1128	1.16206	0.216682	0.0833908
scaffold_1	TT_C1129	149.55	154.71	154.51	149.85	157.27	137.18	189.64	160.94	183.6	145.94	140.57	168.62		TT_C1129	0.968459	-0.0462369	0.473563		TT_C1129	1.02438	0.0347445	0.746143		TT_C1129	1.16437	0.219555	0.0475761
scaffold_1	TT_C1130	107.43	108.08	108.81	94.64	110.05	101.31	164.01	130.52	154.17	103.12	92.47	119.87		TT_C1130	0.943513	-0.0838863	0.244504		TT_C1130	1.03092	0.0439254	0.74742		TT_C1130	1.38351	0.468333	0.0140478
scaffold_1	TT_C1131	423	411.59	428.54	448.13	435.27	413.7	517.39	468.27	476.58	369.47	352.36	413		TT_C1131	1.02689	0.0382866	0.3698		TT_C1131	0.874898	-0.192814	0.0588939		TT_C1131	1.15763	0.211177	0.0142167
scaffold_1	TT_C1132	548.41	535.19	479.03	440.47	526.57	455.09	417.13	356.84	394.12	342.38	331.36	326.16		TT_C1132	0.910087	-0.135923	0.241088		TT_C1132	0.7031	-0.508198	0.00648238		TT_C1132	0.747515	-0.419825	0.00885548
scaffold_1	TT_C1134	474.43	377.7	438.92	605.84	740.07	658.22	302.84	247.38	304.51	424.81	398.83	412.61		TT_C1134	1.55233	0.634431	0.00786764		TT_C1134	0.616851	-0.697006	0.00299892		TT_C1134	0.662043	-0.595004	0.0127667
scaffold_1	TT_C1133	172.56	184.32	180.43	184.12	193.72	186.18	223.93	215.55	259.99	153.36	151.28	170.96		TT_C1133	1.04971	0.0699916	0.120524		TT_C1133	0.843233	-0.245998	0.0128749		TT_C1133	1.3018	0.380507	0.0184105
scaffold_1	TT_C1135	409.42	311.1	393.27	500.1	515.23	818.31	268.65	291.49	282.27	445.71	381.72	470.73		TT_C1135	1.64631	0.719233	0.0904733		TT_C1135	0.707969	-0.498242	0.170532		TT_C1135	0.756345	-0.402883	0.0439625
scaffold_1	TT_C1136	417.92	303.5	469.49	567.7	477.3	777.55	333.21	308.42	342.32	515.56	410.47	546.38		TT_C1136	1.53038	0.613894	0.106854		TT_C1136	0.807885	-0.307779	0.299456		TT_C1136	0.826217	-0.275407	0.240431
scaffold_1	TT_C1137	481.54	435.79	492.82	485	582.7	787.76	571.13	645.65	627.65	589.41	445.84	601.36		TT_C1137	1.31579	0.395928	0.177814		TT_C1137	0.882051	-0.181066	0.514994		TT_C1137	1.30797	0.387326	0.00701892
scaffold_1	TT_C1138	547.89	607.41	667.12	339.79	383.88	395.81	538.69	499.81	581.36	471.19	371.38	441.25		TT_C1138	0.614282	-0.703027	0.00365135		TT_C1138	1.1468	0.197614	0.183733		TT_C1138	0.888851	-0.169986	0.180756
scaffold_1	TT_C1139	93.88	85.62	90.39	69.96	62.24	75.29	110.45	110.03	116.57	69.22	61.16	83.22		TT_C1139	0.768795	-0.37933	0.0097227		TT_C1139	1.02945	0.0418698	0.798767		TT_C1139	1.24884	0.320591	0.00218015
scaffold_1	TT_C1140	240.08	289.42	272.68	409.91	342.55	323.18	460.77	341.07	453.65	237.21	219.53	275.06		TT_C1140	1.3409	0.423197	0.0385035		TT_C1140	0.680339	-0.555674	0.020819		TT_C1140	1.5651	0.646253	0.0217509
scaffold_1	TT_C1141	293.99	284.13	252.61	429.97	391.39	511.91	323.11	392.59	380.94	297.17	212.68	279.84		TT_C1141	1.60494	0.682517	0.011265		TT_C1141	0.592296	-0.755611	0.0145155		TT_C1141	1.32009	0.400638	0.023425
scaffold_1	TT_C1142	723.53	681.12	632.8	901.29	1170.1	877.47	863.04	814.86	1024.36	570.9	483.36	528.06		TT_C1142	1.44733	0.533393	0.035576		TT_C1142	0.536587	-0.898116	0.009393		TT_C1142	1.3263	0.407402	0.031903
scaffold_1	TT_C1143	123.39	122.59	111.58	193.16	140.86	146.85	152.22	134.14	159.7	134.49	96.14	119.23		TT_C1143	1.34487	0.427462	0.0724768		TT_C1143	0.727556	-0.458869	0.0936153		TT_C1143	1.24751	0.319052	0.0254764
scaffold_1	TT_C1144	415.05	423.5	414.3	518.31	606.22	433.51	556.15	398.92	528.14	357.18	352.66	377.28		TT_C1144	1.2436	0.314519	0.111353		TT_C1144	0.697748	-0.519221	0.0357798		TT_C1144	1.18387	0.243509	0.18862
scaffold_1	TT_C1145	229.59	211.76	202.34	213.27	284.96	231.02	244.08	211.24	260.2	185.42	204.91	230.46		TT_C1145	1.13292	0.180047	0.282557		TT_C1145	0.851272	-0.232308	0.224612		TT_C1145	1.11159	0.152626	0.21976
scaffold_1	TT_C1146	1026.26	1110.63	1124.28	731.58	691.46	415.75	655.51	466.46	545.5	554.25	560.64	488.36		TT_C1146	0.563844	-0.826633	0.0103105		TT_C1146	0.871905	-0.197757	0.484074		TT_C1146	0.51131	-0.967729	0.00107049
scaffold_1	TT_C1147	754.34	697.65	693.99	480.86	450.4	446.02	477.16	482.94	477.68	435.74	365.71	420.56		TT_C1147	0.641795	-0.639815	0.000333153		TT_C1147	0.887263	-0.172566	0.0965405		TT_C1147	0.669988	-0.577794	0.000273696
scaffold_1	TT_C1148	751.69	764.81	795.73	583.28	834.28	524.19	564.41	453	551.09	610.61	553.58	562.34		TT_C1148	0.839774	-0.251927	0.267504		TT_C1148	0.889162	-0.169482	0.499346		TT_C1148	0.678349	-0.559899	0.00270723
scaffold_1	TT_C1149	251.65	250.91	236.79	214.13	236.29	258.06	247.39	246.25	253.53	224.58	187.98	243.69		TT_C1149	0.958247	-0.0615304	0.49056		TT_C1149	0.926279	-0.110482	0.447391		TT_C1149	1.01058	0.015179	0.650833
scaffold_1	TT_C1150	682.78	705.04	692.01	768.35	901.99	706.68	920.63	781.4	880.54	654.11	607.81	683.76		TT_C1150	1.14289	0.192688	0.162844		TT_C1150	0.818537	-0.28888	0.0803386		TT_C1150	1.24172	0.312342	0.0161114
scaffold_1	TT_C1151	417.35	473.57	470.15	482.97	601.98	386.62	495.08	359.55	423.93	369.06	385.5	345.09		TT_C1151	1.08119	0.112615	0.600617		TT_C1151	0.747263	-0.420312	0.122105		TT_C1151	0.939379	-0.0902214	0.558646
scaffold_1	TT_C1152	386.91	418.41	417.14	457.46	459.77	386.14	422.67	307.36	373.89	267.42	365.79	334.89		TT_C1152	1.06619	0.0924594	0.362595		TT_C1152	0.742767	-0.429019	0.0416452		TT_C1152	0.903032	-0.147152	0.321653
scaffold_1	TT_C1153	738.52	774.8	692.59	685.67	837.02	813.88	682.22	643.41	656.1	654.51	619.4	652.99		TT_C1153	1.05923	0.0830183	0.455306		TT_C1153	0.82467	-0.278111	0.0478847		TT_C1153	0.898373	-0.154614	0.0472562
scaffold_1	TT_C1154	1021.83	983.03	981.82	932.69	868.16	992.43	949.39	961.62	988.71	910.5	799.87	906.58		TT_C1154	0.935246	-0.0965825	0.166869		TT_C1154	0.936873	-0.0940738	0.313308		TT_C1154	0.970884	-0.0426291	0.173739
scaffold_1	TT_C1155	539.82	528.57	568.95	608.72	416.57	469.28	533.3	455.25	501.25	482.19	461.95	545.04		TT_C1155	0.912804	-0.131623	0.462081		TT_C1155	0.996394	-0.00521232	0.978458		TT_C1155	0.90989	-0.136235	0.127638
scaffold_1	TT_C1156	797.03	709.67	803.99	631.9	674.9	820.52	776.07	816.44	870.35	748.92	587.34	817.36		TT_C1156	0.920643	-0.119287	0.397893		TT_C1156	1.01236	0.0177266	0.926209		TT_C1156	1.06585	0.0920109	0.281937
scaffold_1	TT_C1157	267.2	253.69	270.35	270.68	197.1	263.19	277.72	241.05	278.48	223.73	231.99	300.81		TT_C1157	0.923828	-0.114303	0.448426		TT_C1157	1.03497	0.0495851	0.813496		TT_C1157	1.0076	0.0109168	0.888121
scaffold_1	TT_C1158	314.65	302.79	277.03	333.68	284.32	296.94	255.41	238.98	264.19	271.98	250.08	297.03		TT_C1158	1.02289	0.032644	0.731041		TT_C1158	0.895239	-0.159655	0.186771		TT_C1158	0.848078	-0.237732	0.0273744
scaffold_1	TT_C1160	902.6	930.58	916.04	824.4	992.2	915.49	806.21	708.35	833.13	815.41	733.44	812.52		TT_C1160	0.993769	-0.00901735	0.913143		TT_C1160	0.864309	-0.210381	0.0897049		TT_C1160	0.853948	-0.22778	0.0259864
scaffold_1	TT_C1159	511.16	584.9	543.86	427.98	577.08	549.67	380.77	367.37	374.14	595.43	428.15	524.37		TT_C1159	0.948052	-0.0769614	0.604216		TT_C1159	0.995639	-0.00630519	0.974594		TT_C1159	0.68435	-0.547193	0.00135018
scaffold_1	TT_C1161	251.48	221.91	220.98	242.93	251.65	213.61	226.61	222.25	263.54	211.22	179.53	213.03		TT_C1161	1.0199	0.0284319	0.777703		TT_C1161	0.852568	-0.230114	0.0928492		TT_C1161	1.02597	0.0369829	0.733927
scaffold_1	TT_C1162	191.39	185.79	195.05	201.95	185.86	214.18	193.73	215.29	228.17	196.17	154.27	194.98		TT_C1162	1.05201	0.0731444	0.314477		TT_C1162	0.906028	-0.142372	0.304666		TT_C1162	1.11352	0.155128	0.105807
scaffold_1	TT_C1163	256.02	276.2	238.62	255.49	229.25	223.86	244.79	212.24	226.08	236.51	178.71	201.61		TT_C1163	0.919257	-0.12146	0.228529		TT_C1163	0.870491	-0.200099	0.190671		TT_C1163	0.886189	-0.174314	0.111796
scaffold_1	TT_C1164	575.8	660.38	634.83	850.82	784.39	769.56	696.91	827.78	790.2	645.12	477.2	512.43		TT_C1164	1.28528	0.362082	0.0073371		TT_C1164	0.679795	-0.556829	0.0107335		TT_C1164	1.23724	0.307126	0.0329674
scaffold_1	TT_C1165	207.91	188.69	191.01	174.57	240.06	185.69	218.83	154.26	236.66	125.32	157.82	173.76		TT_C1165	1.02163	0.0308728	0.850799		TT_C1165	0.761094	-0.393853	0.125578		TT_C1165	1.03768	0.0533589	0.788668
scaffold_1	TT_C1166	465.37	501.17	501.17	426.52	404.62	307.15	651.37	475.99	561.4	361.16	330.72	326.29		TT_C1166	0.775555	-0.366699	0.0465766		TT_C1166	0.894473	-0.16089	0.354734		TT_C1166	1.15061	0.202397	0.2296
scaffold_1	TT_C1167	328.48	324.46	325.55	380.28	353.17	331.83	540.95	504.22	528.08	328.76	280.16	360.05		TT_C1167	1.0887	0.122604	0.108939		TT_C1167	0.909592	-0.136709	0.302404		TT_C1167	1.60783	0.685119	5.23224e-05
scaffold_1	TT_C1168	287.82	303.13	286.03	308.92	355.31	389.8	645.08	699.36	790.78	290.58	246.84	336.91		TT_C1168	1.20189	0.2653	0.0701662		TT_C1168	0.829511	-0.269666	0.162209		TT_C1168	2.43474	1.28377	0.000611032
scaffold_1	TT_C1169	72.44	75.25	70.62	96.84	85.36	78.05	798.58	851.56	1098.79	136.64	101.85	165.51		TT_C1169	1.19211	0.25352	0.0680451		TT_C1169	1.55235	0.634457	0.0670661		TT_C1169	12.5919	3.65442	0.000802914
scaffold_1	TT_C1170	31.56	33.87	32.57	54.24	55.42	35.07	43.21	37.41	32.3	31.1	24.72	32.48		TT_C1170	1.47684	0.56251	0.0785428		TT_C1170	0.610102	-0.712879	0.0551525		TT_C1170	1.15224	0.204447	0.197536
scaffold_1	TT_C1171	234.38	242.64	229.26	221.05	164.87	178.52	207.06	181.85	171.45	181.29	163.84	202		TT_C1171	0.799173	-0.32342	0.0527974		TT_C1171	0.969332	-0.0449366	0.78928		TT_C1171	0.793396	-0.333886	0.0124787
scaffold_1	TT_C1172	3173.54	2949.59	3090.29	2098.24	2199.59	2560.72	1738.04	1904.69	1737.26	2126.51	1722.31	2264.2		TT_C1172	0.744409	-0.425833	0.00713006		TT_C1172	0.891299	-0.166018	0.311697		TT_C1172	0.58393	-0.776133	0.000118695
scaffold_1	TT_C1173	437.62	429.56	443.73	516.58	432	422.41	412.95	367.39	387.51	376.82	311.16	375.08		TT_C1173	1.04583	0.0646494	0.543509		TT_C1173	0.775396	-0.366995	0.0497477		TT_C1173	0.89087	-0.166714	0.0259571
scaffold_1	TT_C1174	819.72	956.17	883.61	586.95	1095.71	832.59	273.83	274.6	350.91	924.64	524.37	693.24		TT_C1174	0.94576	-0.0804532	0.767701		TT_C1174	0.851705	-0.231575	0.542877		TT_C1174	0.338161	-1.56422	0.000236479
scaffold_1	TT_C1175	13.76	15.37	13.11	13.73	13.06	15.52	16.87	18.79	15.19	15.18	7.01	7.24		TT_C1175	1.00166	0.00238885	0.982417		TT_C1175	0.69558	-0.523711	0.19795		TT_C1175	1.20384	0.267638	0.0813049
scaffold_1	TT_C1176	167.83	162.54	154.56	169.07	154.12	177.61	199.61	191.37	184.77	161.17	127.94	180.55		TT_C1176	1.03273	0.0464581	0.538494		TT_C1176	0.937819	-0.0926178	0.570673		TT_C1176	1.18728	0.247666	0.00631464
scaffold_1	TT_C1177	1995.22	1985.14	1806.75	1493.77	2322.71	1883.88	2024.23	2068.63	1716.56	1999.83	1718.77	2070.21		TT_C1177	0.98501	-0.02179	0.912493		TT_C1177	1.01552	0.0222138	0.91595		TT_C1177	1.00386	0.00555107	0.95594
scaffold_1	TT_C1178	110.93	112.86	109.02	97.34	123.11	148.78	145.03	161.84	145.37	112.45	71.84	99.78		TT_C1178	1.10943	0.149821	0.460677		TT_C1178	0.769358	-0.378273	0.211215		TT_C1178	1.35885	0.44239	0.00214918
scaffold_1	TT_C1179	191.11	209.07	189.87	144.67	164.49	129.7	266.15	217.76	234.82	128.33	111.85	123.48		TT_C1179	0.743767	-0.427076	0.0130611		TT_C1179	0.828647	-0.271171	0.0887961		TT_C1179	1.21808	0.284613	0.0501794
scaffold_1	TT_C1180	182.38	203.24	185.29	159.53	180.85	135.99	216.56	137.94	181.52	107.59	118.28	119.66		TT_C1180	0.834405	-0.261181	0.0955271		TT_C1180	0.72534	-0.463272	0.0319935		TT_C1180	0.938887	-0.0909765	0.648754
scaffold_1	TT_C1181	131.65	136.36	132.39	123.3	115.75	112.35	139.35	122.62	145.61	98.97	77.4	100.16		TT_C1181	0.877622	-0.188328	0.0100324		TT_C1181	0.786938	-0.345678	0.0365276		TT_C1181	1.01793	0.0256413	0.750185
scaffold_1	TT_C1182	257.77	237.97	238.58	275.84	265.69	272.99	271.74	263.58	295.53	231.97	201.17	241.07		TT_C1182	1.10922	0.149541	0.0203143		TT_C1182	0.827739	-0.272752	0.0198079		TT_C1182	1.13145	0.178179	0.0498962
scaffold_1	TT_C1184	319.98	296.1	290.49	274.92	284.74	299.66	345.37	321.41	335.55	285.91	238.2	301.33		TT_C1184	0.94788	-0.0772229	0.244484		TT_C1184	0.960573	-0.0580321	0.607944		TT_C1184	1.10563	0.144867	0.0488878
scaffold_1	TT_C1185	206.62	190.36	196.91	204.87	171.84	176.43	178.26	161.16	181.95	157.7	139.12	173.31		TT_C1185	0.931385	-0.102551	0.297805		TT_C1185	0.849929	-0.234585	0.12502		TT_C1185	0.87789	-0.187888	0.0384865
scaffold_1	TT_C1186	408.52	408.99	402.06	386.24	400.24	277.46	393.21	293.01	366.32	288.31	320.1	315.08		TT_C1186	0.872389	-0.196956	0.252891		TT_C1186	0.867991	-0.204249	0.307218		TT_C1186	0.863042	-0.212498	0.137301
scaffold_1	TT_C1187	612.33	567.94	593.05	572.12	563.96	554.85	482.47	437.17	498.19	470.21	441.03	551.22		TT_C1187	0.953539	-0.068636	0.11715		TT_C1187	0.864885	-0.20942	0.0843682		TT_C1187	0.799534	-0.322768	0.00608429
scaffold_1	TT_C1188	490.63	542.53	538.48	603.66	500.16	491.68	534.27	408.75	493.86	400.32	448.97	509.62		TT_C1188	1.01518	0.0217378	0.850872		TT_C1188	0.851714	-0.231559	0.175089		TT_C1188	0.914255	-0.129331	0.330332
scaffold_1	TT_C1189	1247.52	1442.62	1545.34	987.63	1478.31	1221.46	1493.91	1217.65	1462.04	1313.72	1247.88	1387		TT_C1189	0.870598	-0.199922	0.334031		TT_C1189	1.07084	0.0987373	0.586213		TT_C1189	0.98539	-0.0212331	0.875422
scaffold_1	TT_C1190	548.39	513.85	499.87	655.66	654.58	841.09	552.99	691.74	649.61	696.46	567.67	721.26		TT_C1190	1.37719	0.461733	0.0367191		TT_C1190	0.922866	-0.115806	0.518193		TT_C1190	1.21268	0.278199	0.0636977
scaffold_1	TT_C1191	358.59	371.06	351.11	412.54	436.41	514.66	427.88	426.21	472.04	468.29	358.71	443.8		TT_C1191	1.26171	0.335385	0.0397828		TT_C1191	0.931938	-0.101694	0.532321		TT_C1191	1.22703	0.295176	0.00707192
scaffold_1	TT_C1192	231.58	276.09	249.24	442.61	363.61	377.92	320.8	272.61	365.58	369.75	316.53	398.14		TT_C1192	1.56444	0.645646	0.00664068		TT_C1192	0.915787	-0.126916	0.384851		TT_C1192	1.26698	0.341394	0.086643
scaffold_1	TT_C1193	245.43	250.55	260.61	262.02	246.67	284.11	359.38	321.09	370.33	267.9	247.99	312.77		TT_C1193	1.04786	0.0674453	0.362201		TT_C1193	1.04523	0.0638233	0.616144		TT_C1193	1.38886	0.473904	0.00325368
scaffold_1	TT_C1194	359.63	351.55	370.38	288.05	259.58	273.16	463.85	324.82	431.19	276.61	300.6	351.91		TT_C1194	0.758895	-0.398029	0.000915722		TT_C1194	1.13198	0.178852	0.201997		TT_C1194	1.12787	0.173602	0.337299
scaffold_1	TT_C1195	595.42	586.43	606.98	533.94	437.12	485.84	501.88	433.65	471.03	472.42	439.04	523.12		TT_C1195	0.814443	-0.296114	0.0179636		TT_C1195	0.98468	-0.0222734	0.850961		TT_C1195	0.786302	-0.346845	0.00347356
scaffold_1	TT_C1196	807.88	834.34	901.87	741.5	773.92	722.32	733.49	604.06	659.05	654.63	685.65	749.55		TT_C1196	0.879584	-0.185107	0.0324795		TT_C1196	0.933902	-0.0986568	0.195331		TT_C1196	0.784799	-0.349604	0.0175397
scaffold_1	TT_C1197	654.43	672.33	698.79	762.74	673.91	507.19	792.41	642.73	631.2	490.19	536.38	531.55		TT_C1197	0.95966	-0.0594042	0.738189		TT_C1197	0.801568	-0.319103	0.16736		TT_C1197	1.02014	0.028764	0.811903
scaffold_1	TT_C1198	374.08	392.51	386.02	391.37	319.34	427.63	376.16	364.97	357.28	353.38	299.33	392.48		TT_C1198	0.987619	-0.0179729	0.889975		TT_C1198	0.91817	-0.123166	0.498245		TT_C1198	0.952976	-0.0694878	0.0786361
scaffold_1	TT_C1199	229.18	208.03	207.46	247.57	172.41	257.37	250.13	284.39	275.11	223.96	168.81	244.56		TT_C1199	1.05069	0.0713406	0.714878		TT_C1199	0.940917	-0.0878609	0.723169		TT_C1199	1.25588	0.328702	0.0116352
scaffold_1	TT_C1200	295.85	251.25	252.74	334.93	254.83	266.93	262.07	243.1	278.6	230.48	206.46	258.36		TT_C1200	1.07108	0.0990618	0.547842		TT_C1200	0.811612	-0.301138	0.13812		TT_C1200	0.979908	-0.0292811	0.779203
scaffold_1	TT_C1201	127.87	122.73	119.96	144.81	140.11	166.58	162.81	152.93	174.62	141.82	116.32	152.12		TT_C1201	1.21843	0.285019	0.0334428		TT_C1201	0.90866	-0.138187	0.363109		TT_C1201	1.32329	0.404134	0.00394405
scaffold_1	TT_C1202	179.52	169.25	164.9	235.27	252.06	216.96	197.43	168.34	231.3	182.56	166.85	195.76		TT_C1202	1.37109	0.455328	0.00449529		TT_C1202	0.77407	-0.369463	0.0156331		TT_C1202	1.16236	0.217058	0.211344
scaffold_1	TT_C1203	194.02	188.87	191.32	204.09	194.42	213.68	236.58	226.22	246.22	201.03	169.94	236.16		TT_C1203	1.06614	0.092401	0.0926857		TT_C1203	0.991735	-0.011974	0.936589		TT_C1203	1.23477	0.304248	0.00166082
scaffold_1	TT_C1204	381.12	378.42	342.01	504.96	330.26	392.64	278.75	247.91	248.44	400.2	358.22	449.79		TT_C1204	1.11467	0.156611	0.468663		TT_C1204	0.983997	-0.0232748	0.914882		TT_C1204	0.703645	-0.507081	0.00256645
scaffold_1	TT_C1205	4161.09	3920.62	3568.45	2965.54	3336.2	3611.7	1932.56	1988.07	1882.17	3728.21	2954.3	3931.38		TT_C1205	0.850927	-0.232892	0.0851036		TT_C1205	1.07066	0.0984958	0.543017		TT_C1205	0.498088	-1.00553	0.000368044
scaffold_1	TT_C1206	153.32	157.43	124.87	263.2	186.12	142.55	202.08	133.02	165.47	101.6	121.4	131.88		TT_C1206	1.35868	0.44221	0.229161		TT_C1206	0.599591	-0.737949	0.0956166		TT_C1206	1.1491	0.200502	0.388929
scaffold_1	TT_C1207	188.61	201.89	185.39	238.43	234.09	208.92	274.67	233.62	254.04	194.99	183.24	200.37		TT_C1207	1.18328	0.242793	0.0284959		TT_C1207	0.849084	-0.23602	0.0309211		TT_C1207	1.32374	0.404622	0.00849452
scaffold_1	TT_C1208	448.29	453.51	494.09	515.48	541.27	307.52	807.91	451.99	761.18	293.63	430.78	354.21		TT_C1208	0.977348	-0.0330561	0.895579		TT_C1208	0.790621	-0.338943	0.320134		TT_C1208	1.44788	0.533941	0.137876
scaffold_1	TT_C1209	322.4	313.33	314.91	309.77	222.45	251.28	291.92	281.38	293.03	226.37	192.32	267.77		TT_C1209	0.824182	-0.278966	0.0973069		TT_C1209	0.876146	-0.190758	0.391497		TT_C1209	0.911312	-0.133982	0.00377521
scaffold_1	TT_C1210	325.63	381.27	377.35	295.55	256.55	261.99	368.44	302.31	309.9	266.41	239.59	311.89		TT_C1210	0.750832	-0.413437	0.0142243		TT_C1210	1.00467	0.00671853	0.961043		TT_C1210	0.90445	-0.144887	0.278024
scaffold_1	TT_C1211	570.08	561.73	596.58	474.28	347.4	452.82	580.51	500.27	534.81	448.3	413.76	513.63		TT_C1211	0.737391	-0.439497	0.0203457		TT_C1211	1.0794	0.110224	0.528565		TT_C1211	0.934737	-0.0973677	0.214392
scaffold_1	TT_C1212	499.15	502.66	481.64	471.7	422.24	344.17	443.14	343.08	373.6	333.36	356.88	377.38		TT_C1212	0.834615	-0.260817	0.0958137		TT_C1212	0.862298	-0.213741	0.221118		TT_C1212	0.78184	-0.355055	0.0236128
scaffold_1	TT_C1213	510.49	603.03	597.47	156.11	122.09	119.34	668.11	505.68	387.09	161.93	166.94	197.32		TT_C1213	0.232345	-2.10566	0.000169645		TT_C1213	1.32362	0.404484	0.0570453		TT_C1213	0.912267	-0.132472	0.595141
scaffold_1	TT_C1214	361.83	456.74	398.31	102.43	103.24	125.91	534.88	525.34	332.68	159.69	144.94	167.26		TT_C1214	0.272484	-1.87576	0.000504034		TT_C1214	1.42316	0.509094	0.00982776		TT_C1214	1.14465	0.194905	0.457563
scaffold_1	TT_C1215	302.39	361.18	304.74	84.43	110.96	86.93	457.45	370.03	255.07	121.09	111	116.47		TT_C1215	0.29156	-1.77814	0.000403522		TT_C1215	1.23463	0.304076	0.0690875		TT_C1215	1.11798	0.160893	0.570351
scaffold_1	TT_C1216	12.98	11.96	13.92	30.3	16.49	17.52	10.26	15.58	12.79	18.06	12.75	17.41		TT_C1216	1.65492	0.726757	0.131047		TT_C1216	0.749806	-0.415411	0.321617		TT_C1216	0.994081	-0.00856422	0.964897
scaffold_1	TT_C1217	414.67	370.47	477.35	920.16	1080.63	730.85	256.69	354.05	361.66	555.89	332.23	449.38		TT_C1217	2.16369	1.1135	0.00979607		TT_C1217	0.489633	-1.03023	0.0179339		TT_C1217	0.770224	-0.37665	0.102677
scaffold_1	TT_C1218	35.24	36.18	37.04	34.93	42.21	27.59	60.2	57.83	42.25	44.62	30.73	39.79		TT_C1218	0.965609	-0.0504883	0.784529		TT_C1218	1.0994	0.136714	0.585848		TT_C1218	1.47778	0.563431	0.0378405
scaffold_1	TT_C1219	203.71	204.98	213.14	168.15	187.26	171.25	230.86	205	209.61	157.18	130.34	154.48		TT_C1219	0.846952	-0.239648	0.00868709		TT_C1219	0.839251	-0.252826	0.0531407		TT_C1219	1.03802	0.0538298	0.406069
scaffold_1	TT_C1220	410.79	410.39	407.91	378.91	403.8	457.3	480.24	447.39	502.34	387.75	300.49	392.42		TT_C1220	1.00888	0.0127612	0.882645		TT_C1220	0.871493	-0.198439	0.232627		TT_C1220	1.16344	0.218394	0.01383
scaffold_1	TT_C1221	317.01	367.06	365.71	330.57	316.82	302.85	440.13	365.1	448.87	301.83	272.3	324.76		TT_C1221	0.90518	-0.143723	0.144103		TT_C1221	0.945961	-0.0801474	0.375071		TT_C1221	1.19463	0.256565	0.0949623
scaffold_1	TT_C1222	596.49	686.74	524.22	590.46	687.63	625.57	677.49	618.06	572.34	627.29	553.95	593.67		TT_C1222	1.05323	0.0748201	0.590655		TT_C1222	0.932367	-0.10103	0.292607		TT_C1222	1.03344	0.0474538	0.737241
scaffold_1	TT_C1223	705.27	702.64	768.73	720.4	587.92	734.44	837.28	757.1	795.44	713.33	560.5	761.81		TT_C1223	0.938492	-0.0915831	0.434539		TT_C1223	0.996515	-0.00503727	0.976749		TT_C1223	1.09794	0.134799	0.088238
scaffold_1	TT_C1224	622.14	616.12	638.89	547.31	483.54	619.43	627.16	517.16	491.02	494.63	468.77	626.23		TT_C1224	0.879141	-0.185833	0.130509		TT_C1224	0.963249	-0.0540198	0.762874		TT_C1224	0.871182	-0.198953	0.129172
scaffold_1	TT_C1225	1760.24	2056.91	2096.25	1613.36	1727.78	1504.16	1843.67	1398.71	1422.44	1503.69	1487.98	1615.23		TT_C1225	0.819376	-0.287402	0.0455824		TT_C1225	0.950798	-0.0727897	0.354628		TT_C1225	0.788856	-0.342166	0.0809893
scaffold_1	TT_C1226	128.54	97.55	98.42	121.93	96.74	100.31	113.64	144.24	114.1	86.7	61.47	87.46		TT_C1226	0.982959	-0.024797	0.893065		TT_C1226	0.738698	-0.436943	0.0749615		TT_C1226	1.14628	0.196962	0.332437
scaffold_1	TT_C1227	207.3	181.59	188.51	117.76	134.41	82.08	201.59	132.5	148.27	106.87	106.89	116.23		TT_C1227	0.578888	-0.788644	0.00930188		TT_C1227	0.987255	-0.0185053	0.932483		TT_C1227	0.8354	-0.259461	0.227943
scaffold_1	TT_C1228	83.01	66.55	76.66	90.65	67.54	76.61	133.17	150.3	153.74	93.34	58.93	98.18		TT_C1228	1.03793	0.0537059	0.746488		TT_C1228	1.06665	0.0930902	0.729545		TT_C1228	1.93268	0.9506	0.000907866
scaffold_1	TT_C1229	249.64	232.39	276.65	276.8	166.94	227.94	399.67	363.9	411.88	283.56	239.13	324.39		TT_C1229	0.885327	-0.175717	0.44532		TT_C1229	1.26114	0.334724	0.219514		TT_C1229	1.54934	0.63165	0.00198068
scaffold_1	TT_C1230	352.17	369.6	357.89	376.88	343.47	384.87	436.11	391.94	447.47	322.87	284.77	339.1		TT_C1230	1.02367	0.0337565	0.567111		TT_C1230	0.856608	-0.223293	0.0614869		TT_C1230	1.18141	0.240508	0.0210344
scaffold_1	TT_C1231	556.47	508.61	498.29	396.81	610.39	408.49	610.59	440.75	636.02	367.5	384.91	418.74		TT_C1231	0.905537	-0.143154	0.529587		TT_C1231	0.827264	-0.27358	0.314584		TT_C1231	1.07931	0.110109	0.552769
scaffold_1	TT_C1232	268.86	243.43	251.17	236.33	283.7	301.86	313.22	314.87	367.34	260.18	222.43	258.08		TT_C1232	1.07653	0.106393	0.404817		TT_C1232	0.901203	-0.150075	0.305536		TT_C1232	1.30384	0.382767	0.0160427
scaffold_1	TT_C1233	147.06	153.01	157.07	260.2	230.82	232.45	287.99	312.77	451.74	209.7	174.66	203.08		TT_C1233	1.5826	0.662297	0.000878018		TT_C1233	0.811976	-0.300492	0.0343108		TT_C1233	2.30236	1.20311	0.0177186
scaffold_1	TT_C1234	369.88	358.51	353.99	368.35	391.94	407.58	426.63	355.05	465.33	325.91	297.7	337.75		TT_C1234	1.07898	0.109673	0.0821466		TT_C1234	0.823174	-0.280731	0.0139112		TT_C1234	1.1521	0.204266	0.168079
scaffold_1	TT_C1235	1079.08	1122.77	1139.54	1027.41	1015.3	683.37	1000.91	730.7	843.07	895.89	952.3	894.32		TT_C1235	0.815852	-0.29362	0.146779		TT_C1235	1.00603	0.00866898	0.964087		TT_C1235	0.770542	-0.376055	0.0335955
scaffold_1	TT_C1236	705.66	647.59	667.99	682.14	609.47	508.27	570.32	441.53	538.9	526.42	545.26	595.02		TT_C1236	0.890483	-0.16734	0.237797		TT_C1236	0.926006	-0.110906	0.460361		TT_C1236	0.767227	-0.382275	0.0207554
scaffold_1	TT_C1237	464.27	469.98	438.28	429.88	419.58	336.58	342.58	263.77	304.61	347.26	308.84	340.83		TT_C1237	0.864127	-0.210685	0.116297		TT_C1237	0.840553	-0.250589	0.118775		TT_C1237	0.663709	-0.591378	0.00341264
scaffold_1	TT_C1238	708.5	642.04	547.17	688.11	619	660.82	554.15	508.47	575.43	518.94	455.64	558.78		TT_C1238	1.037	0.0524194	0.669764		TT_C1238	0.779174	-0.359982	0.0160114		TT_C1238	0.863172	-0.21228	0.163681
scaffold_1	TT_C1239	1517.33	1585.5	1505.81	1220.76	1481.26	1483.07	1094.77	1111.38	1094.7	1303.13	971	1308.55		TT_C1239	0.908097	-0.139082	0.19422		TT_C1239	0.856058	-0.224219	0.229165		TT_C1239	0.716231	-0.481503	6.84434e-05
scaffold_1	TT_C1240	3148.77	3188.5	3339.91	2900.63	2812.57	3611.33	2246.15	2660.28	2328.79	3602.98	2278.67	3315.26		TT_C1240	0.963559	-0.0535557	0.674015		TT_C1240	0.986314	-0.0198818	0.932949		TT_C1240	0.747658	-0.41955	0.00427624
scaffold_1	TT_C1241	264.3	259.06	269.49	57.64	47.67	56.22	230.8	233.25	172.12	66.6	48.49	64		TT_C1241	0.203733	-2.29525	1.07381e-06		TT_C1241	1.10871	0.148883	0.415749		TT_C1241	0.802384	-0.317636	0.0610269
scaffold_1	TT_C1242	203.57	198.82	202.84	178.53	201.09	206.47	209.99	200.95	216.29	189.71	169.56	197.85		TT_C1242	0.968376	-0.0463613	0.503335		TT_C1242	0.950571	-0.0731341	0.46602		TT_C1242	1.03635	0.0515111	0.192975
scaffold_1	TT_C1243	128	116.16	123.84	125.18	111.15	154.62	153.61	161.35	189.35	134.48	101.44	142.93		TT_C1243	1.06236	0.0872783	0.595171		TT_C1243	0.96905	-0.0453574	0.833758		TT_C1243	1.37041	0.454605	0.0163057
scaffold_1	TT_C1244	509.8	534.14	543.41	571.74	692.24	623.46	618.35	582.85	671.08	576.43	434.31	513.54		TT_C1244	1.18905	0.249811	0.0511244		TT_C1244	0.807591	-0.308303	0.0881769		TT_C1244	1.1795	0.238176	0.026029
scaffold_1	TT_C1245	252.45	243.48	235.78	293.74	252.9	356.3	266.91	294.01	307.1	273.15	203.86	260.66		TT_C1245	1.23401	0.303358	0.134151		TT_C1245	0.816965	-0.291655	0.209343		TT_C1245	1.18629	0.246456	0.0236694
scaffold_1	TT_C1246	194.7	258.64	247.68	265.38	231.4	281.03	216.36	244.46	199.59	265.02	157.19	198.79		TT_C1246	1.10954	0.149962	0.356565		TT_C1246	0.798395	-0.324825	0.205882		TT_C1246	0.94207	-0.0860936	0.598256
scaffold_1	TT_C1247	62.43	71.47	63.91	54.26	73.48	54.49	98.34	78.74	110.03	58.26	44.68	53.51		TT_C1247	0.921238	-0.118355	0.496845		TT_C1247	0.85853	-0.220059	0.316303		TT_C1247	1.45144	0.537488	0.0356094
scaffold_1	TT_C1248	305.07	270.94	261.98	256.31	368.87	324.28	379.95	395.09	485.26	286.22	224.3	301.75		TT_C1248	1.13302	0.180174	0.351433		TT_C1248	0.855507	-0.225148	0.320726		TT_C1248	1.50396	0.588762	0.0164424
scaffold_1	TT_C1249	1252.86	1200.42	1211.54	819.32	1115.84	1173.41	1454.65	1339.45	1619.22	943.02	774.54	1008.45		TT_C1249	0.848219	-0.237491	0.169721		TT_C1249	0.876934	-0.18946	0.382027		TT_C1249	1.20424	0.268122	0.0393287
scaffold_1	TT_C1250	766.64	859.34	822.57	667.45	701.91	612.43	988.82	724.89	974.87	521.36	519.9	551.87		TT_C1250	0.809373	-0.305124	0.0142554		TT_C1250	0.803884	-0.31494	0.00990802		TT_C1250	1.09803	0.134917	0.423677
scaffold_1	TT_C1251	421.46	454.55	422.73	475.77	635.61	523.29	464.13	398.15	529.77	478.01	397.27	468.54		TT_C1251	1.25866	0.331887	0.0826115		TT_C1251	0.822074	-0.28266	0.145923		TT_C1251	1.07185	0.100098	0.475145
scaffold_1	TT_C1252	220.08	225.67	206.92	280.28	194.05	228.01	257.68	279.93	286.14	264.36	162.95	224.02		TT_C1252	1.0761	0.105816	0.554323		TT_C1252	0.927371	-0.108781	0.683111		TT_C1252	1.26212	0.335853	0.00515289
scaffold_1	TT_C1253	689.48	856.84	802.34	934.03	886.73	635.47	940.94	626.78	837.43	675.2	705.33	686.43		TT_C1253	1.0458	0.0646078	0.749783		TT_C1253	0.841517	-0.248935	0.235693		TT_C1253	1.02405	0.034289	0.866077
scaffold_1	TT_C1254	806.67	786.78	721.95	715.59	823.21	738.53	858.63	734.49	793.29	671.09	592.86	697.11		TT_C1254	0.983558	-0.0239181	0.775213		TT_C1254	0.861122	-0.21571	0.0805143		TT_C1254	1.03067	0.0435805	0.619462
scaffold_1	TT_C1255	315.52	361.17	322.59	213.77	248.87	250.07	310.83	236.89	253.13	206.12	197.25	245.76		TT_C1255	0.713224	-0.487574	0.00670728		TT_C1255	0.910791	-0.134808	0.328988		TT_C1255	0.801427	-0.319357	0.0673516
scaffold_1	TT_C1256	347.42	346.15	355.62	280.81	287.06	336.42	418.23	389.13	469	320.11	276.61	351.05		TT_C1256	0.861893	-0.214419	0.0536513		TT_C1256	1.04808	0.0677515	0.630228		TT_C1256	1.21652	0.282759	0.0323184
scaffold_1	TT_C1257	356.74	419.15	387.29	285	381.46	254.31	1003.74	599.43	681.08	431.84	470.26	548.46		TT_C1257	0.791597	-0.337162	0.128928		TT_C1257	1.57538	0.655697	0.0264401		TT_C1257	1.9638	0.973646	0.0401108
scaffold_1	TT_C1258	368.3	350.2	347.12	335.05	388.55	455.63	350.73	378.14	397.33	374.64	307.82	404.67		TT_C1258	1.10661	0.146152	0.346212		TT_C1258	0.921898	-0.117321	0.53361		TT_C1258	1.05685	0.07977	0.250772
scaffold_1	TT_C1259	428.04	438.37	437.47	463.3	397.02	599.26	457.94	510.57	488.88	515.49	372.02	492.08		TT_C1259	1.11941	0.162742	0.433125		TT_C1259	0.945197	-0.0813137	0.737785		TT_C1259	1.11773	0.160576	0.0306434
scaffold_1	TT_C1260	554.63	592.3	607.67	655.21	621.88	545.42	654.93	455.75	547.66	555.86	553.68	550.2		TT_C1260	1.0387	0.0547846	0.564807		TT_C1260	0.910689	-0.134969	0.170769		TT_C1260	0.945138	-0.0814023	0.619299
scaffold_1	TT_C1261	1132.66	1021.38	988.33	1473.12	1551.66	1332.14	1238.98	1167.46	1186.24	999.2	892.72	811.76		TT_C1261	1.38651	0.471456	0.00645576		TT_C1261	0.620548	-0.688384	0.00280259		TT_C1261	1.1433	0.193207	0.0366787
scaffold_1	TT_C1262	7158.51	5461.64	6521.76	6651.18	8139.15	8816.7	5717.49	6802.19	5501.35	6748.64	4430.53	4507.79		TT_C1262	1.23326	0.302482	0.139517		TT_C1262	0.664504	-0.589651	0.0565357		TT_C1262	0.941444	-0.0870533	0.589513
scaffold_1	TT_C1263	44.55	54.25	46.74	55.72	59.28	56.74	60.46	69.58	64.64	57.3	42.35	53.84		TT_C1263	1.18002	0.23881	0.0489466		TT_C1263	0.893735	-0.162081	0.260101		TT_C1263	1.33764	0.419689	0.0142534
scaffold_1	TT_C1264	309.82	437.42	266.98	142.56	192	131.96	343.78	348.65	193.64	290.01	201.4	292.93		TT_C1264	0.459979	-1.12036	0.0284597		TT_C1264	1.68126	0.74954	0.039818		TT_C1264	0.873647	-0.194878	0.585773
scaffold_1	TT_C1265	43.66	50.09	36.79	33.06	31.7	27.51	55.6	73.31	49.5	46.78	31.77	43.53		TT_C1265	0.706833	-0.500558	0.0381649		TT_C1265	1.32307	0.403893	0.110131		TT_C1265	1.36671	0.450705	0.12043
scaffold_1	TT_C1266	269.27	250.11	231.17	258.75	232.46	254.56	306.78	319.48	306.55	238.44	186.27	243.82		TT_C1266	0.993631	-0.00921742	0.912969		TT_C1266	0.896429	-0.157738	0.269096		TT_C1266	1.24284	0.313635	0.00674935
scaffold_1	TT_C1267	287.05	283.99	277.2	265.27	196.94	251.64	305.21	326.32	329.67	250.54	176.97	263.02		TT_C1267	0.841566	-0.248852	0.100776		TT_C1267	0.967332	-0.0479169	0.830418		TT_C1267	1.13317	0.180364	0.0100538
scaffold_1	TT_C1268	731.05	732.73	824.69	627.22	463.36	663.8	964.57	1097.64	983.92	639.07	443.97	672.46		TT_C1268	0.766617	-0.383422	0.0612151		TT_C1268	1.00064	0.000920726	0.997028		TT_C1268	1.33108	0.412594	0.00817013
scaffold_1	TT_C1269	463.96	498.86	464.98	359.27	313.72	458.93	386.52	434.75	394.34	310.77	210.42	307.72		TT_C1269	0.792772	-0.335022	0.0904014		TT_C1269	0.732304	-0.449485	0.135185		TT_C1269	0.851387	-0.232113	0.0198643
scaffold_1	TT_C1270	681.74	716.6	661.52	784.06	589.15	828.73	785.1	959.3	770.71	628.69	451.02	601.98		TT_C1270	1.06898	0.0962289	0.563476		TT_C1270	0.763731	-0.388863	0.132615		TT_C1270	1.22101	0.288075	0.0727612
scaffold_1	TT_C1271	7320.56	7048.09	7281.21	6955.1	7163.67	8175.96	4995.85	6047.34	5575.27	7266.33	5221.97	6364.87		TT_C1271	1.02979	0.042345	0.607742		TT_C1271	0.845633	-0.241896	0.177303		TT_C1271	0.767601	-0.381571	0.00603839
scaffold_1	TT_C1272	2696.16	3419.73	3320.46	2388.41	3640.57	1922.8	3327.89	1798.55	2798.01	2251.79	2791.29	2317.47		TT_C1272	0.842675	-0.246951	0.427305		TT_C1272	0.925648	-0.111464	0.733778		TT_C1272	0.839779	-0.251918	0.37249
scaffold_1	TT_C1273	249.75	245.93	238.01	243.43	262.07	242.98	231.73	220.8	259.77	204.55	188.06	224.48		TT_C1273	1.02016	0.0287931	0.5299		TT_C1273	0.824458	-0.278483	0.023356		TT_C1273	0.970846	-0.0426856	0.587642
scaffold_1	TT_C1274	400.5	462.84	432.46	390.87	442.49	465.29	499.42	447.29	469.77	406.53	358.77	424.52		TT_C1274	1.0022	0.0031696	0.974948		TT_C1274	0.916198	-0.126269	0.286002		TT_C1274	1.09313	0.128467	0.161976
scaffold_1	TT_C1275	468.08	490.84	497.33	480.59	367.95	486.03	456.35	457.78	472.88	444.58	394.68	520.81		TT_C1275	0.916443	-0.125883	0.362469		TT_C1275	1.01911	0.0273059	0.880716		TT_C1275	0.952453	-0.0702799	0.0890856
scaffold_1	TT_C1276	251.46	263.6	266.99	270.25	172.13	310.84	232.4	248.45	201	265.28	216.04	323.9		TT_C1276	0.963135	-0.0541895	0.828008		TT_C1276	1.06904	0.0963117	0.75402		TT_C1276	0.871875	-0.197806	0.0856799
scaffold_1	TT_C1277	1247.58	1210.99	1252.48	1353.93	1013.99	1188.88	1402.97	1440.37	1301.67	1176.38	889.59	1167.28		TT_C1277	0.958435	-0.0612476	0.630974		TT_C1277	0.909033	-0.137595	0.472092		TT_C1277	1.11694	0.159548	0.0291278
scaffold_1	TT_C1278	111.9	123.4	110.21	197.41	206.63	202.59	155.85	180.28	156.2	175.91	136.42	160.38		TT_C1278	1.75575	0.812089	6.03883e-05		TT_C1278	0.779239	-0.359861	0.0193413		TT_C1278	1.42494	0.510898	0.00574355
scaffold_1	TT_C1280	76.28	66.87	69.09	65.51	58.38	64.61	68.36	64.4	64.14	57.27	49.28	64.23		TT_C1280	0.888145	-0.171132	0.0939909		TT_C1280	0.905995	-0.142425	0.291587		TT_C1280	0.927723	-0.108233	0.179972
scaffold_1	TT_C1279	2506.55	2651.68	2470.71	1961.01	2211.12	2090.32	1660.01	1489.97	1486.85	1862.96	1742.81	2116.11		TT_C1279	0.820881	-0.284755	0.00745344		TT_C1279	0.913681	-0.130238	0.242779		TT_C1279	0.607795	-0.718344	0.000233247
scaffold_1	TT_C1281	161.53	176.45	175.91	225.37	130.16	193.62	185.53	227.59	182.36	204.71	131.26	192.8		TT_C1281	1.06861	0.0957407	0.700325		TT_C1281	0.962888	-0.0545599	0.859797		TT_C1281	1.15877	0.212593	0.151617
scaffold_1	TT_C1282	205.24	218.74	189.67	235.57	174.05	193.78	183.32	159.73	135.99	171.19	161.85	202.91		TT_C1282	0.983297	-0.0243013	0.872562		TT_C1282	0.888217	-0.171016	0.364269		TT_C1282	0.78064	-0.35727	0.0489251
scaffold_1	TT_C1283	275.86	248.21	271.87	323.36	288.98	381.06	320.76	348.48	380.75	295.63	230.18	301.76		TT_C1283	1.24808	0.319715	0.0800111		TT_C1283	0.833068	-0.263493	0.19247		TT_C1283	1.31918	0.399644	0.0119361
scaffold_1	TT_C1284	177.85	171.32	191.27	248.69	311.13	313.38	236.8	223.39	252.55	249.5	182.95	223.14		TT_C1284	1.61572	0.692178	0.00726885		TT_C1284	0.75079	-0.413518	0.0648501		TT_C1284	1.31881	0.399241	0.00501897
scaffold_1	TT_C1285	135.72	155.55	181.89	232.73	244.09	208.44	222.67	129.59	197.5	164.78	165.19	166.35		TT_C1285	1.44826	0.534323	0.0141892		TT_C1285	0.72428	-0.465381	0.00392105		TT_C1285	1.16189	0.216474	0.454345
scaffold_1	TT_C1286	110.51	96.78	119.56	227.43	152.93	241.27	203.63	262.68	233.51	216.18	142.78	172.81		TT_C1286	1.90188	0.927427	0.0253089		TT_C1286	0.855445	-0.225254	0.437121		TT_C1286	2.1411	1.09836	0.00244564
scaffold_1	TT_C1287	131.71	116.59	127.39	246.67	168.03	295.7	258.77	313.66	325.33	244.55	166.4	183.96		TT_C1287	1.89092	0.919089	0.0407882		TT_C1287	0.83743	-0.25596	0.431774		TT_C1287	2.38963	1.25679	0.00115909
scaffold_1	TT_C1288	1364.23	1082.66	1275.07	1656.27	2353.53	2361.48	939.73	957.61	990.15	1682.69	1288.55	1597.6		TT_C1288	1.71181	0.775521	0.0235917		TT_C1288	0.717099	-0.479755	0.0840814		TT_C1288	0.775798	-0.366247	0.0300375
scaffold_1	TT_C1289	296.71	341.65	312.13	333.84	333.85	389.15	439.05	409.21	420.2	312.97	272.45	339.8		TT_C1289	1.11189	0.153014	0.192832		TT_C1289	0.875459	-0.191889	0.178099		TT_C1289	1.33453	0.416335	0.00257217
scaffold_1	TT_C1290	639.95	667.85	669.48	684.82	644.29	572.53	774.84	691.31	808.31	607.32	514.75	600.39		TT_C1290	0.961745	-0.056273	0.501895		TT_C1290	0.905776	-0.142774	0.249026		TT_C1290	1.1503	0.202007	0.0516334
scaffold_1	TT_C1291	541.75	601.49	556.75	599.93	795.27	614.02	645.03	593.9	643.92	523.52	503.73	545.52		TT_C1291	1.1819	0.241109	0.190164		TT_C1291	0.782776	-0.353328	0.0855755		TT_C1291	1.10757	0.147392	0.068542
scaffold_1	TT_C1292	1121.8	1090.11	1243.29	1359.66	1483.59	1606.7	1200.52	1388.1	1411.36	1489.42	1132.6	1382.47		TT_C1292	1.2879	0.36502	0.0176876		TT_C1292	0.899896	-0.152171	0.308992		TT_C1292	1.15767	0.211224	0.0896555
scaffold_1	TT_C1293	887.46	930.47	1018.43	954.56	1022.29	860.12	772.01	609.31	823.9	847.36	846.26	907.27		TT_C1293	1.00022	0.000310239	0.997492		TT_C1293	0.916784	-0.125346	0.198851		TT_C1293	0.777482	-0.363118	0.0490419
scaffold_1	TT_C1294	681.12	583.04	607.04	584.88	564.16	707.54	531.61	571.94	645.8	702.41	526.63	649.67		TT_C1294	0.992187	-0.0113163	0.931929		TT_C1294	1.01192	0.0170949	0.919613		TT_C1294	0.934881	-0.0971448	0.413975
scaffold_1	TT_C1295	807.97	664	662.75	679.84	779.4	751.86	613.49	653.26	756.58	742.56	594.8	723.41		TT_C1295	1.03578	0.0507174	0.676166		TT_C1295	0.932011	-0.101581	0.414365		TT_C1295	0.94782	-0.0773152	0.594887
scaffold_1	TT_C1296	650.81	768.35	724.57	502.29	878.19	567.86	1289.51	840.89	1148.83	486.73	566.56	596.41		TT_C1296	0.908855	-0.137878	0.618653		TT_C1296	0.846721	-0.240042	0.455033		TT_C1296	1.52968	0.613234	0.0505369
scaffold_1	TT_C1297	95.54	113.76	103.1	110.22	127.51	119.33	141.64	138.21	128.9	123.15	85.28	111.81		TT_C1297	1.14296	0.192772	0.110013		TT_C1297	0.89688	-0.157013	0.374217		TT_C1297	1.30842	0.387824	0.00786559
scaffold_1	TT_C1298	603.04	665.01	650.29	652.88	794.05	723.21	863.45	776.79	827.25	607.49	569.3	702.71		TT_C1298	1.13126	0.17793	0.134512		TT_C1298	0.866073	-0.207439	0.16368		TT_C1298	1.28626	0.363186	0.00427348
scaffold_1	TT_C1299	2823.8	3090.33	3058.2	2538.72	2877.75	2424.31	2688.98	3030.29	3220.12	2561.38	2193.86	3006.31		TT_C1299	0.873884	-0.194486	0.0778519		TT_C1299	0.989895	-0.0146524	0.927186		TT_C1299	0.996329	-0.00530629	0.953418
scaffold_1	TT_C1300	1871.24	1941.17	1741.91	1565.99	1464.62	1614.99	1795.19	2199.55	2056.98	1744.44	1307.82	1881.17		TT_C1300	0.836394	-0.257745	0.0144395		TT_C1300	1.06196	0.0867261	0.619382		TT_C1300	1.08955	0.123735	0.27749
scaffold_1	TT_C1301	1633.34	1693.92	1550.29	1091.14	1284.88	1388.3	1698.31	1772.34	1754.49	1457.87	1291.74	1714.16		TT_C1301	0.771765	-0.373767	0.0183953		TT_C1301	1.18581	0.245873	0.19651		TT_C1301	1.07126	0.099313	0.070205
scaffold_1	TT_C1302	2061.01	2373.6	2111.21	1450.93	1770.16	1718.44	2207.44	2267.44	2136.12	2051.59	1724.33	2097.72		TT_C1302	0.754608	-0.4062	0.0180513		TT_C1302	1.18911	0.249881	0.112614		TT_C1302	1.00996	0.0142946	0.844853
scaffold_1	TT_C1303	1758.14	1909.41	1761.13	1720.52	1535.73	1257.6	1853.53	1435.91	1691.74	1280.74	1371.63	1427.73		TT_C1303	0.831482	-0.266243	0.100774		TT_C1303	0.903907	-0.145754	0.3637		TT_C1303	0.917567	-0.124114	0.31978
scaffold_1	TT_C1304	1750.44	1958.67	1742.78	1650.02	1868.49	1393.04	1720.84	1406.5	1484.07	1349.83	1545.61	1491.27		TT_C1304	0.900889	-0.150578	0.308565		TT_C1304	0.893142	-0.163039	0.306255		TT_C1304	0.845837	-0.241549	0.0765783
scaffold_1	TT_C1305	1086.04	1166.52	1034	855.54	1168.96	965.16	1047.4	954.35	939.79	866.79	905.7	921.52		TT_C1305	0.909662	-0.136597	0.3766		TT_C1305	0.901109	-0.150226	0.350218		TT_C1305	0.895021	-0.160007	0.0880382
scaffold_1	TT_C1306	1026.58	1145.07	917.48	755.57	993.81	791.78	915.62	920.81	1081.91	836.6	697.9	803.17		TT_C1306	0.822613	-0.281713	0.138963		TT_C1306	0.919922	-0.120416	0.469996		TT_C1306	0.944713	-0.0820526	0.541632
scaffold_1	TT_C1307	960.49	977	800.01	821.57	900.45	744.15	903.6	957.34	1079.97	739.29	665.8	804.78		TT_C1307	0.900884	-0.150587	0.278924		TT_C1307	0.896074	-0.158311	0.230086		TT_C1307	1.07431	0.103404	0.427611
scaffold_1	TT_C1308	1594.75	1692.56	1401.7	1550.01	1422.99	1458.75	1366.59	1988.66	1685.13	1509.23	1063.15	1392.63		TT_C1308	0.945136	-0.0814069	0.410709		TT_C1308	0.894683	-0.160552	0.325143		TT_C1308	1.07493	0.104249	0.587581
scaffold_1	TT_C1309	958.51	1037.52	762.69	740.25	807.26	661.17	793.77	924.16	942.94	747.53	579.45	713.3		TT_C1309	0.800618	-0.320815	0.116934		TT_C1309	0.923755	-0.114417	0.445669		TT_C1309	0.964531	-0.052101	0.746602
scaffold_1	TT_C1310	1808.29	1877.5	1515.94	1121.66	1536.24	934.51	1565.46	1311.25	1636.62	981.5	1036.5	1260.98		TT_C1310	0.690618	-0.53404	0.0625937		TT_C1310	0.912752	-0.131705	0.624419		TT_C1310	0.867659	-0.204799	0.196998
scaffold_1	TT_C1311	929.04	995.33	845.18	650.25	686.02	552.48	1008.09	914.49	1115.61	760.1	568.5	711.61		TT_C1311	0.68197	-0.55222	0.00761432		TT_C1311	1.08019	0.111286	0.510698		TT_C1311	1.097	0.133561	0.284656
scaffold_1	TT_C1312	1170.29	1368.26	1125.86	836.04	980.13	673.05	1227.04	1096.49	1180.1	964.78	757.3	906.21		TT_C1312	0.679296	-0.557887	0.0277449		TT_C1312	1.05587	0.0784307	0.690089		TT_C1312	0.956124	-0.0647305	0.556901
scaffold_1	TT_C1313	880.68	1005.32	815.77	609.58	686.96	438.43	829.39	634.2	768.15	574.15	552.75	656.93		TT_C1313	0.642161	-0.638994	0.0249273		TT_C1313	1.02816	0.0400674	0.848624		TT_C1313	0.826029	-0.275736	0.12209
scaffold_1	TT_C1314	884.57	1047.22	915.19	739.35	728.82	513.03	899.14	644.3	805.6	587.34	645.72	746.12		TT_C1314	0.695895	-0.523058	0.0316442		TT_C1314	0.99898	-0.0014717	0.994203		TT_C1314	0.825099	-0.277361	0.137627
scaffold_1	TT_C1315	816.78	859.57	697.63	510.9	740.21	529.64	1106.85	954.3	1052.98	526.61	568.71	684.59		TT_C1315	0.750112	-0.414823	0.0880342		TT_C1315	0.999528	-0.000680696	0.997597		TT_C1315	1.31178	0.391521	0.0200517
scaffold_1	TT_C1316	1082.34	1227.22	1068.57	977.38	939.67	817.55	1455.43	1741.29	1585.06	1050.82	780.44	1036.98		TT_C1316	0.809501	-0.304895	0.0375156		TT_C1316	1.04887	0.0688359	0.679841		TT_C1316	1.41551	0.501323	0.00849365
scaffold_1	TT_C1317	1344.62	1630.26	1428.51	1230.96	1165.6	904.63	1528.96	1456.48	1611.01	1096.86	938.55	1142.36		TT_C1317	0.749693	-0.415628	0.0484274		TT_C1317	0.962613	-0.0549715	0.743424		TT_C1317	1.04384	0.0619054	0.538546
scaffold_1	TT_C1318	1854.32	2090.15	1775.59	1428.73	1640.97	1215.44	2312.03	2080.74	2383.67	1445.12	1277.05	1606.72		TT_C1318	0.749142	-0.416688	0.0367127		TT_C1318	1.01021	0.0146548	0.929744		TT_C1318	1.18468	0.244497	0.055331
scaffold_1	TT_C1319	2148.18	2461.28	2081.38	1542.5	2158.58	1804.55	2499.26	2701.63	2621.83	1908.83	1507.9	1978.1		TT_C1319	0.822861	-0.28128	0.1379		TT_C1319	0.979875	-0.0293302	0.880702		TT_C1319	1.16917	0.225483	0.0450644
scaffold_1	TT_C1320	2215.29	2339.85	2001.43	2225.03	2320.54	1947.04	2415.99	3141.39	2646.78	2202.64	1464.27	1876.02		TT_C1320	0.990245	-0.0141427	0.893412		TT_C1320	0.853729	-0.22815	0.259636		TT_C1320	1.25129	0.323414	0.0802367
scaffold_1	TT_C1321	1476.27	1725.99	1366.34	1114.47	1300.1	890.87	1535.05	1306.32	1544.69	1066.18	916.55	1038.8		TT_C1321	0.723513	-0.46691	0.0572074		TT_C1321	0.914108	-0.129563	0.497353		TT_C1321	0.960045	-0.0588266	0.668482
scaffold_1	TT_C1322	1433.5	1671.4	1306.74	925.41	1404.99	917.42	1439.54	1150.09	1443.77	1088.49	939.09	1097.95		TT_C1322	0.736193	-0.441843	0.11537		TT_C1322	0.962347	-0.0553708	0.821483		TT_C1322	0.914263	-0.129319	0.43208
scaffold_1	TT_C1323	1832.24	1943.08	1540.11	1206.43	1806.85	1336.26	1619.43	1797	1780.65	1404.07	1091.07	1373.76		TT_C1323	0.818286	-0.289324	0.214497		TT_C1323	0.889496	-0.168939	0.483819		TT_C1323	0.977735	-0.0324851	0.781324
scaffold_1	TT_C1324	1442.96	1622.94	1287.11	1123.09	1473.95	1259.78	1219.01	1525.54	1373.76	1382.79	926.21	1239.73		TT_C1324	0.886012	-0.174602	0.305437		TT_C1324	0.920118	-0.120109	0.576493		TT_C1324	0.946083	-0.0799609	0.583417
scaffold_1	TT_C1325	996.65	1039.99	843.25	593.56	884.87	689.44	949.82	978.73	1057.18	801.3	599.62	791.35		TT_C1325	0.752761	-0.409735	0.0855049		TT_C1325	1.01126	0.0161472	0.943562		TT_C1325	1.03675	0.05207	0.63007
scaffold_1	TT_C1326	1495.72	1938.62	1446.61	1032.22	1581.71	1198.49	1978.26	2202.09	2083.08	1556.28	989.1	1347.41		TT_C1326	0.781082	-0.356455	0.189713		TT_C1326	1.02108	0.0300975	0.913692		TT_C1326	1.28324	0.359791	0.052876
scaffold_1	TT_C1327	1088.19	1117.14	934.15	539.83	985.14	751.73	1272.49	1180.73	1314.74	852.65	698.46	1001.85		TT_C1327	0.725184	-0.463581	0.110221		TT_C1327	1.12134	0.165227	0.585786		TT_C1327	1.20019	0.263258	0.0388945
scaffold_1	TT_C1328	1166.08	1308.99	1052.03	678.52	955.79	732.26	1398.45	1359.93	1442.26	910.1	677.65	942.53		TT_C1328	0.670968	-0.575685	0.0265783		TT_C1328	1.06918	0.0964994	0.670399		TT_C1328	1.19096	0.252127	0.0451633
scaffold_1	TT_C1329	824.95	971.17	824.39	848.86	733.46	627.53	920.38	1243.1	980.68	926.86	522.59	667.67		TT_C1329	0.84329	-0.245899	0.163995		TT_C1329	0.958038	-0.0618454	0.829398		TT_C1329	1.19983	0.262827	0.189169
scaffold_1	TT_C1331	1795.74	2014.66	1857.05	1492.14	1306.8	1551.68	2369.02	2436.81	2166.78	1801.63	1418.43	1744.72		TT_C1331	0.76765	-0.381479	0.0111646		TT_C1331	1.14117	0.190509	0.218337		TT_C1331	1.23029	0.298999	0.0139125
scaffold_1	TT_C1332	2798.18	2944.36	2703.95	2341.9	2603.23	2488.04	3109.69	2712.05	2392.53	2389.85	2306.02	2542.6		TT_C1332	0.880031	-0.184374	0.0305198		TT_C1332	0.973807	-0.0382928	0.561151		TT_C1332	0.972507	-0.0402196	0.741486
scaffold_1	TT_C1333	1832.14	2164.46	1993.14	1879.63	1913.99	1477.54	2350.85	1775.04	1724.85	1580.45	1523.65	1522.38		TT_C1333	0.880032	-0.184373	0.231203		TT_C1333	0.877697	-0.188206	0.20323		TT_C1333	0.976794	-0.0338743	0.845262
scaffold_1	TT_C1334	291.2	269.85	265.16	292.82	270.87	301.68	295.35	302.99	339.35	273.93	237.67	277.12		TT_C1334	1.0474	0.0668086	0.343818		TT_C1334	0.911425	-0.133804	0.177203		TT_C1334	1.13493	0.182603	0.0778779
scaffold_1	TT_C1335	335.86	302.39	304.2	315.22	300.92	346.11	301.84	301.04	348.34	345.92	292.04	381.26		TT_C1335	1.02101	0.0299957	0.720748		TT_C1335	1.0592	0.0829818	0.550508		TT_C1335	1.00931	0.013363	0.885416
scaffold_1	TT_C1336	376.97	371.46	384	422.74	351.24	488.21	376.03	398.26	404.1	448.56	326.67	405.76		TT_C1336	1.11459	0.156507	0.337373		TT_C1336	0.935667	-0.0959323	0.6382		TT_C1336	1.04059	0.0573952	0.174449
scaffold_1	TT_C1337	265	269.84	276.49	570.84	454.03	485.4	354.48	465.87	404.87	485.79	277.4	392.01		TT_C1337	1.86147	0.896446	0.00266283		TT_C1337	0.764896	-0.386664	0.164423		TT_C1337	1.51014	0.59468	0.0130401
scaffold_1	TT_C1338	225.67	231.81	233.24	354.11	361.43	389.59	358.52	391.4	414.01	375.17	282.27	378.61		TT_C1338	1.59997	0.678043	0.000236505		TT_C1338	0.937492	-0.0931225	0.527971		TT_C1338	1.6851	0.752831	0.000634488
scaffold_1	TT_C1339	771.37	739.55	706.54	770.88	721.76	1022.61	897.04	1016.27	997.63	889.73	645.74	872.5		TT_C1339	1.13429	0.181794	0.355257		TT_C1339	0.957348	-0.0628844	0.783867		TT_C1339	1.31274	0.392577	0.00508565
scaffold_1	TT_C1340	439.43	410.67	401.82	539.69	508.78	468.6	405.77	340.89	430.45	446.23	401.41	471.24		TT_C1340	1.21179	0.277145	0.019768		TT_C1340	0.86936	-0.201974	0.0849428		TT_C1340	0.940244	-0.0888932	0.438635
scaffold_1	TT_C1341	316.45	329.36	317.57	313.43	348.92	407.7	356.85	361.47	402.26	385.13	303.91	379.49		TT_C1341	1.11072	0.151501	0.270011		TT_C1341	0.99858	-0.0020508	0.989991		TT_C1341	1.16318	0.218069	0.0250878
scaffold_1	TT_C1342	281.3	274.67	272.53	220.35	269.34	353.98	417.4	406.51	382.49	379.27	267	361.57		TT_C1342	1.01831	0.0261771	0.90339		TT_C1342	1.19459	0.256516	0.354671		TT_C1342	1.45613	0.542135	0.000291959
scaffold_1	TT_C1343	171.6	158.19	159.64	162.9	149.62	147.24	258.91	219.99	214.6	154.12	136.09	187.03		TT_C1343	0.939378	-0.0902216	0.200787		TT_C1343	1.03802	0.053834	0.729176		TT_C1343	1.41695	0.502793	0.00957528
scaffold_1	TT_C1344	10.28	10.21	10.69	16.08	8.33	9.07	18.11	19.04	14.58	10.07	6.84	10.29		TT_C1344	1.07377	0.102679	0.7721		TT_C1344	0.812425	-0.299693	0.482862		TT_C1344	1.65908	0.73038	0.00742646
scaffold_1	TT_C1345	124.51	135.96	135.83	194.6	124.1	118.88	180.18	180.43	176.84	134.83	104.26	119.46		TT_C1345	1.10416	0.142954	0.607305		TT_C1345	0.819393	-0.287372	0.367648		TT_C1345	1.35617	0.439538	0.000289571
scaffold_1	TT_C1346	94.76	92.27	88.99	108.81	80.87	90.31	95.4	95.75	101.82	87.05	62.92	89.33		TT_C1346	1.01438	0.0206025	0.882092		TT_C1346	0.854673	-0.226555	0.313639		TT_C1346	1.06141	0.0859801	0.101896
scaffold_1	TT_C1347	18.28	22.37	19.7	24.39	36.91	22.89	30.93	27.92	28.66	31.85	25.14	29.57		TT_C1347	1.39503	0.480295	0.159374		TT_C1347	1.02815	0.0400516	0.878789		TT_C1347	1.45004	0.536094	0.00382241
scaffold_1	TT_C1348	76.87	69.96	74.95	98.77	82.97	69.1	54.09	51.27	50.77	80.75	66.02	83.54		TT_C1348	1.13103	0.177638	0.333514		TT_C1348	0.918155	-0.12319	0.53709		TT_C1348	0.703986	-0.506381	0.000685906
scaffold_1	TT_C1349	330.7	344.57	341.44	476.2	362.27	410.84	320.71	389.26	430.22	492.49	266.39	367.82		TT_C1349	1.22878	0.297223	0.0802375		TT_C1349	0.901858	-0.149028	0.606598		TT_C1349	1.12145	0.165366	0.27055
scaffold_1	TT_C1350	150.13	153.32	151.37	222.33	194.77	154.19	157.18	151.7	170.39	167.97	112.49	136.93		TT_C1350	1.25608	0.328928	0.121604		TT_C1350	0.73061	-0.452827	0.114385		TT_C1350	1.05376	0.0755429	0.220898
scaffold_1	TT_C1351	380.43	393.14	425.71	299.8	462.66	349.9	477.48	373.34	473.79	342.12	325.1	375.07		TT_C1351	0.927523	-0.108545	0.593426		TT_C1351	0.937008	-0.093867	0.666811		TT_C1351	1.1045	0.143399	0.318339
scaffold_1	TT_C1352	516.04	565.41	550.83	615.25	600.3	511.89	676.38	537.57	618.16	505.22	444.91	491		TT_C1352	1.0583	0.081747	0.42113		TT_C1352	0.834258	-0.261435	0.0615206		TT_C1352	1.12242	0.166618	0.194836
scaffold_1	TT_C1353	508.42	501.88	497.51	497.87	507.21	542.3	589.17	593.39	645.66	529.53	411.08	481.17		TT_C1353	1.02624	0.0373729	0.396128		TT_C1353	0.918831	-0.122129	0.320488		TT_C1353	1.2125	0.277985	0.0044188
scaffold_1	TT_C1354	391.79	367.33	373.27	353.47	300.58	348.95	348.17	324.02	362.95	332.4	311.25	364.17		TT_C1354	0.885737	-0.175049	0.0796933		TT_C1354	1.00481	0.00691639	0.947365		TT_C1354	0.91412	-0.129545	0.0746482
scaffold_1	TT_C1355	357.31	327.41	329.81	279.14	433.99	360.79	638.39	543.16	713.73	337.68	324.14	400.29		TT_C1355	1.05854	0.082075	0.687472		TT_C1355	0.989003	-0.0159533	0.941609		TT_C1355	1.86814	0.901599	0.00428687
scaffold_1	TT_C1356	77.11	85.07	91.06	60.73	61.89	46.09	67.98	52.71	45.99	63.54	53.92	75.76		TT_C1356	0.666206	-0.58596	0.0122655		TT_C1356	1.14528	0.195699	0.370786		TT_C1356	0.65819	-0.603424	0.0196467
scaffold_1	TT_C1357	119.43	125.17	119.93	100.47	106.33	105.11	117.67	105.89	88.19	121.26	101.72	119.92		TT_C1357	0.85565	-0.224908	0.00237702		TT_C1357	1.09936	0.136658	0.189897		TT_C1357	0.855211	-0.225648	0.115061
scaffold_1	TT_C1358	70.48	66.03	67.04	70.77	51.69	61.06	73.28	76.18	68.25	67.88	53.75	67.32		TT_C1358	0.901597	-0.149446	0.304295		TT_C1358	1.02959	0.0420672	0.81362		TT_C1358	1.06957	0.0970245	0.152965
scaffold_1	TT_C1359	101.04	84.6	93.18	72.63	73.93	66.15	87.27	85.65	83.5	75.95	69.43	84.94		TT_C1359	0.762894	-0.390446	0.0143711		TT_C1359	1.08279	0.114752	0.313826		TT_C1359	0.919661	-0.120825	0.200098
scaffold_1	TT_C1360	78.98	72.02	79.27	75.15	51.99	56.63	64.96	71.67	65.88	54.75	46.76	58.15		TT_C1360	0.798063	-0.325425	0.106327		TT_C1360	0.868803	-0.202898	0.363199		TT_C1360	0.879446	-0.185333	0.0431466
scaffold_1	TT_C1361	50.36	51.39	51.1	40.28	41.29	46.35	54.18	57	50.67	38.09	32.99	45.77		TT_C1361	0.836899	-0.256875	0.0119906		TT_C1361	0.913462	-0.130584	0.425379		TT_C1361	1.05888	0.0825408	0.181398
scaffold_1	TT_C1362	66.77	70.9	73.33	61.7	70.46	74.76	70.32	70.82	71.73	72.93	51.95	60.31		TT_C1362	0.980664	-0.0281699	0.767261		TT_C1362	0.894984	-0.160067	0.371781		TT_C1362	1.00886	0.0127296	0.766234
scaffold_1	TT_C1363	43.58	41.39	43.46	34.18	33.64	43.56	46.14	47.09	50.93	35.09	31.56	37.42		TT_C1363	0.867243	-0.205492	0.159934		TT_C1363	0.934369	-0.097936	0.540226		TT_C1363	1.12248	0.166689	0.0322384
scaffold_1	TT_C1364	95.77	140.82	137.92	206.45	237.68	118.86	169.09	101.5	116.29	111.35	112.64	97.58		TT_C1364	1.50327	0.588105	0.177401		TT_C1364	0.571182	-0.807976	0.0883941		TT_C1364	1.03303	0.0468819	0.877743
scaffold_1	TT_C1365	86.85	121.78	119.58	177.74	157.91	161.48	197.79	139.08	151.9	99.3	105.16	101.52		TT_C1365	1.51467	0.599004	0.0118193		TT_C1365	0.615493	-0.700186	0.000550319		TT_C1365	1.4892	0.574537	0.0642146
scaffold_1	TT_C1366	56.1	62.89	52.72	81.56	60.71	60.55	98.21	84.87	78.93	52.2	43.2	61.19		TT_C1366	1.18118	0.240226	0.243656		TT_C1366	0.772064	-0.373208	0.151126		TT_C1366	1.52589	0.609648	0.00947713
scaffold_1	TT_C1367	7.46	8.54	7.38	21.8	9.07	9.45	12.58	13.16	12	15.15	7.19	7.21		TT_C1367	1.72455	0.786221	0.24981		TT_C1367	0.732887	-0.448338	0.508489		TT_C1367	1.6142	0.690819	0.000675734
scaffold_1	TT_C1368	58.41	61.61	60.1	92.78	72.6	66.17	56.74	52.37	53.54	54.72	53.96	54.58		TT_C1368	1.28553	0.362365	0.100829		TT_C1368	0.705074	-0.504152	0.0469406		TT_C1368	0.903009	-0.147188	0.0219743
scaffold_1	TT_C1369	79.71	89.58	89.29	96.22	108.35	96.57	109.68	113.07	103.5	104.46	74.98	90.72		TT_C1369	1.16459	0.219824	0.0508094		TT_C1369	0.897124	-0.15662	0.333788		TT_C1369	1.2617	0.335367	0.0062386
scaffold_1	TT_C1370	45.13	49.42	43.16	47.75	46.42	56.95	43.7	50.31	47.52	45.53	34.68	41.44		TT_C1370	1.09738	0.134061	0.303758		TT_C1370	0.804989	-0.312958	0.0985084		TT_C1370	1.02774	0.0394746	0.657367
scaffold_1	TT_C1371	293.61	292.21	293.85	238.86	279.38	251.15	323.69	292.32	359.73	244.05	211.85	222.94		TT_C1371	0.874635	-0.193247	0.0375915		TT_C1371	0.882309	-0.180644	0.119201		TT_C1371	1.10921	0.149534	0.175573
scaffold_1	TT_C1372	819.91	923.76	1005.01	726.49	935.91	617.63	694.05	547.24	640.38	606.45	546.58	521.1		TT_C1372	0.8295	-0.269686	0.220421		TT_C1372	0.734258	-0.445641	0.105154		TT_C1372	0.684572	-0.546725	0.0135683
scaffold_1	TT_C1373	500.52	499.05	487.55	382.75	475.76	457.5	430.67	434.74	478.24	443.24	346.66	430.35		TT_C1373	0.884939	-0.176351	0.118242		TT_C1373	0.927235	-0.108994	0.485156		TT_C1373	0.903525	-0.146364	0.0386564
scaffold_1	TT_C1374	568.63	592.9	581.28	462.73	556.95	615.06	644.85	505.21	629.04	474.47	483	569.7		TT_C1374	0.937991	-0.0923541	0.467648		TT_C1374	0.934197	-0.0982005	0.54164		TT_C1374	1.02082	0.0297323	0.800078
scaffold_1	TT_C1375	445.79	542.65	480.25	418.3	458.57	521.9	460.27	410	437.92	456	399.21	490.59		TT_C1375	0.952393	-0.0703712	0.603389		TT_C1375	0.962131	-0.0556947	0.68343		TT_C1375	0.890719	-0.166958	0.168392
scaffold_1	TT_C1376	644.09	678.45	669.24	590.57	605.07	682.37	628.3	595.46	639.07	589.68	521.46	662.59		TT_C1376	0.94288	-0.0848536	0.27873		TT_C1376	0.944473	-0.0824183	0.52301		TT_C1376	0.935259	-0.0965623	0.061296
scaffold_1	TT_C1377	256.71	291.16	296.72	220.46	310.08	292.19	358.49	318.19	354.79	260.22	235.48	298.09		TT_C1377	0.974118	-0.0378321	0.820661		TT_C1377	0.964824	-0.0516617	0.783835		TT_C1377	1.22127	0.288379	0.0255484
scaffold_1	TT_C1378	198.12	185.59	189.26	216.99	156.73	151.89	208.42	180.21	200.24	163.56	133.61	162.55		TT_C1378	0.917343	-0.124467	0.499138		TT_C1378	0.874641	-0.193237	0.396068		TT_C1378	1.02775	0.0394896	0.594177
scaffold_1	TT_C1379	372.98	361.62	343.8	527.56	303.14	384.91	441.92	614.74	451.97	442.63	228.58	304.64		TT_C1379	1.12723	0.172788	0.527177		TT_C1379	0.802766	-0.316949	0.427954		TT_C1379	1.39895	0.484347	0.0645517
scaffold_1	TT_C1380	338.06	365.45	346.18	396.53	372.87	271.69	322.68	252.87	245.2	260.76	233.73	248.64		TT_C1380	0.991807	-0.0118685	0.945125		TT_C1380	0.7138	-0.486408	0.0638559		TT_C1380	0.781898	-0.354949	0.0423645
scaffold_1	TT_C1381	248.79	258.08	232.1	217.27	240.08	232.23	234.36	232.74	221.52	199.65	161.22	209.08		TT_C1381	0.933164	-0.0997979	0.179299		TT_C1381	0.826518	-0.274883	0.0683728		TT_C1381	0.931865	-0.101808	0.122937
scaffold_1	TTCX18	561.77	1058.85	1420.12	1154.42	1175.18	540.54	2881.69	801.75	1523.13	5768.67	0.96	8914.71		TTCX18	0.943895	-0.0833014	0.869368		TTCX18	5.11625	2.35509	0.207006		TTCX18	1.71227	0.775911	0.33454
scaffold_1	TT_C1382	106.81	106.08	112.75	97.91	126.61	110.24	136.86	111.13	135	86.49	86.99	100.45		TT_C1382	1.02801	0.0398492	0.740892		TT_C1382	0.818288	-0.28932	0.0993834		TT_C1382	1.17611	0.234029	0.0890065
scaffold_1	TT_C1383	212.31	224.38	246.64	221.5	204.37	271.6	343.41	335.37	363.65	251.39	201.5	292.16		TT_C1383	1.02069	0.0295487	0.844565		TT_C1383	1.06822	0.0952061	0.656631		TT_C1383	1.52551	0.609296	0.000798466
scaffold_1	TT_C1384	395.29	370.36	377.99	404.31	351.75	383.26	444.8	371.67	454.47	294.3	290.74	348.46		TT_C1384	0.996223	-0.00545997	0.936416		TT_C1384	0.819348	-0.287451	0.0466866		TT_C1384	1.11131	0.152263	0.193217
scaffold_1	TT_C1385	938.57	1088.05	1143.15	1021.32	1242.3	927.04	1220.59	876.14	1042.6	741.68	838.05	890.67		TT_C1385	1.00659	0.00947672	0.953258		TT_C1385	0.77426	-0.36911	0.080385		TT_C1385	0.990397	-0.0139215	0.93491
scaffold_1	TT_C1386	1783.48	2251	2324.46	3274.39	2437.21	1528.55	2210.28	1609.66	1710	2371.41	2162.28	1838.45		TT_C1386	1.13858	0.187233	0.61014		TT_C1386	0.880112	-0.184242	0.612471		TT_C1386	0.869632	-0.201522	0.333419
scaffold_1	TT_C1387	330.3	309.51	309.59	341.91	290.57	324.09	256.68	289.86	250.1	303.23	257.23	356.48		TT_C1387	1.00755	0.0108545	0.892245		TT_C1387	0.958571	-0.0610432	0.704239		TT_C1387	0.839098	-0.253088	0.0226066
scaffold_1	TT_C1388	295.66	287.93	275.28	294.18	265.03	240.1	228.7	195.7	202.22	230.31	225.16	270.17		TT_C1388	0.930653	-0.103685	0.300719		TT_C1388	0.907833	-0.139501	0.309796		TT_C1388	0.729587	-0.454849	0.00271272
scaffold_1	TT_C1389	102.58	137.85	125.14	104.62	123.53	74.55	138.72	83.83	99.79	92.75	93.22	92.23		TT_C1389	0.828022	-0.272259	0.299581		TT_C1389	0.919062	-0.121766	0.597602		TT_C1389	0.881746	-0.181564	0.496564
scaffold_1	TT_C1390	18.96	18.17	17.07	18.57	19.98	19.08	33.87	33.97	37.34	19.53	15.89	24.21		TT_C1390	1.06328	0.0885272	0.170784		TT_C1390	1.0347	0.0492183	0.798452		TT_C1390	1.94059	0.956496	0.000177753
scaffold_1	TT_C1391	29.77	29.09	27.01	33.5	34.69	27.23	36.3	29.16	35.35	28.43	26.87	32.05		TT_C1391	1.11121	0.152137	0.265047		TT_C1391	0.915427	-0.127484	0.38747		TT_C1391	1.17398	0.231413	0.105324
scaffold_1	TT_C1392	79.75	82.75	76.79	89.07	113.44	106.2	72.8	69.11	73.38	72.46	64.66	73.43		TT_C1392	1.29011	0.367492	0.0356841		TT_C1392	0.682032	-0.552089	0.0134003		TT_C1392	0.899703	-0.152479	0.0213662
scaffold_1	TT_C1393	462.77	533.65	508.85	521.05	415.39	332.86	554.18	426.32	456.47	392.29	381.05	395.17		TT_C1393	0.843237	-0.245989	0.248507		TT_C1393	0.920594	-0.119363	0.571844		TT_C1393	0.954626	-0.0669923	0.630819
scaffold_1	TT_C1394	986.75	1371.5	1488.78	1186.18	1070.9	572.22	1817.47	996.94	1380.19	1075.05	1026.88	715.59		TT_C1394	0.73545	-0.4433	0.233335		TT_C1394	0.995836	-0.00601931	0.986585		TT_C1394	1.09035	0.124788	0.701638
scaffold_1	TT_C1395	499.08	595.33	559.97	566.79	596.32	529.79	729.22	592.35	637.73	452.08	476.77	520.31		TT_C1395	1.02328	0.0332061	0.725382		TT_C1395	0.856022	-0.22428	0.0427574		TT_C1395	1.18431	0.244048	0.107195
scaffold_1	TT_C1396	679.83	724.78	664	711.25	659.63	703.02	730.76	723.64	702.61	636.36	543.74	667.1		TT_C1396	1.00256	0.00368466	0.945512		TT_C1396	0.890689	-0.167006	0.134646		TT_C1396	1.04273	0.0603712	0.215972
scaffold_1	TT_C1397	147.07	155.05	154.76	171.54	184.44	188.59	209.82	205.1	229.89	178.7	141.12	189.85		TT_C1397	1.19193	0.253302	0.00710807		TT_C1397	0.935913	-0.0955541	0.497503		TT_C1397	1.41133	0.497059	0.00146118
scaffold_1	TT_C1398	56.96	51.71	62.01	75.77	65.22	78.06	67.28	81.52	62.88	56.66	43.84	61.03		TT_C1398	1.2834	0.359966	0.03111		TT_C1398	0.737412	-0.439458	0.0419685		TT_C1398	1.24022	0.310591	0.0982139
scaffold_1	TT_C1399	50	40.08	57.66	58.4	57.14	52.36	62.28	58.18	52.35	47.48	35.07	45.63		TT_C1399	1.13646	0.184542	0.282125		TT_C1399	0.763431	-0.389431	0.0364734		TT_C1399	1.16969	0.226126	0.226203
scaffold_1	TT_C1400	12.4	12.91	10.15	18.76	14.86	15.52	14.81	20.54	21.14	16.93	11.94	14.36		TT_C1400	1.38579	0.470705	0.0364112		TT_C1400	0.879731	-0.184865	0.353451		TT_C1400	1.59306	0.671803	0.032798
scaffold_1	TT_C1401	20.7	18.85	18.87	18.44	23.51	18.54	17.9	17.69	23.21	21.47	15.94	21.18		TT_C1401	1.03543	0.0502343	0.718389		TT_C1401	0.96859	-0.0460422	0.809198		TT_C1401	1.0065	0.0093538	0.950238
scaffold_1	TT_C1402	16.84	15.42	14.77	28.89	18.93	26.89	18.44	21.55	28	25.04	20.61	25.77		TT_C1402	1.58856	0.66772	0.0409935		TT_C1402	0.955963	-0.0649732	0.766012		TT_C1402	1.44567	0.531741	0.0723573
scaffold_1	TT_C1403	25.6	27.84	24.83	39.24	29.06	39.24	29.16	30.11	34.56	36.51	28.39	38.14		TT_C1403	1.37396	0.458342	0.0498904		TT_C1403	0.958155	-0.0616689	0.757653		TT_C1403	1.1988	0.26159	0.0519479
scaffold_1	TT_C1404	26.09	27.03	24.75	28.51	25.4	32.86	22.52	23.96	28.58	30.12	25.35	34.1		TT_C1404	1.11429	0.156129	0.259947		TT_C1404	1.03227	0.0458193	0.793061		TT_C1404	0.963914	-0.0530233	0.655095
scaffold_1	TT_C1405	24.62	20.92	21.21	27.67	27.24	30.77	16.83	19.94	20.4	24.16	16.74	25.71		TT_C1405	1.2836	0.360191	0.017873		TT_C1405	0.777428	-0.36322	0.100104		TT_C1405	0.856479	-0.22351	0.12227
scaffold_1	TT_C1406	37.22	38.08	32.94	35.75	60.13	41.31	32.25	31.69	34.34	31.64	29.81	31.19		TT_C1406	1.26746	0.341942	0.270115		TT_C1406	0.675268	-0.566468	0.115126		TT_C1406	0.907982	-0.139264	0.135973
scaffold_1	TT_C1407	2285.67	1989.2	2136.85	560.2	576.92	489.56	898.19	852.36	863.99	700.7	618.38	676.45		TT_C1407	0.253704	-1.97878	5.87019e-05		TT_C1407	1.22675	0.294841	0.0274589		TT_C1407	0.407775	-1.29415	0.000127952
scaffold_1	TT_C1408	691.99	726.55	717.38	914.97	566.69	844.1	782.01	777.13	709.53	810.09	667.12	872.72		TT_C1408	1.08888	0.122845	0.585284		TT_C1408	1.01039	0.0149156	0.9507		TT_C1408	1.06215	0.0869892	0.158598
scaffold_1	TT_C1409	826.08	863.62	825.52	990	842.85	960.45	742.81	736.32	732.67	882.05	728.35	862.61		TT_C1409	1.11056	0.151286	0.118009		TT_C1409	0.885336	-0.175702	0.180998		TT_C1409	0.879366	-0.185464	0.00145117
scaffold_1	TT_C1410	456.63	481.68	435.52	620.01	617.32	461.84	463.6	334.27	386.73	379.12	410.03	420.36		TT_C1410	1.23681	0.306627	0.114812		TT_C1410	0.711824	-0.490408	0.038483		TT_C1410	0.862261	-0.213804	0.188664
scaffold_1	TT_C1411	525.78	555.23	531.22	431.88	593.72	575.76	544.59	534.42	608.79	525.14	428.55	542.75		TT_C1411	0.993258	-0.0097599	0.947803		TT_C1411	0.934481	-0.0977632	0.604592		TT_C1411	1.04687	0.0660864	0.370256
scaffold_1	TT_C1413	1140.07	1160.02	1252.28	1069.24	1341.05	1146.7	1606.89	1310.11	1771.28	1078.05	954.17	1083.3		TT_C1413	1.0013	0.00187506	0.986865		TT_C1413	0.875887	-0.191184	0.181906		TT_C1413	1.31976	0.400277	0.0530889
scaffold_1	TT_C1412	159.93	156.8	155.07	211.97	163.45	127.24	152.65	120.18	135.46	118.49	115.41	128.64		TT_C1412	1.06541	0.0914075	0.697151		TT_C1412	0.721243	-0.471443	0.133569		TT_C1412	0.865388	-0.208581	0.0894388
scaffold_1	TT_C1414	812.48	785.53	808.44	769.35	739.36	613.08	712.29	621.6	651.87	629.37	573.76	590.66		TT_C1414	0.88171	-0.181625	0.122679		TT_C1414	0.845414	-0.242271	0.0969525		TT_C1414	0.825182	-0.277215	0.00739765
scaffold_1	TT_C1415	388.98	435.97	389.72	494.62	441.4	566.5	462.25	484.75	454.11	462.51	373.72	468.73		TT_C1415	1.23698	0.30682	0.0717547		TT_C1415	0.868514	-0.203379	0.237831		TT_C1415	1.15349	0.206006	0.0261826
scaffold_1	TT_C1416	325.3	362.7	314.72	423.14	391.13	328.56	430.87	330.33	394.03	300.28	291.6	343.98		TT_C1416	1.13973	0.188692	0.21061		TT_C1416	0.818897	-0.288246	0.0984901		TT_C1416	1.1521	0.204261	0.195828
scaffold_1	TT_C1417	578.4	878.6	729.77	1067.09	1012.87	770.87	847.69	613.19	617.87	767.95	719.11	770.42		TT_C1417	1.30367	0.382581	0.153058		TT_C1417	0.791868	-0.336669	0.0994913		TT_C1417	0.950603	-0.0730852	0.77212
scaffold_1	TT_C1418	790.37	1107.11	1091.42	1424.35	2153.89	1079.55	1142.56	676.03	967.4	816.37	1221.54	1017.9		TT_C1418	1.55836	0.640031	0.170173		TT_C1418	0.656064	-0.608091	0.188875		TT_C1418	0.932112	-0.101425	0.712146
scaffold_1	TT_C1419	270.29	253.42	270.89	242.98	209.9	215.73	334.53	278.27	291.77	250.17	234.27	340.38		TT_C1419	0.841442	-0.249064	0.0229278		TT_C1419	1.23363	0.302914	0.206557		TT_C1419	1.1384	0.187003	0.109927
scaffold_1	TT_C1420	551.1	543.49	563.33	440.1	347.22	414.7	616.24	532.46	515.08	568.43	485.02	683.36		TT_C1420	0.725017	-0.463913	0.00581551		TT_C1420	1.44491	0.530979	0.0491659		TT_C1420	1.00353	0.00509029	0.953908
scaffold_1	TT_C1421	408.29	417.98	415.67	395.28	264.34	414.64	478.1	431.82	405.85	432.73	411.77	541.75		TT_C1421	0.864985	-0.209252	0.302749		TT_C1421	1.29042	0.367844	0.169106		TT_C1421	1.05945	0.0833118	0.312854
scaffold_1	TT_C1422	892.29	913.79	864.21	1069.98	773.16	814.47	843.08	740.38	645.85	833.88	742.99	875.77		TT_C1422	0.995251	-0.00686702	0.966265		TT_C1422	0.922874	-0.115794	0.534914		TT_C1422	0.834857	-0.260399	0.0665709
scaffold_1	TT_C1423	2329.46	2722.05	2488.15	1997.09	2539.72	1918.2	2894.52	1985.42	2182.67	2100.4	2166.89	2380.33		TT_C1423	0.856141	-0.22408	0.185202		TT_C1423	1.02984	0.0424186	0.777935		TT_C1423	0.936728	-0.094298	0.622686
scaffold_1	TT_C1424	2606.42	2916.93	2802.76	3854.55	3388.2	2101.82	3597.73	2474.12	2801.09	2101.36	2438.26	2381.87		TT_C1424	1.12232	0.166486	0.558012		TT_C1424	0.740696	-0.433046	0.205188		TT_C1424	1.06568	0.0917696	0.625967
scaffold_1	TT_C1425	798.45	1421.34	1078.96	1450.33	2408.84	1124.79	1082.31	674.22	796.51	900.28	965.81	873.89		TT_C1425	1.51086	0.595373	0.25716		TT_C1425	0.54976	-0.863127	0.124951		TT_C1425	0.773942	-0.369703	0.315753
scaffold_1	TT_C1426	263.13	279.72	252.07	260.68	261.5	272.05	458.27	493.99	469.32	281.08	211.71	277.97		TT_C1426	0.999132	-0.00125282	0.980466		TT_C1426	0.970449	-0.0432752	0.75		TT_C1426	1.78833	0.838614	9.509e-05
scaffold_1	TT_C1427	131.67	118.25	131.35	84.01	69.11	80.93	94.98	115.09	114.92	98.2	67.14	108.69		TT_C1427	0.613869	-0.703996	0.00149868		TT_C1427	1.17082	0.227517	0.372255		TT_C1427	0.852388	-0.230418	0.0791083
scaffold_1	TT_C1428	276.02	309	297.07	418.56	489.56	541.99	365.79	445.25	378.9	435.83	264.77	335.65		TT_C1428	1.64395	0.717165	0.00692696		TT_C1428	0.714601	-0.48479	0.0871289		TT_C1428	1.349	0.431891	0.0177728
scaffold_1	TT_C1429	245	278.09	281.31	360.22	281.68	341.02	314.74	346.59	320.31	316	240.59	284.65		TT_C1429	1.22193	0.289161	0.086706		TT_C1429	0.855858	-0.224557	0.216419		TT_C1429	1.22034	0.287281	0.0177457
scaffold_1	TT_C1430	286.47	303.44	323.94	536.63	418.24	466.89	392.19	493.14	429.63	460.81	287.42	322.71		TT_C1430	1.55579	0.637649	0.00931008		TT_C1430	0.753249	-0.4088	0.137386		TT_C1430	1.43892	0.52499	0.0130626
scaffold_1	TT_C1431	236.53	248.64	244.51	320.1	272	371.16	376.87	432.31	328.8	323.06	208.49	243		TT_C1431	1.32011	0.400661	0.0541574		TT_C1431	0.804092	-0.314567	0.22949		TT_C1431	1.55956	0.641139	0.0106655
scaffold_1	TT_C1432	71.78	83.03	79.43	93.27	89.89	110.5	78.94	100.28	72.8	77.48	55.75	71.2		TT_C1432	1.25367	0.326159	0.0511697		TT_C1432	0.696145	-0.52254	0.0306043		TT_C1432	1.07591	0.105551	0.544639
scaffold_1	TT_C1433	28.74	29.72	30.2	80.42	35.62	50.2	29.6	38.34	25.84	37.37	25.54	36.95		TT_C1433	1.87503	0.906912	0.121676		TT_C1433	0.600698	-0.735289	0.182857		TT_C1433	1.05775	0.0809969	0.670823
scaffold_1	TT_C1434	302.18	286.4	283.86	347.69	303.76	302.42	285.26	303.62	291.91	298.38	217.69	285.84		TT_C1434	1.09334	0.128737	0.163758		TT_C1434	0.840691	-0.250352	0.157249		TT_C1434	1.00957	0.0137422	0.740854
scaffold_1	TT_C1435	346.1	366.9	356.74	322.42	325.99	323.73	427.7	383.76	440.8	279.01	236.75	310.59		TT_C1435	0.908763	-0.138024	0.0059338		TT_C1435	0.850032	-0.234411	0.0857993		TT_C1435	1.17062	0.227274	0.0290795
scaffold_1	TT_C1436	328.18	351.75	320.82	287.01	309	253.24	332.65	255.69	339.16	224.71	216.2	244.78		TT_C1436	0.848614	-0.23682	0.0541258		TT_C1436	0.807407	-0.308633	0.0407415		TT_C1436	0.926805	-0.109662	0.438127
scaffold_1	TT_C1437	115.55	101.65	95.07	150.45	105.06	154.74	125.73	160.57	151.86	118.95	82.91	114.29		TT_C1437	1.31377	0.393709	0.127118		TT_C1437	0.770628	-0.375894	0.183189		TT_C1437	1.40314	0.488664	0.0255221
scaffold_1	TT_C1438	162.1	150.73	149.84	150.43	192.9	195.52	180.35	191.87	202.43	149.27	114.03	144.07		TT_C1438	1.16465	0.2199	0.168725		TT_C1438	0.755999	-0.403544	0.0745586		TT_C1438	1.24203	0.3127	0.00760918
scaffold_1	TT_C1439	417.5	486.22	443.58	429.3	677.07	471.53	454.25	314.53	418.07	396.92	399.18	430.71		TT_C1439	1.17116	0.227935	0.386229		TT_C1439	0.777495	-0.363094	0.204605		TT_C1439	0.88091	-0.182934	0.313349
scaffold_1	TT_C1440	405.11	452.8	472.1	443.94	394.32	429.39	513.8	459.8	513.86	429.55	371.44	470.15		TT_C1440	0.953113	-0.0692806	0.448482		TT_C1440	1.00275	0.00396646	0.972918		TT_C1440	1.11838	0.161414	0.122259
scaffold_1	TT_C1441	256.87	244.56	237.07	277.47	227.17	271.27	252.69	240.32	251.05	233.68	195.27	255.49		TT_C1441	1.05066	0.0712914	0.500442		TT_C1441	0.882113	-0.180965	0.267286		TT_C1441	1.00753	0.010821	0.803026
scaffold_1	TT_C1442	324.4	341.03	341.37	332.08	298.23	275.63	390.95	286.17	396.45	270.19	265.49	271.89		TT_C1442	0.899821	-0.15229	0.124428		TT_C1442	0.891417	-0.165828	0.118053		TT_C1442	1.06632	0.0926391	0.573069
scaffold_1	TT_C1443	64.28	72.73	70.61	71.1	72.11	62.86	153.31	120.12	172.1	54.92	54.96	52.12		TT_C1443	0.992534	-0.0108109	0.900399		TT_C1443	0.786141	-0.347141	0.00881015		TT_C1443	2.14589	1.10158	0.00675674
scaffold_1	TT_C1444	734.22	758.73	716.01	862.12	915.03	779.11	1113.26	1004.78	928.67	806.83	744.96	788.7		TT_C1444	1.15722	0.210667	0.0491558		TT_C1444	0.915592	-0.127224	0.174449		TT_C1444	1.37925	0.463885	0.0070807
scaffold_1	TT_C1445	767.21	775.23	683.43	641.59	673.61	869.06	682.79	761.58	646.65	832.87	662.16	854.04		TT_C1445	0.981306	-0.0272247	0.865657		TT_C1445	1.07545	0.104945	0.588415		TT_C1445	0.939417	-0.0901625	0.3731
scaffold_1	TT_C1446	578.93	573.32	548.9	525.87	502.41	622.96	729.98	729.08	809.38	639.67	560.43	728.49		TT_C1446	0.970661	-0.0429605	0.684392		TT_C1446	1.16796	0.223997	0.204053		TT_C1446	1.33347	0.41519	0.00256352
scaffold_1	TT_C1447	120.33	133.92	124.24	171.66	133.43	129.04	186.49	167.42	179.92	122.95	114.57	135.98		TT_C1447	1.14701	0.197872	0.259411		TT_C1447	0.860341	-0.217019	0.246462		TT_C1447	1.41042	0.496125	0.00168635
scaffold_1	TT_C1448	140.53	145.16	146.93	143.33	146.23	143.56	218.42	205.29	246.84	120.68	95.86	125.97		TT_C1448	1.00116	0.00166643	0.941194		TT_C1448	0.790797	-0.338621	0.0317367		TT_C1448	1.54997	0.632245	0.00307702
scaffold_1	TT_C1449	214.87	192.88	200.84	202.75	182.61	204.07	223.03	265.14	248.57	205.64	139.22	186.13		TT_C1449	0.968517	-0.0461501	0.536708		TT_C1449	0.900853	-0.150636	0.404018		TT_C1449	1.21057	0.275685	0.0366371
scaffold_1	TT_C1451	204.48	226.31	222.98	284.15	362.21	187.59	494.18	296.46	391.96	179.17	223.52	186.19		TT_C1451	1.2756	0.351178	0.303867		TT_C1451	0.706133	-0.501987	0.193632		TT_C1451	1.80889	0.855107	0.0374313
scaffold_1	TT_C1452	195.99	193.84	185.88	252.25	248.55	167.74	261.79	196.28	256.29	161.48	170.02	171.5		TT_C1452	1.16124	0.215672	0.327213		TT_C1452	0.752386	-0.410455	0.117659		TT_C1452	1.24083	0.311309	0.0947881
scaffold_1	TT_C1454	114.39	108.02	113.16	142.17	104.24	131.54	157.47	141.58	170.09	114.19	99.4	116.09		TT_C1454	1.12629	0.171582	0.285319		TT_C1454	0.872285	-0.197129	0.266402		TT_C1454	1.39804	0.483405	0.00628421
scaffold_1	TT_C1455	57.83	60.65	57.32	62.68	43.5	50.17	64.34	63.46	64.29	61.73	45.17	62.45		TT_C1455	0.889363	-0.169156	0.320077		TT_C1455	1.08315	0.115229	0.615355		TT_C1455	1.09266	0.127847	0.00720423
scaffold_1	TT_C1456	341.36	347.31	337.03	319.66	292.83	296.87	350.5	348.71	343.64	304.1	275.3	352.43		TT_C1456	0.886575	-0.173685	0.0119375		TT_C1456	1.02471	0.0352152	0.770588		TT_C1456	1.01672	0.0239228	0.189378
scaffold_1	TT_C1457	513.52	556.32	487.1	549.73	700.88	783.65	603.72	639.75	696.83	584.12	487.14	593.51		TT_C1457	1.30658	0.385791	0.08974		TT_C1457	0.818366	-0.289181	0.182497		TT_C1457	1.24623	0.317566	0.0193985
scaffold_1	TT_C1458	633.85	565.74	482.64	682.87	729.52	685.71	534.16	468.58	518.64	423.99	440.16	497.58		TT_C1458	1.24721	0.318708	0.0400647		TT_C1458	0.64903	-0.623643	0.000806552		TT_C1458	0.904383	-0.144994	0.326473
scaffold_1	TT_C1459	776.42	860.36	790.25	777.5	725.44	652.09	690.41	606.24	695.76	608.67	534.55	573.22		TT_C1459	0.887929	-0.171484	0.112444		TT_C1459	0.796481	-0.328289	0.0257262		TT_C1459	0.820925	-0.284677	0.0204497
scaffold_1	TT_C1460	411.79	458.18	401.68	342.38	434.71	395.27	526.55	530.17	521.63	477.34	356.82	529.24		TT_C1460	0.92192	-0.117286	0.358181		TT_C1460	1.16295	0.217793	0.331313		TT_C1460	1.24118	0.311716	0.00434366
scaffold_1	TT_C1461	706.43	825.15	730.09	613.04	526.48	648.49	930.49	837	708.94	802.6	688.86	936.44		TT_C1461	0.790571	-0.339034	0.0369624		TT_C1461	1.35788	0.441354	0.0564195		TT_C1461	1.09496	0.130873	0.386705
scaffold_1	TT_C1462	438.27	403	414.57	397.04	377.86	391.08	495.56	451.79	505.73	349.41	351.98	442.69		TT_C1462	0.928446	-0.10711	0.0644806		TT_C1462	0.981218	-0.0273551	0.826455		TT_C1462	1.15706	0.210461	0.0281536
scaffold_1	TT_C1463	621.27	612.56	604.05	568.04	559.12	564.24	602.1	580.6	599.89	572.85	487.56	595.54		TT_C1463	0.920299	-0.119825	0.000954847		TT_C1463	0.979041	-0.0305588	0.738172		TT_C1463	0.969916	-0.0440677	0.0945246
scaffold_1	TT_C1464	681.71	741.74	722.38	570.46	667.33	577.72	787.99	606.76	743.81	582.75	556.8	657.52		TT_C1464	0.846064	-0.241161	0.0371607		TT_C1464	0.989843	-0.0147283	0.894175		TT_C1464	0.996612	-0.0048961	0.968323
scaffold_1	TT_C1465	275.96	259.31	276.44	235.28	205.04	189.98	363.76	296	322.4	229.61	228.44	272.01		TT_C1465	0.776509	-0.364926	0.0139009		TT_C1465	1.15827	0.211976	0.16444		TT_C1465	1.20999	0.274994	0.0503025
scaffold_1	TT_C1466	372.21	402.23	401.3	346.98	287.34	266.46	517.08	345.73	425.5	298.32	334.55	354.36		TT_C1466	0.766139	-0.384322	0.0245175		TT_C1466	1.09597	0.132211	0.379216		TT_C1466	1.09574	0.131911	0.49853
scaffold_1	TT_C1467	511.2	512.51	518.05	457.29	539.69	564.88	545.34	530.84	491.55	489.51	461.86	555.65		TT_C1467	1.01304	0.0186869	0.847002		TT_C1467	0.964888	-0.0515666	0.691127		TT_C1467	1.01684	0.0240989	0.621507
scaffold_1	TT_C1468	439.06	440.04	452.9	404.71	414.32	308.45	615.07	500.9	580.17	367.28	327.17	346.29		TT_C1468	0.846456	-0.240492	0.116183		TT_C1468	0.923067	-0.115492	0.463798		TT_C1468	1.27338	0.348661	0.0235309
scaffold_1	TT_C1469	388.44	421.63	410.87	265.7	299.04	250.42	403.33	458.52	373.13	268.52	202.76	241.86		TT_C1469	0.66765	-0.582837	0.00146603		TT_C1469	0.874847	-0.192898	0.227689		TT_C1469	1.0115	0.0164954	0.870061
scaffold_1	TT_C1470	262.35	286.29	269.7	182.29	187.05	237.02	263.72	276.22	200.1	171.18	142.77	198.87		TT_C1470	0.740963	-0.432526	0.0200822		TT_C1470	0.845735	-0.241722	0.261128		TT_C1470	0.904318	-0.145097	0.348661
scaffold_1	TT_C1471	275.45	284.25	265.61	156.74	176.68	219.01	262.9	245.92	191.55	151.05	125.82	171.57		TT_C1471	0.669361	-0.579144	0.00894256		TT_C1471	0.811759	-0.300877	0.200337		TT_C1471	0.848614	-0.236819	0.133671
scaffold_1	TT_C1472	759.73	689.22	663.53	2335.31	2905.51	2092.75	531.39	803.38	932.37	1248.26	771.79	1000.7		TT_C1472	3.47155	1.79558	0.00199951		TT_C1472	0.411907	-1.27961	0.00659644		TT_C1472	1.07321	0.101936	0.693471
scaffold_1	TT_C1473	434.01	460.22	432.25	451.42	439.8	408.69	426.73	351.77	410.28	366.84	340.18	387.03		TT_C1473	0.97997	-0.0291912	0.601387		TT_C1473	0.841635	-0.248733	0.0211132		TT_C1473	0.896191	-0.158121	0.134034
scaffold_1	TT_C1474	192.76	194.49	186.16	163.97	194.34	211.96	182.68	201.95	200.66	175.53	138.84	185.34		TT_C1474	0.994524	-0.00792193	0.944949		TT_C1474	0.876269	-0.190554	0.303066		TT_C1474	1.02072	0.0295846	0.587204
scaffold_1	TT_C1475	246.04	301.66	292.51	280.44	298.87	318.29	362.8	423.28	389.89	335.23	234.65	298.85		TT_C1475	1.0683	0.0953227	0.401333		TT_C1475	0.967836	-0.0471648	0.77431		TT_C1475	1.39961	0.485029	0.0103391
scaffold_1	TT_C1476	203.48	221.8	217.32	254.9	196.09	263.6	274.53	277.15	310.51	238.52	193.05	242.58		TT_C1476	1.11203	0.153195	0.33489		TT_C1476	0.943408	-0.0840461	0.637604		TT_C1476	1.34172	0.424085	0.00466247
scaffold_1	TT_C1477	250.62	244.09	242.82	314.36	203	319.61	326.73	333.63	352.21	263.51	214.61	293		TT_C1477	1.13483	0.182474	0.43342		TT_C1477	0.921323	-0.118221	0.64673		TT_C1477	1.37292	0.457248	0.000328177
scaffold_1	TT_C1478	306.4	315.85	309.5	425.9	338.91	326.38	298.59	266.63	281.03	319.24	257.23	324.35		TT_C1478	1.17112	0.227888	0.165982		TT_C1478	0.825539	-0.276592	0.170342		TT_C1478	0.908237	-0.138859	0.0418359
scaffold_1	TT_C1479	746.39	699.17	692.84	907.53	724.46	878.82	591.93	742.65	641.11	822.27	574.64	806.58		TT_C1479	1.17415	0.231621	0.104445		TT_C1479	0.877601	-0.188363	0.355701		TT_C1479	0.92391	-0.114175	0.317083
scaffold_1	TT_C1480	336.25	360.78	327.32	347.18	352.41	341.88	340.41	282.36	307.98	305.56	276.23	311.61		TT_C1480	1.01671	0.0239125	0.614181		TT_C1480	0.857826	-0.221243	0.0121356		TT_C1480	0.908625	-0.138243	0.185724
scaffold_1	TT_C1481	257.17	324.42	335.74	238.43	426.87	274.44	386.74	285.34	366.73	230.23	216.94	258.05		TT_C1481	1.02443	0.0348208	0.910973		TT_C1481	0.750442	-0.414188	0.255877		TT_C1481	1.13243	0.179419	0.363592
scaffold_1	TT_C1482	149.77	148.16	150.09	161.2	173.32	149.87	166.21	145.17	177.24	126.59	120.51	140.56		TT_C1482	1.08118	0.112606	0.149052		TT_C1482	0.800306	-0.321377	0.023147		TT_C1482	1.09062	0.12515	0.224408
scaffold_1	TT_C1483	105.38	110.51	118	114.92	112.66	122.47	137.93	138.82	158.44	102.54	86.69	104.66		TT_C1483	1.0484	0.0681881	0.316933		TT_C1483	0.839566	-0.252285	0.0430028		TT_C1483	1.30339	0.382273	0.011465
scaffold_1	TT_C1484	293.05	239.16	241.16	383.1	483.98	359.34	268.26	239.89	306.49	259	194.19	217.91		TT_C1484	1.58581	0.665222	0.0229911		TT_C1484	0.547202	-0.869853	0.0122423		TT_C1484	1.05336	0.0750039	0.626575
scaffold_1	TT_C1485	361.68	378.33	272.4	354.43	461.25	460.99	434.65	431.17	333.57	556.87	467.24	342.73		TT_C1485	1.26102	0.334592	0.143128		TT_C1485	1.07063	0.0984587	0.696024		TT_C1485	1.18469	0.244507	0.252743
scaffold_1	TT_C1486	59.86	63.13	52	68.81	74.78	96.05	124.46	131.23	128.01	146.42	111.22	158.44		TT_C1486	1.36945	0.453596	0.0726998		TT_C1486	1.73627	0.795992	0.0230558		TT_C1486	2.1927	1.13271	5.44692e-05
scaffold_1	TT_C1487	1370.08	1780.04	1344.32	1296.2	1528.2	1133.23	1831.06	1498.67	1310.95	1636.16	1424.04	1368.48		TT_C1487	0.880561	-0.183505	0.380732		TT_C1487	1.11902	0.16224	0.32682		TT_C1487	1.03254	0.0461948	0.825783
scaffold_1	TT_C1488	1765.06	2114.11	1617.39	1289.11	1626.92	1479.35	1756.72	1861.75	1425.41	1882.63	1421.74	1592.49		TT_C1488	0.79966	-0.322541	0.106446		TT_C1488	1.11409	0.155869	0.371703		TT_C1488	0.917643	-0.123995	0.487278
scaffold_1	TT_C1489	664.5	788.77	621.77	421.77	474.51	488.82	783.19	777.96	544.06	601.11	498.17	641.8		TT_C1489	0.667505	-0.583149	0.0131293		TT_C1489	1.25701	0.329992	0.0663551		TT_C1489	1.01454	0.020825	0.919453
scaffold_1	TT_C1490	670.2	771.71	661.84	508.95	431.99	464.44	750.06	838.19	642.48	627.85	479.86	705.76		TT_C1490	0.668036	-0.582003	0.00507901		TT_C1490	1.29038	0.367793	0.12353		TT_C1490	1.06036	0.0845526	0.560201
scaffold_1	TT_C1491	83.18	90.01	82.96	109.21	78.67	77.24	123.99	121.94	112.09	105.67	86.04	135.43		TT_C1491	1.03502	0.0496566	0.793392		TT_C1491	1.23393	0.303263	0.308722		TT_C1491	1.3977	0.483051	0.00144214
scaffold_1	TT_C1492	73.01	83.94	86.08	103.46	68.18	72.92	123.21	97.23	100.59	114.89	111.07	154.27		TT_C1492	1.0063	0.00905404	0.967522		TT_C1492	1.55475	0.636684	0.062854		TT_C1492	1.32095	0.401574	0.0461604
scaffold_1	TT_C1493	84.67	83.81	69.77	83.5	95.73	91.86	119.02	110.31	103.78	108.61	100.76	150.39		TT_C1493	1.13784	0.186296	0.143605		TT_C1493	1.32709	0.408263	0.135091		TT_C1493	1.39815	0.483522	0.00844578
scaffold_1	TT_C1494	158.27	186.58	153.72	308.91	332.04	263.53	227.58	193.53	267.7	203.88	177.34	196.73		TT_C1494	1.81415	0.859293	0.00391088		TT_C1494	0.638986	-0.646144	0.00731982		TT_C1494	1.38157	0.46631	0.0559492
scaffold_1	TT_C1496	86.62	85.24	75.09	138.37	114.26	167.39	84.11	108.16	105.17	106.01	80.78	103.82		TT_C1496	1.70083	0.766239	0.0216739		TT_C1496	0.691896	-0.531374	0.0677555		TT_C1496	1.20445	0.26838	0.115504
scaffold_1	TT_C1497	143.22	141.76	140.79	239.12	306.59	293.15	104.32	121.05	109.76	202.53	166.69	180.84		TT_C1497	1.97022	0.978356	0.00261902		TT_C1497	0.655723	-0.608841	0.0140665		TT_C1497	0.787115	-0.345353	0.00372035
scaffold_1	TT_C1498	22.07	19.49	17.43	43.02	33.67	39.31	17.77	18.09	21.53	37.85	26.7	34.67		TT_C1498	1.96643	0.975582	0.00330508		TT_C1498	0.855345	-0.225422	0.262075		TT_C1498	0.972877	-0.039671	0.782081
scaffold_1	TT_C1499	79.12	72.15	63.55	119.96	209.22	174.35	54.07	63.5	75.69	122.21	85.96	86.48		TT_C1499	2.34396	1.22895	0.0217527		TT_C1499	0.585169	-0.773075	0.0716912		TT_C1499	0.899637	-0.152585	0.404023
scaffold_1	TT_C1500	72.56	50	47.62	82.51	144.51	161.63	48.61	60.07	73.84	87.25	66.08	90.05		TT_C1500	2.28376	1.19141	0.0451544		TT_C1500	0.626219	-0.675261	0.127005		TT_C1500	1.07251	0.100993	0.722331
scaffold_1	TT_C1501	635.6	615.69	626.14	189.39	223.38	272.42	529.06	572.01	464.42	252.61	192.03	245.83		TT_C1501	0.364962	-1.45418	8.8336e-05		TT_C1501	1.00771	0.0110746	0.957158		TT_C1501	0.833847	-0.262145	0.0307723
scaffold_1	TT_C1502	361.37	361.8	464.78	190.09	179.03	205.55	396.15	395.38	368	226.98	159.52	214.39		TT_C1502	0.483749	-1.04767	0.00439549		TT_C1502	1.04563	0.0643672	0.712575		TT_C1502	0.976076	-0.034934	0.803433
scaffold_1	TT_C1503	893.76	895.28	930.75	1054.58	890.87	767.64	1032.33	1014.46	980.41	735.82	575.5	654.49		TT_C1503	0.997537	-0.00355836	0.980058		TT_C1503	0.724565	-0.464813	0.0588864		TT_C1503	1.11303	0.154489	0.00620864
scaffold_1	TT_C1504	262.08	266.85	263.05	286.8	217.74	313.86	290.56	333.6	308.32	256.82	181.66	246.57		TT_C1504	1.03336	0.0473421	0.773916		TT_C1504	0.83706	-0.256597	0.29644		TT_C1504	1.1774	0.235609	0.0203827
scaffold_1	TT_C1505	291.08	316.69	316.48	272.26	192.14	311.84	383.36	386.83	403.84	302.83	226.36	316.76		TT_C1505	0.839859	-0.25178	0.244823		TT_C1505	1.0898	0.12407	0.633181		TT_C1505	1.27025	0.345114	0.0014186
scaffold_1	TT_C1506	228.68	251.61	252.31	231.92	230.94	297.67	325.47	270.7	324.17	227.15	184.12	252.85		TT_C1506	1.03812	0.0539795	0.711126		TT_C1506	0.873233	-0.195561	0.341917		TT_C1506	1.25627	0.329141	0.0333467
scaffold_1	TT_C1507	294.46	289.93	294.78	286.84	273.11	369.84	348.03	354.93	390.19	274.91	220.13	285.67		TT_C1507	1.05758	0.0807628	0.606802		TT_C1507	0.839663	-0.252118	0.243906		TT_C1507	1.24339	0.314277	0.00560144
scaffold_1	TT_C1508	293.12	285.79	277.63	343.31	303.49	383.94	355.53	377.86	408.21	266.22	216.93	269.38		TT_C1508	1.20338	0.267088	0.0700583		TT_C1508	0.730087	-0.453859	0.032178		TT_C1508	1.3328	0.414465	0.00394704
scaffold_1	TT_C1509	155.36	152.78	149.17	139.83	136.81	179.77	146.77	155.88	155.05	137.03	99.01	132.22		TT_C1509	0.998032	-0.00284207	0.983884		TT_C1509	0.806862	-0.309606	0.183434		TT_C1509	1.00085	0.00122983	0.97148
scaffold_1	TT_C1510	325.89	344.08	316.86	363.26	358.56	305.51	355.6	294.86	359.07	247.56	207.8	243.26		TT_C1510	1.04104	0.0580262	0.539997		TT_C1510	0.680035	-0.55632	0.00808774		TT_C1510	1.023	0.0328103	0.75179
scaffold_1	TT_C1511	331.74	324.5	336.35	348.59	315.41	348.15	226.93	231.71	245.09	286.91	233.05	287.99		TT_C1511	1.01971	0.0281533	0.601531		TT_C1511	0.798251	-0.325085	0.0325894		TT_C1511	0.708984	-0.496176	0.000116332
scaffold_1	TT_C1512	1982.58	2343.41	2436.17	3032.92	2035.62	2467.82	2369.92	2965.33	2522.49	2447.61	1585.35	2007.28		TT_C1512	1.11449	0.156384	0.465429		TT_C1512	0.80148	-0.319262	0.260938		TT_C1512	1.16202	0.21663	0.181247
scaffold_1	TT_C1513	598.66	624.29	628.01	446.12	395.25	430.19	508.14	506.49	495.42	517.4	358.14	484.09		TT_C1513	0.686973	-0.541674	0.000394411		TT_C1513	1.06926	0.0966146	0.594112		TT_C1513	0.81582	-0.293677	0.000349122
scaffold_1	TT_C1514	893.42	780.91	795.46	397.95	388.3	468.84	507.79	531.95	580.73	463.23	385.76	510.45		TT_C1514	0.508177	-0.976598	0.000741804		TT_C1514	1.08314	0.115222	0.476592		TT_C1514	0.656117	-0.607976	0.00237776
scaffold_1	TT_C1515	278.26	315.8	309.15	411.89	215.62	286.71	351.37	319.13	340.34	313.24	254.41	326.79		TT_C1515	1.01219	0.0174799	0.953007		TT_C1515	0.978364	-0.0315567	0.919814		TT_C1515	1.11916	0.162421	0.0742676
scaffold_1	TT_C1516	585.32	651.2	612.1	703.95	666.43	650.56	563.62	470.9	524.34	515.17	491.84	532.07		TT_C1516	1.09322	0.128578	0.0817209		TT_C1516	0.761566	-0.392958	0.0012225		TT_C1516	0.843256	-0.245957	0.0428835
scaffold_1	TT_C1517	214.37	241.88	242.75	304.88	276.84	220.59	216.95	173.36	207.48	212.64	189.21	197.77		TT_C1517	1.1478	0.198867	0.26325		TT_C1517	0.747367	-0.420111	0.0583169		TT_C1517	0.855207	-0.225654	0.105538
scaffold_1	TT_C1518	155.48	133.18	136.37	214.21	104.69	110.64	114.23	108.64	101.26	121.99	102.3	114.58		TT_C1518	1.01061	0.0152278	0.968892		TT_C1518	0.788914	-0.342061	0.448615		TT_C1518	0.762605	-0.390992	0.0131443
scaffold_1	TT_C1519	215.2	221.26	204.47	288	194.58	160.35	157.84	121.98	123.43	184.87	147.16	156.24		TT_C1519	1.00312	0.00449487	0.987001		TT_C1519	0.759445	-0.396983	0.264948		TT_C1519	0.629164	-0.668492	0.00337011
scaffold_1	TT_C1520	200.46	208.52	192.25	198.57	206.45	148.25	189.99	151.73	172.01	157.22	134.06	147.1		TT_C1520	0.92023	-0.119933	0.443582		TT_C1520	0.792344	-0.335802	0.119928		TT_C1520	0.854465	-0.226907	0.0720641
scaffold_1	TT_C1521	19.52	23.39	15.33	35.32	38.14	21.34	51.69	53.01	30.7	43.14	52.9	26.43		TT_C1521	1.62775	0.702877	0.0989645		TT_C1521	1.29188	0.369469	0.377999		TT_C1521	2.32486	1.21715	0.0275892
scaffold_1	TT_C1522	191.94	206.11	169.57	211.59	306	221.53	201.58	174.18	200.35	182.31	144.38	170.85		TT_C1522	1.30214	0.380883	0.146474		TT_C1522	0.673152	-0.570996	0.0655367		TT_C1522	1.01496	0.0214189	0.848515
scaffold_1	TT_C1523	141.55	137.08	134.42	162.38	159.55	152.87	167.97	161.03	176.28	148.04	115.21	141.14		TT_C1523	1.1495	0.201004	0.00419404		TT_C1523	0.851706	-0.231573	0.0866583		TT_C1523	1.22329	0.290767	0.00323102
scaffold_1	TT_C1524	210.95	226.39	205.74	176.55	193.38	218.02	224.44	201.36	229.53	183.74	155.03	213.85		TT_C1524	0.914272	-0.129305	0.246371		TT_C1524	0.93991	-0.0894057	0.601821		TT_C1524	1.01905	0.0272234	0.721082
scaffold_1	TT_C1525	877.53	954.32	909.09	1087.35	992.13	1259.1	1083.6	1258.11	1144.85	1042.61	828.87	1014.73		TT_C1525	1.21804	0.284564	0.0702642		TT_C1525	0.864502	-0.210058	0.21693		TT_C1525	1.27203	0.347134	0.0111856
scaffold_1	TT_C1526	301.12	387.38	315.31	324.21	290.85	285.72	448.41	437.62	332.57	436.38	273.77	457.61		TT_C1526	0.897361	-0.15624	0.306249		TT_C1526	1.29639	0.374497	0.20786		TT_C1526	1.21397	0.279738	0.191378
scaffold_1	TT_C1527	179.18	163.35	162.42	153.64	185.47	163.14	140.82	135.53	158.87	144.5	124.8	145.66		TT_C1527	0.994653	-0.00773488	0.938101		TT_C1527	0.826202	-0.275433	0.0663404		TT_C1527	0.861907	-0.214396	0.0596114
scaffold_1	TT_C1528	180.31	186.61	186.99	235.39	159.09	218.67	171.51	190.24	192.45	203.1	137.06	176.88		TT_C1528	1.10695	0.146588	0.443663		TT_C1528	0.843252	-0.245964	0.34686		TT_C1528	1.00052	0.000755126	0.989623
scaffold_1	TT_C1529	73.05	84.61	76.11	105.8	69.94	79.41	82.27	84.05	81.28	79.12	68.72	80.91		TT_C1529	1.09146	0.126256	0.561583		TT_C1529	0.896531	-0.157574	0.482593		TT_C1529	1.05916	0.0829215	0.264089
scaffold_1	TT_C1530	502.81	475.22	455.99	768.89	530.65	638.39	460.98	531.11	590.04	671.01	427.01	553.09		TT_C1530	1.3514	0.434451	0.0749611		TT_C1530	0.851997	-0.23108	0.386812		TT_C1530	1.10328	0.141803	0.281567
scaffold_1	TT_C1531	217.07	238.79	212.88	256.97	331.1	304.12	231.46	216.75	228.46	231.92	212.42	228		TT_C1531	1.33414	0.415906	0.0321564		TT_C1531	0.753584	-0.40816	0.0310215		TT_C1531	1.01186	0.017007	0.788114
scaffold_1	TT_C1532	17543.8	16625.4	16741.2	12806.7	17504.9	21188.3	15524.7	19034	18917.2	17850.5	13750.6	17614		TT_C1532	1.01158	0.0166123	0.939735		TT_C1532	0.955636	-0.0654668	0.796673		TT_C1532	1.05039	0.0709318	0.510907
scaffold_1	TT_C1533	522.44	546.01	505.57	452.69	369.17	404.56	604.54	545.76	495.17	413.13	377.53	472.35		TT_C1533	0.779164	-0.360001	0.0125647		TT_C1533	1.02983	0.0424129	0.756638		TT_C1533	1.04539	0.0640459	0.518822
scaffold_1	TT_C1534	99.43	114.39	106.08	122.82	113.19	106.64	176.44	155.12	164.87	127.98	94.58	140.44		TT_C1534	1.07112	0.0991147	0.30086		TT_C1534	1.05939	0.0832339	0.663734		TT_C1534	1.55183	0.633969	0.00144712
scaffold_1	TT_C1535	173.81	175.72	181.81	173.29	176.39	181.92	225.97	211.97	250.75	177.41	140.28	193.04		TT_C1535	1.00049	0.00070578	0.981385		TT_C1535	0.960741	-0.0577803	0.68337		TT_C1535	1.29614	0.374219	0.0106199
scaffold_1	TT_C1536	288.81	319.29	348.34	299.33	299.85	354.43	367.12	376.47	387.17	316.8	269.36	369.13		TT_C1536	0.997041	-0.0042751	0.971811		TT_C1536	1.00176	0.0025394	0.987692		TT_C1536	1.18226	0.241546	0.0327792
scaffold_1	TT_C1537	188.63	207.4	214.68	206.25	214.96	184.94	260.17	206.28	230.2	178.61	178.38	212.55		TT_C1537	0.992533	-0.0108126	0.903889		TT_C1537	0.939602	-0.0898777	0.445498		TT_C1537	1.14072	0.189947	0.175306
scaffold_1	TT_C1538	440.49	469.62	491.88	523.97	397.21	579.76	585.28	620.52	640.17	538.98	423.47	541.62		TT_C1538	1.07058	0.0983902	0.587658		TT_C1538	1.00209	0.00300541	0.988249		TT_C1538	1.31668	0.396903	0.00249695
scaffold_1	TT_C1539	539.6	589.2	547.98	505.59	540.69	589.29	602.52	525.67	607.87	502.78	433.68	530.77		TT_C1539	0.975423	-0.0358999	0.657218		TT_C1539	0.897076	-0.156698	0.210875		TT_C1539	1.03535	0.0501234	0.55436
scaffold_1	TT_C1540	874.35	828.95	820.26	820.37	831.14	905.95	987.01	1036.57	1197.69	811.72	668.42	853.96		TT_C1540	1.01343	0.0192513	0.739573		TT_C1540	0.912663	-0.131845	0.297821		TT_C1540	1.27648	0.352169	0.0240985
scaffold_1	TT_C1541	319.64	337.46	337.98	326.11	279.75	306.28	343.14	314.64	359.32	304.74	283.84	329.03		TT_C1541	0.91665	-0.125557	0.133574		TT_C1541	1.006	0.00862584	0.927136		TT_C1541	1.02213	0.0315771	0.636733
scaffold_1	TT_C1542	365.51	389.68	377.06	390.59	338.47	430.15	379.03	432.14	423.2	413.68	332.05	412.63		TT_C1542	1.02381	0.0339494	0.7598		TT_C1542	0.999267	-0.00105826	0.994392		TT_C1542	1.09019	0.124582	0.129024
scaffold_1	TT_C1543	348.54	366.16	353.98	424.74	385.72	360.58	417.89	407.71	448.97	342.94	290.84	339.7		TT_C1543	1.09578	0.13196	0.15309		TT_C1543	0.831295	-0.266567	0.0588818		TT_C1543	1.19266	0.254181	0.00698575
scaffold_1	TT_C1544	470.79	522.29	586.59	539.3	605.49	405.98	542.29	453.21	532.66	409.08	415.45	451.2		TT_C1544	0.981705	-0.0266385	0.893507		TT_C1544	0.822643	-0.281662	0.201939		TT_C1544	0.967392	-0.0478276	0.715059
scaffold_1	TT_C1545	450.68	485.64	544.24	668.32	529.03	339.44	674.4	443.46	578.63	422.38	420.79	424.84		TT_C1545	1.03798	0.0537771	0.859252		TT_C1545	0.825103	-0.277354	0.400458		TT_C1545	1.14584	0.19641	0.376041
scaffold_1	TT_C1546	109.95	119.12	103.22	130.16	119.55	119.9	268.18	256.6	234.58	179	134.93	201.46		TT_C1546	1.11231	0.153561	0.0974998		TT_C1546	1.39442	0.479661	0.0705743		TT_C1546	2.28523	1.19234	0.000196873
scaffold_1	TT_C1547	96.3	116.92	102.42	134.87	87.66	87.08	227.03	180.55	177.09	143.01	126.55	179.75		TT_C1547	0.980896	-0.027828	0.911444		TT_C1547	1.45121	0.537259	0.105222		TT_C1547	1.85233	0.889343	0.00648559
scaffold_1	TT_C1548	552.07	696.25	664	637.9	929.6	745.73	852.61	663.12	769.51	658.12	677.38	800.83		TT_C1548	1.20965	0.274585	0.235128		TT_C1548	0.923527	-0.114774	0.572954		TT_C1548	1.19501	0.257022	0.150924
scaffold_1	TT_C1549	507.43	617.81	594.18	554.17	739.56	773.18	687.82	617.17	617.09	690.51	572.4	749.87		TT_C1549	1.2021	0.265554	0.201755		TT_C1549	0.973811	-0.0382861	0.843671		TT_C1549	1.11787	0.160746	0.174793
scaffold_1	TT_C1550	323.74	371.08	323.27	338.62	333.15	390.26	458.97	390.25	370.44	486.11	406.92	513.04		TT_C1550	1.04316	0.0609594	0.576706		TT_C1550	1.32395	0.404844	0.0353006		TT_C1550	1.19799	0.260614	0.0973097
scaffold_1	TT_C1551	302.29	347.41	318.02	380.5	364.52	363.54	420.4	365.94	382.47	292.35	253.85	309.31		TT_C1551	1.14554	0.196025	0.0305449		TT_C1551	0.771731	-0.37383	0.00819235		TT_C1551	1.2078	0.272379	0.0324373
scaffold_1	TT_C1552	203.38	249.05	208.92	297.66	364.87	317.15	263.11	190.6	275.46	245.49	245.01	283.74		TT_C1552	1.48133	0.566897	0.0125283		TT_C1552	0.790299	-0.33953	0.0447611		TT_C1552	1.10255	0.140841	0.494765
scaffold_1	TT_C1553	497.23	492.39	495.15	513.66	447.8	477.53	666.8	742.07	688.46	448.17	316.46	432.11		TT_C1553	0.969167	-0.0451829	0.46893		TT_C1553	0.831653	-0.265947	0.151621		TT_C1553	1.41256	0.498314	0.0008056
scaffold_1	TT_C1554	73.19	66.5	68.73	83.52	63.07	82.23	100.32	105.4	95.69	84.03	71.9	102.2		TT_C1554	1.09788	0.134719	0.380071		TT_C1554	1.12809	0.173885	0.42505		TT_C1554	1.44617	0.532234	0.000825986
scaffold_1	TT_C1555	334.96	382.8	329.83	393.36	407.34	297.95	505.45	350.95	327.08	339.77	337.88	364.68		TT_C1555	1.04874	0.0686577	0.679643		TT_C1555	0.948737	-0.0759198	0.624336		TT_C1555	1.12972	0.175961	0.481228
scaffold_1	TT_C1556	672.33	778.54	739.3	506.46	717.23	590.5	632.52	563.86	624.68	625.97	553.97	596.02		TT_C1556	0.828333	-0.271717	0.141991		TT_C1556	0.978927	-0.0307265	0.853506		TT_C1556	0.83147	-0.266264	0.0313435
scaffold_1	TT_C1557	319.11	323.89	298.92	338.89	273.25	384.41	312.75	357.38	359.37	346.16	272.37	329.7		TT_C1557	1.058	0.0813377	0.612103		TT_C1557	0.951513	-0.0717052	0.702619		TT_C1557	1.09298	0.128267	0.161726
scaffold_1	TT_C1558	209.38	230.06	220.7	250.48	205.94	227.68	257.61	219.78	253.8	196.38	177.61	198.61		TT_C1558	1.0363	0.0514352	0.603368		TT_C1558	0.837012	-0.25668	0.0622027		TT_C1558	1.10763	0.147474	0.15259
scaffold_1	TT_C1559	378	465.63	445.38	472.5	397.46	288.37	520.29	341.46	448.92	285.58	283.13	275.3		TT_C1559	0.89862	-0.154217	0.505758		TT_C1559	0.728644	-0.456714	0.122014		TT_C1559	1.0168	0.024041	0.907467
scaffold_1	TTCX19	293.09	308.09	317.8	299.46	317.49	327.6	533.5	612.07	582.19	298.88	199.74	305.23		TTCX19	1.02782	0.0395937	0.478937		TTCX19	0.85104	-0.232701	0.252798		TTCX19	1.88008	0.910797	0.000357639
scaffold_1	TT_C1560	222.8	245.4	237.78	229.68	267.47	233.54	372.12	282.17	340.35	195.82	202.83	210.07		TT_C1560	1.035	0.0496321	0.580591		TT_C1560	0.833076	-0.263481	0.0327842		TT_C1560	1.40888	0.494547	0.0239564
scaffold_1	TT_C1561	17.2	19.68	23.34	36.27	25.12	10.67	32.1	22.35	30.07	17.82	14.33	13.66		TT_C1561	1.19661	0.258956	0.631922		TT_C1561	0.63572	-0.653536	0.309383		TT_C1561	1.40352	0.48905	0.0795418
scaffold_1	TT_C1563	283.05	287.9	269	346.52	374.1	303.39	332.02	290.44	335.76	255.43	219.87	244.65		TT_C1563	1.21913	0.285854	0.0452526		TT_C1563	0.703069	-0.508261	0.011827		TT_C1563	1.14081	0.190053	0.0647513
scaffold_1	TT_C1564	330.72	383.37	352.83	317.17	307.77	363.34	397.83	337.87	374.97	317.47	306.83	323.12		TT_C1564	0.926293	-0.11046	0.317568		TT_C1564	0.958655	-0.0609157	0.487374		TT_C1564	1.04101	0.0579782	0.563714
scaffold_1	TT_C1565	273.75	282.37	284.8	263.97	231.68	313.67	395.42	393.82	417.68	294.7	262.9	337.33		TT_C1565	0.962422	-0.0552583	0.684383		TT_C1565	1.10578	0.145065	0.42488		TT_C1565	1.43524	0.52129	0.000130604
scaffold_1	TT_C1566	118.03	129.74	123.33	238.91	130.12	168.03	185.56	233.4	182.23	185.13	134.94	160.61		TT_C1566	1.44721	0.533275	0.159531		TT_C1566	0.895021	-0.160006	0.619972		TT_C1566	1.62002	0.696013	0.0104526
scaffold_1	TT_C1567	1995.78	1987.22	2217.88	2187.46	1673.13	2570.1	2372.59	3358.01	2965.21	2078.26	1360.58	1750.88		TT_C1567	1.03706	0.0525006	0.791162		TT_C1567	0.807024	-0.309317	0.2814		TT_C1567	1.40235	0.487847	0.0484266
scaffold_1	TT_C1568	1465.4	1453.74	1503.44	1194.94	1264.89	1581.01	1876.86	1739.9	2166.93	1084.34	1012.7	1148.42		TT_C1568	0.913684	-0.130233	0.347698		TT_C1568	0.803165	-0.316232	0.101348		TT_C1568	1.30776	0.387102	0.0231939
scaffold_1	TT_C1569	1964.53	1888.34	1828.12	1957.94	1834.11	2536.47	2204.24	3307.85	2758.55	1706.09	1153.82	1395.79		TT_C1569	1.11398	0.155726	0.382134		TT_C1569	0.672464	-0.572472	0.0621179		TT_C1569	1.45584	0.541857	0.0547165
scaffold_1	TT_C1570	1954.51	1877.45	1900.63	1597.95	1741.49	1866.26	1931.56	2134.58	2278.58	1645.49	1181.37	1337.27		TT_C1570	0.908089	-0.139095	0.0954452		TT_C1570	0.799917	-0.322077	0.091278		TT_C1570	1.10678	0.146369	0.119223
scaffold_1	TT_C1571	469.57	447.87	468.25	434.48	428.82	444.37	481.08	461.85	556.02	391.86	358.41	481.19		TT_C1571	0.943696	-0.083606	0.0359118		TT_C1571	0.941721	-0.0866287	0.529315		TT_C1571	1.08174	0.113348	0.270812
scaffold_1	TT_C1572	267.77	257.54	272.24	229.59	223.52	245.55	228.97	195.56	243.56	232.9	231.14	283.06		TT_C1572	0.876008	-0.190984	0.013881		TT_C1572	1.06933	0.0967108	0.426149		TT_C1572	0.837678	-0.255533	0.0439267
scaffold_1	TT_C1573	297.59	327.72	305.75	292.34	332.15	382.99	267.19	250.57	288.36	285.52	228.23	290.03		TT_C1573	1.08208	0.113805	0.41032		TT_C1573	0.797812	-0.325879	0.108147		TT_C1573	0.865809	-0.20788	0.0423486
scaffold_1	TT_C1574	282.32	287.85	284.26	295.04	407.91	388.51	392.53	450.08	489.86	351.72	268.85	342.67		TT_C1574	1.27741	0.353225	0.086188		TT_C1574	0.882524	-0.180292	0.382667		TT_C1574	1.55948	0.641069	0.00489373
scaffold_1	TT_C1575	245.13	276.49	237.78	418.65	382.4	306.73	295.09	237.53	356.09	306.8	293.53	324.22		TT_C1575	1.45876	0.544739	0.0295438		TT_C1575	0.834597	-0.260848	0.148179		TT_C1575	1.17028	0.226853	0.299944
scaffold_1	TT_C1576	173.29	201.49	183.61	224.18	201.86	126.63	212.35	125.2	183.62	125.33	154.9	155.59		TT_C1576	0.989756	-0.0148548	0.953362		TT_C1576	0.788572	-0.342686	0.27929		TT_C1576	0.933344	-0.0995191	0.668957
scaffold_1	TT_C1577	200.35	227.79	209.23	236.96	291.55	194.19	261.2	169.93	238.03	180.67	196.56	193.52		TT_C1577	1.13388	0.181266	0.386801		TT_C1577	0.789747	-0.340538	0.151181		TT_C1577	1.04988	0.0702201	0.729419
scaffold_1	TT_C1578	417.1	445.18	444.72	460.36	388.85	450.66	378.39	328.09	348.3	360.72	316.86	371.98		TT_C1578	0.994545	-0.00789179	0.926623		TT_C1578	0.807435	-0.308583	0.0407647		TT_C1578	0.807024	-0.309317	0.00830329
scaffold_1	TT_C1579	2388.86	2540.25	2188.7	3058.98	2923.78	3133.2	1559.06	1861.49	1690.31	2209.81	1525.35	1550.94		TT_C1579	1.28073	0.356961	0.0049774		TT_C1579	0.579873	-0.786191	0.00533924		TT_C1579	0.718038	-0.477867	0.00758669
scaffold_1	TT_C1580	1862.31	2172.77	2042.63	1860.26	2503.85	1913.65	1857.46	1217.98	1776.11	1385.23	1565.47	1384.25		TT_C1580	1.03292	0.046722	0.781696		TT_C1580	0.690525	-0.534235	0.0393751		TT_C1580	0.798253	-0.325082	0.137032
scaffold_1	TT_C1581	151.34	176.17	157.07	177.48	166.19	107.39	180.39	93.39	166.5	105.65	144.15	130.77		TT_C1581	0.930827	-0.103416	0.652351		TT_C1581	0.843724	-0.245158	0.391553		TT_C1581	0.908581	-0.138314	0.625935
scaffold_1	TT_C1582	143	167.3	150.8	244.68	188.63	215.23	134.35	156.27	139.8	215.5	132.87	188.17		TT_C1582	1.40651	0.492116	0.0242374		TT_C1582	0.827304	-0.27351	0.270225		TT_C1582	0.933463	-0.0993345	0.352657
scaffold_1	TT_C1583	211.88	253.84	238.72	272.12	249.44	221.04	240.05	169.25	228.49	213.43	220.67	244.35		TT_C1583	1.05417	0.0761085	0.543997		TT_C1583	0.913614	-0.130343	0.28833		TT_C1583	0.905386	-0.143395	0.426559
scaffold_1	TT_C1584	85.35	98.52	91.49	176.49	75.42	96.78	118.84	118.23	122.11	113.36	77.39	115.08		TT_C1584	1.26631	0.340626	0.474364		TT_C1584	0.877083	-0.189215	0.68842		TT_C1584	1.3044	0.383388	0.00219101
scaffold_1	TT_C1585	284.16	297.02	302.23	308.86	224.16	263.75	291.68	299.47	304.74	286.35	205.95	299.74		TT_C1585	0.901925	-0.14892	0.313168		TT_C1585	0.994064	-0.00859004	0.969026		TT_C1585	1.01413	0.0202384	0.561274
scaffold_1	TT_C1586	267.37	278.38	251.14	351.6	222.23	211.56	245.23	185.4	216.39	211.29	162.7	194.72		TT_C1586	0.985569	-0.0209714	0.937178		TT_C1586	0.724112	-0.465716	0.200802		TT_C1586	0.811931	-0.30057	0.058234
scaffold_1	TT_C1587	424.06	396.78	427.98	373.64	364.92	282.76	398.55	312.11	331.1	300.13	281.17	295.28		TT_C1587	0.817828	-0.290131	0.068148		TT_C1587	0.858281	-0.220477	0.177322		TT_C1587	0.834195	-0.261543	0.0693375
scaffold_1	TT_C1588	233.4	218.31	222.78	249.7	204.09	209.12	220.63	227.83	233.84	194.69	147.15	191.13		TT_C1588	0.982831	-0.024984	0.811037		TT_C1588	0.803985	-0.314759	0.108479		TT_C1588	1.01158	0.0166092	0.680981
scaffold_1	TT_C1589	378.35	524.6	459.76	264.32	542.85	351.84	451.76	310.23	450.98	331.77	340.14	368.82		TT_C1589	0.850518	-0.233586	0.503534		TT_C1589	0.897947	-0.155297	0.659531		TT_C1589	0.890116	-0.167935	0.474322
scaffold_1	TT_C1590	89.7	99.08	83.39	125.79	139.59	114.74	93.12	99.33	93.8	99.47	71.76	87.56		TT_C1590	1.39663	0.481947	0.013396		TT_C1590	0.680811	-0.554673	0.0198812		TT_C1590	1.05173	0.0727676	0.397973
scaffold_1	TT_C1591	313.17	275.05	269.92	306.46	343.95	377.48	273.41	275.09	297.58	295.14	256.83	284.74		TT_C1591	1.19781	0.260401	0.0832227		TT_C1591	0.814007	-0.296886	0.0533479		TT_C1591	0.985946	-0.020419	0.810665
scaffold_1	TT_C1592	659.97	547.09	618.54	736.66	687.54	912.87	648.97	748.32	780.36	774.58	551.04	707.64		TT_C1592	1.28017	0.35633	0.0881217		TT_C1592	0.870004	-0.200906	0.347492		TT_C1592	1.19284	0.254401	0.0848764
scaffold_1	TT_C1594	383.46	385.17	367.01	403.46	376.35	343.57	356.95	302.09	355.68	287.98	265.7	313.45		TT_C1594	0.989204	-0.0156595	0.833847		TT_C1594	0.771894	-0.373526	0.0181719		TT_C1594	0.893523	-0.162424	0.100967
scaffold_1	TT_C1593	75.29	56.24	58.03	106.98	76.95	112.65	69.62	96.21	89.95	91.69	64.97	93.44		TT_C1593	1.56457	0.645767	0.0476378		TT_C1593	0.84328	-0.245916	0.34273		TT_C1593	1.34934	0.432249	0.0933747
scaffold_1	TT_C1595	217.1	211.32	208.06	204.64	189.31	240.55	222.93	233.34	247.88	213.2	163.13	219.21		TT_C1595	0.996889	-0.00449502	0.967896		TT_C1595	0.938597	-0.0914218	0.608161		TT_C1595	1.10632	0.145768	0.042886
scaffold_1	TT_C1596	281.39	315.31	305.38	266.65	299.83	278.43	339.91	319.08	400.63	260.06	231.73	298.52		TT_C1596	0.936624	-0.0944577	0.244772		TT_C1596	0.935378	-0.096379	0.447943		TT_C1596	1.17464	0.23222	0.118105
scaffold_1	TT_C1597	229.29	239.86	250.02	231.59	219.77	204.75	224.51	165.21	206.66	183.99	194.41	213.78		TT_C1597	0.912316	-0.132395	0.0986583		TT_C1597	0.902562	-0.147902	0.142215		TT_C1597	0.829262	-0.270101	0.0920611
scaffold_1	TT_C1598	361.97	367.17	372.09	357.48	299.4	309.8	387.41	346.27	391.87	304.17	290.76	338.98		TT_C1598	0.877818	-0.188006	0.0685421		TT_C1598	0.9661	-0.0497549	0.658782		TT_C1598	1.02208	0.0315143	0.613112
scaffold_1	TT_C1599	750.66	779.9	757.63	895.21	704.82	559.72	760.51	590.61	668.34	636.27	559.97	598.83		TT_C1599	0.943868	-0.0833425	0.683382		TT_C1599	0.831147	-0.266824	0.289341		TT_C1599	0.882558	-0.180237	0.147011
scaffold_1	TT_C1600	801.48	855.4	839.25	1000.46	1019.29	694.3	743.75	538.83	667.51	644.92	717.51	709.27		TT_C1600	1.0873	0.120754	0.532781		TT_C1600	0.763324	-0.389632	0.117963		TT_C1600	0.781245	-0.356152	0.0423607
scaffold_1	TT_C1601	384.36	401.08	394.72	488.66	417.92	431.49	329.07	290.81	370.75	432.7	344.24	409.4		TT_C1601	1.1338	0.181171	0.0768798		TT_C1601	0.886605	-0.173636	0.213415		TT_C1601	0.839403	-0.252564	0.0553525
scaffold_1	TT_C1602	289.56	330.15	323.94	262.46	297.95	354.12	343.02	302.74	379.37	359.78	285.69	392.73		TT_C1602	0.969141	-0.0452214	0.758778		TT_C1602	1.13523	0.182982	0.375719		TT_C1602	1.08635	0.119483	0.34648
scaffold_1	TT_C1603	63.84	65.99	66.51	81.18	62.51	70.97	88.65	93.35	93.77	76.79	56.39	81.75		TT_C1603	1.09331	0.128699	0.325931		TT_C1603	1.00126	0.00181349	0.992859		TT_C1603	1.40455	0.490111	0.000133642
scaffold_1	TT_C1604	523.86	499.17	508.39	533.7	467.26	575.3	666.41	630.02	749.09	458.43	426.07	538.14		TT_C1604	1.02928	0.0416355	0.667375		TT_C1604	0.902541	-0.147935	0.326274		TT_C1604	1.3357	0.417598	0.00886652
scaffold_1	TT_C1605	766.06	753.05	725.47	819.38	713.4	791.66	706.95	729.96	769.37	640.62	564.02	665.87		TT_C1605	1.03558	0.0504377	0.476372		TT_C1605	0.804714	-0.313452	0.0265059		TT_C1605	0.982937	-0.0248296	0.589616
scaffold_1	TT_C1606	268.27	273.24	251.39	248.83	202.69	297.68	243.68	235.26	233.1	266.17	242.87	293.59		TT_C1606	0.944886	-0.081788	0.632844		TT_C1606	1.07132	0.0993842	0.597478		TT_C1606	0.89802	-0.155181	0.021522
scaffold_1	TT_C1607	482.09	477.98	436.81	454.25	431.17	455.14	384.08	358.37	375.04	393.58	382.56	401.02		TT_C1607	0.959682	-0.0593723	0.317426		TT_C1607	0.878111	-0.187525	0.00458923		TT_C1607	0.79999	-0.321946	0.00464227
scaffold_1	TT_C1608	519.46	566.33	515.23	598.06	674.69	674.41	540.05	553.93	542.53	474.61	416.39	444.7		TT_C1608	1.2162	0.28238	0.0189775		TT_C1608	0.685973	-0.543775	0.0026195		TT_C1608	1.02217	0.0316311	0.523023
scaffold_1	TT_C1609	453.74	475.64	502.45	492.52	366.38	386.36	442.62	389.56	414.69	411.76	340.8	417.31		TT_C1609	0.869698	-0.201413	0.209253		TT_C1609	0.939458	-0.0900988	0.615739		TT_C1609	0.870823	-0.199549	0.0414676
scaffold_1	TT_C1610	591.96	571.97	570.88	590.6	581.27	483.22	473.05	372.43	430.32	437.29	438.08	495		TT_C1610	0.954047	-0.067868	0.490236		TT_C1610	0.827973	-0.272344	0.0731684		TT_C1610	0.735412	-0.443375	0.00694125
scaffold_1	TT_C1611	557.53	547.59	558.42	503.71	512.85	490.21	462.8	422.75	507.52	452.19	388.66	467.91		TT_C1611	0.905761	-0.142797	0.00215992		TT_C1611	0.868586	-0.203259	0.0582233		TT_C1611	0.837413	-0.255989	0.0218504
scaffold_1	TT_C1612	280.16	295.62	284.95	331.23	343.11	393.23	305.32	312.36	346.84	333.42	249.05	333.87		TT_C1612	1.24031	0.310698	0.0242655		TT_C1612	0.858342	-0.220376	0.212328		TT_C1612	1.12058	0.16425	0.0639475
scaffold_1	TT_C1613	346.94	363.38	385.74	490.21	420.01	478.62	336.9	342.47	380.04	385.29	323.38	416.93		TT_C1613	1.26712	0.341554	0.016276		TT_C1613	0.810461	-0.303186	0.0663987		TT_C1613	0.966562	-0.0490657	0.525932
scaffold_1	TT_C1614	794.05	846.36	829.41	939.6	977.39	1111.27	715.78	728.06	843.6	856.54	705.87	844.5		TT_C1614	1.22611	0.294083	0.0266002		TT_C1614	0.794816	-0.331307	0.0434715		TT_C1614	0.926157	-0.110672	0.235075
scaffold_1	TT_C1615	684.2	640.14	648.53	1077.35	961.03	815.33	613.13	539.78	682.05	590.33	595.79	688.61		TT_C1615	1.44648	0.532543	0.0188817		TT_C1615	0.656945	-0.606156	0.0165613		TT_C1615	0.930097	-0.104547	0.347646
scaffold_1	TT_C1616	482.08	534.89	515.49	611.01	668.48	402.68	388.03	249.14	343.57	414.88	513.36	464.97		TT_C1616	1.09769	0.134474	0.576579		TT_C1616	0.828222	-0.271911	0.323455		TT_C1616	0.639978	-0.643907	0.0136648
scaffold_1	TT_C1618	629.1	584.83	618.06	422.21	597.87	665.82	461.56	460.87	529.72	526.47	391.05	505.74		TT_C1618	0.920256	-0.119893	0.545351		TT_C1618	0.844214	-0.24432	0.355704		TT_C1618	0.792663	-0.335221	0.00870673
scaffold_1	TT_C1619	418.09	439.18	447.67	434.04	406.52	428.05	393.12	367.74	422.15	384.16	322.38	398.68		TT_C1619	0.97216	-0.0407349	0.374622		TT_C1619	0.871205	-0.198915	0.09342		TT_C1619	0.906563	-0.141521	0.0870096
scaffold_1	TT_C1620	461.18	519.08	486.74	419.89	491.25	477.1	489.36	438.67	493.83	404.66	349.54	430.79		TT_C1620	0.946312	-0.0796119	0.393879		TT_C1620	0.853592	-0.228382	0.104656		TT_C1620	0.96923	-0.0450895	0.570257
scaffold_1	TT_C1621	386.97	402.12	429.39	461.28	430.78	468.51	482.9	498.84	500.3	472.66	365.21	488.3		TT_C1621	1.11661	0.159129	0.0491946		TT_C1621	0.974716	-0.0369455	0.790519		TT_C1621	1.2163	0.282502	0.0029611
scaffold_1	TT_C1622	370.8	407.96	393.34	418.86	408.13	454.93	434.79	405.59	447.1	417.57	374.22	444.35		TT_C1622	1.0937	0.129211	0.10901		TT_C1622	0.964288	-0.0524641	0.572459		TT_C1622	1.09844	0.135454	0.0786975
scaffold_1	TT_C1623	337.54	391.89	393.85	416.73	448.72	439.49	326.25	343.57	339.72	456.33	310.22	372.35		TT_C1623	1.16172	0.216266	0.0433609		TT_C1623	0.87276	-0.196342	0.271147		TT_C1623	0.898743	-0.15402	0.119313
scaffold_1	TT_C1624	149.65	143.95	138.19	157.55	114.75	120.67	150.34	153.26	138.41	133.27	108.26	152.11		TT_C1624	0.910095	-0.135911	0.401253		TT_C1624	1.0017	0.00245765	0.990924		TT_C1624	1.02367	0.0337492	0.577072
scaffold_1	TT_C1625	139.55	145.97	139.65	135.35	132.44	133.36	210.69	199.21	183.59	162.51	150.2	185.56		TT_C1625	0.943505	-0.083898	0.0249992		TT_C1625	1.2421	0.312786	0.035762		TT_C1625	1.39589	0.481184	0.00231783
scaffold_1	TT_C1626	4666.35	7782.32	7817.32	5888.71	8642.11	5399.25	9098.81	5522.19	7141.44	8965.6	9513.23	9629.73		TT_C1626	0.983424	-0.0241139	0.942254		TT_C1626	1.41036	0.496063	0.0571553		TT_C1626	1.07384	0.10278	0.751392
scaffold_1	TT_C1627	755.82	695.68	642.84	909.39	1096.54	1042.21	503.59	517.44	535.96	817.7	669.53	693.7		TT_C1627	1.45542	0.541433	0.0078601		TT_C1627	0.715495	-0.482986	0.0159949		TT_C1627	0.743428	-0.427736	0.00619222
scaffold_1	TT_C1628	145.48	150.97	137.52	255.29	177.04	303.12	176.35	248.67	208.85	232.75	165.83	193.62		TT_C1628	1.6947	0.761032	0.0530205		TT_C1628	0.805221	-0.312543	0.3146		TT_C1628	1.46063	0.546592	0.0351122
scaffold_1	TT_C1629	124.7	126.66	132.04	228.44	137.03	186.61	173.2	183.19	176.52	162.91	132.1	151.37		TT_C1629	1.43996	0.526027	0.101236		TT_C1629	0.808542	-0.306605	0.275335		TT_C1629	1.38996	0.475042	0.000169603
scaffold_1	TT_C1630	248.04	235.61	231.6	194.53	219.21	245.75	250.18	258.51	279.31	226.78	181.82	225.22		TT_C1630	0.922041	-0.117097	0.29921		TT_C1630	0.961076	-0.0572776	0.702892		TT_C1630	1.10171	0.139748	0.0719201
scaffold_1	TT_C1631	1325.53	1433.88	1391.89	1061.01	988.01	1252.75	1562.82	1585.89	1603.68	1242.09	1021.78	1331.93		TT_C1631	0.795358	-0.330324	0.0290781		TT_C1631	1.08905	0.123073	0.464509		TT_C1631	1.1448	0.19509	0.00400814
scaffold_1	TT_C1632	158.05	191.13	163.92	241.51	209.62	271.1	238.78	296.02	250.78	258.62	165.46	215.94		TT_C1632	1.40758	0.493218	0.0271351		TT_C1632	0.886172	-0.174341	0.443348		TT_C1632	1.53105	0.614518	0.010831
scaffold_1	TT_C1633	325.84	319.78	308.77	335.81	297.14	312.66	342.5	367.49	389.82	309.35	207.22	279.15		TT_C1633	0.9908	-0.0133336	0.823564		TT_C1633	0.841489	-0.248984	0.196894		TT_C1633	1.15237	0.204603	0.0290768
scaffold_1	TT_C1634	253.55	291.85	253.27	223.17	311.19	268.98	381.16	349.43	381.41	240.7	213.3	241.29		TT_C1634	1.00585	0.00841119	0.959008		TT_C1634	0.865499	-0.208396	0.253715		TT_C1634	1.39231	0.477485	0.00329046
scaffold_1	TT_C1635	197.01	247.85	211.35	219.67	245.18	246.49	274.19	217.3	268.55	187.65	176.88	201.85		TT_C1635	1.08401	0.116382	0.352223		TT_C1635	0.796216	-0.328769	0.0130258		TT_C1635	1.15823	0.211918	0.216247
scaffold_1	TT_C1636	408.7	447.85	447.22	435.54	474.02	349.07	574.37	423.7	555.66	322.38	300.01	310.18		TT_C1636	0.965377	-0.0508351	0.720281		TT_C1636	0.740941	-0.43257	0.0442193		TT_C1636	1.19172	0.253046	0.165274
scaffold_1	TT_C1637	7976.94	9530.18	9793.21	8985.25	8307.27	7531.5	8823.2	5889.68	7621.13	9150.83	9612.05	11292.5		TT_C1637	0.909294	-0.137182	0.306869		TT_C1637	1.21074	0.275886	0.0875093		TT_C1637	0.818086	-0.289676	0.180847
scaffold_1	TT_C1638	482.82	530.94	504.87	557.94	483.59	417.5	632.89	480.16	549.25	441.3	439.93	526.62		TT_C1638	0.960754	-0.0577609	0.667249		TT_C1638	0.964922	-0.0515159	0.748562		TT_C1638	1.09461	0.13041	0.359357
scaffold_1	TT_C1639	537.1	670.2	528.61	426.37	673.11	503.84	1000.04	887.94	977.33	464.21	473.96	507.39		TT_C1639	0.923619	-0.11463	0.634697		TT_C1639	0.901604	-0.149434	0.51664		TT_C1639	1.65061	0.722999	0.00276049
scaffold_1	TT_C1640	210.72	243.6	178.24	223.97	236.92	229.83	270.4	262.75	252.06	211.86	176.39	211.8		TT_C1640	1.09194	0.126899	0.370547		TT_C1640	0.868731	-0.203018	0.0712965		TT_C1640	1.24132	0.311876	0.0603227
scaffold_1	TT_C1641	273.71	275.25	269.7	338.62	306.29	401.87	319.44	335.97	371.63	329.83	275.43	352.7		TT_C1641	1.27865	0.354622	0.0538498		TT_C1641	0.915149	-0.127921	0.459764		TT_C1641	1.25454	0.327156	0.0109503
scaffold_1	TT_C1642	352.46	330.14	324.7	404.27	459.99	422.14	332.66	310.04	389.22	321.22	342.65	398.21		TT_C1642	1.27708	0.352846	0.00732809		TT_C1642	0.825622	-0.276447	0.0569783		TT_C1642	1.02444	0.0348377	0.759467
scaffold_1	TT_C1643	326.28	303.54	307.26	420.31	445.05	358.02	395.23	340.4	418.08	316.15	332.63	350.1		TT_C1643	1.30552	0.384628	0.0236555		TT_C1643	0.816492	-0.292489	0.053922		TT_C1643	1.23118	0.300037	0.0400937
scaffold_1	TT_C1644	242.69	220.2	210.62	270.07	266.95	294.36	245.42	273.27	305.15	229.07	167.88	199.99		TT_C1644	1.2344	0.303809	0.0149527		TT_C1644	0.718011	-0.477922	0.0165287		TT_C1644	1.2232	0.290665	0.063734
scaffold_1	TT_C1645	370.78	323.69	329.57	331.72	349.16	327.49	234.95	224.36	283.28	283.32	243.18	293.1		TT_C1645	0.984698	-0.022247	0.763709		TT_C1645	0.812797	-0.299033	0.0194528		TT_C1645	0.725157	-0.463634	0.0160436
scaffold_1	TT_C1646	922.09	1219.5	1072.34	1159.49	1080.08	1124.65	1535.79	1890.94	1484.35	1506.84	1024.74	1218.88		TT_C1646	1.04676	0.0659335	0.603091		TT_C1646	1.11481	0.156796	0.415619		TT_C1646	1.52806	0.611702	0.0213167
scaffold_1	TT_C1647	228.26	228.42	229.64	251.82	267.37	239	354.85	279.62	337.79	248.12	240.09	282.54		TT_C1647	1.10472	0.143678	0.0433908		TT_C1647	1.01657	0.0237036	0.799032		TT_C1647	1.41663	0.502461	0.0138652
scaffold_1	TT_C1648	241.81	288.94	285.85	277.79	324.1	224.57	472.28	437.95	456.46	254.87	214.83	244.11		TT_C1648	1.01207	0.0173154	0.924396		TT_C1648	0.863696	-0.211405	0.294384		TT_C1648	1.67363	0.742985	0.000542351
scaffold_1	TT_C1649	292.52	315.96	305.37	410.39	438.04	349.09	502.73	439.52	540.7	293.89	263.17	306.38		TT_C1649	1.31041	0.39002	0.0252671		TT_C1649	0.721023	-0.471882	0.0189881		TT_C1649	1.62275	0.698441	0.00331127
scaffold_1	TT_C1650	254.78	279.6	254.37	290.43	392.43	309.9	520.02	408.91	562.48	280.28	248.59	274.49		TT_C1650	1.25865	0.331877	0.103469		TT_C1650	0.809219	-0.305398	0.12612		TT_C1650	1.89085	0.919037	0.00731887
scaffold_1	TT_C1651	361.57	462.62	397.16	531.85	512.53	334.22	493.01	289.47	435.57	320.43	361.81	323.57		TT_C1651	1.12875	0.174727	0.4928		TT_C1651	0.729588	-0.454846	0.125426		TT_C1651	0.997298	-0.00390333	0.987765
scaffold_1	TT_C1652	284.59	281.54	285.42	291.4	278.4	372.24	338.85	325.17	347.76	304.87	255.87	337.83		TT_C1652	1.10627	0.145697	0.362576		TT_C1652	0.953855	-0.0681574	0.720953		TT_C1652	1.18816	0.248732	0.00132259
scaffold_1	TT_C1653	185.32	176.18	179.68	210.07	152.46	248.33	154.72	162.34	188.08	216.67	164.91	221.24		TT_C1653	1.12876	0.174733	0.453286		TT_C1653	0.986838	-0.0191145	0.93955		TT_C1653	0.933405	-0.0994252	0.31388
scaffold_1	TT_C1654	277.06	273.43	230.19	201.2	249.61	299.5	213.69	235.08	271.41	296.69	198.18	288.97		TT_C1654	0.961098	-0.0572445	0.768416		TT_C1654	1.04469	0.0630724	0.805526		TT_C1654	0.922503	-0.116374	0.42253
scaffold_1	TT_C1655	321.63	360.27	352.27	287.31	320.74	340.01	384.96	376.61	441.03	371.65	309.02	385.31		TT_C1655	0.916735	-0.125423	0.212745		TT_C1655	1.12438	0.16913	0.23419		TT_C1655	1.16286	0.217684	0.074446
scaffold_1	TT_C1656	77.61	90.53	85.7	76.24	93.69	103.66	139.95	121.52	150.1	89.56	70.75	113.11		TT_C1656	1.0778	0.108096	0.498509		TT_C1656	0.999379	-0.000896723	0.997097		TT_C1656	1.62138	0.697218	0.00459178
scaffold_1	TT_C1657	131.43	141.16	130.29	135.22	118.36	145.3	155.72	161.87	154.75	105.32	87.38	120.74		TT_C1657	0.990071	-0.0143954	0.884061		TT_C1657	0.7858	-0.347765	0.0838594		TT_C1657	1.17241	0.229476	0.004872
scaffold_1	TT_C1658	776.78	972.88	963.42	1039.91	1096.5	440.29	810.08	340.88	524.59	487.11	713.45	550.62		TT_C1658	0.949732	-0.074407	0.845998		TT_C1658	0.679621	-0.557197	0.280107		TT_C1658	0.617582	-0.695297	0.0834028
scaffold_1	TT_C1659	1127.41	1027.98	1065.46	1003.21	1037.98	1112.5	939.81	912.58	997.84	957.47	873.75	1035.79		TT_C1659	0.979148	-0.0304006	0.632846		TT_C1659	0.909097	-0.137494	0.16788		TT_C1659	0.884931	-0.176363	0.0323017
scaffold_1	TT_C1660	532.34	452.88	485.82	701.14	445.33	668.93	455.96	587.77	497.65	580.2	443.11	605.42		TT_C1660	1.23409	0.303451	0.242045		TT_C1660	0.897174	-0.15654	0.547996		TT_C1660	1.04782	0.0673861	0.631422
scaffold_1	TT_C1661	232.63	226.9	252.77	325.88	158.38	240.49	261.4	240.09	256.84	233.35	198.21	269.94		TT_C1661	1.01748	0.0249984	0.936559		TT_C1661	0.96792	-0.0470403	0.890001		TT_C1661	1.06462	0.0903408	0.20602
scaffold_1	TT_C1662	579.11	684.42	591.57	772.65	843.61	727.2	652.48	489.08	545.01	587.17	666.79	708.54		TT_C1662	1.26325	0.337143	0.0265102		TT_C1662	0.837437	-0.255948	0.0610576		TT_C1662	0.909153	-0.137405	0.390048
scaffold_1	TT_C1663	660.91	630.2	564.41	693.11	604.71	816.74	527.91	572.51	552.48	718.81	578.47	756.23		TT_C1663	1.13961	0.188534	0.271541		TT_C1663	0.971129	-0.0422655	0.816013		TT_C1663	0.890802	-0.166824	0.0967476
scaffold_1	TT_C1664	328.14	325.18	310.65	437.7	274.05	381.97	357.03	318.81	341.25	345.13	315.68	401.22		TT_C1664	1.1346	0.182183	0.421507		TT_C1664	0.971025	-0.0424189	0.854956		TT_C1664	1.05511	0.0773872	0.224509
scaffold_1	TT_C1665	258.15	281.74	266.52	330.25	201.55	224.93	353.53	290.31	302.69	247.15	222.37	300.45		TT_C1665	0.938394	-0.0917349	0.701368		TT_C1665	1.0175	0.0250236	0.927865		TT_C1665	1.17376	0.231135	0.08534
scaffold_1	TT_C1666	938.31	881.11	829.2	1144.19	1225.68	1099.54	1050.44	1065.25	1191.73	738.06	603.65	759.14		TT_C1666	1.30989	0.389449	0.00487733		TT_C1666	0.605535	-0.723717	0.00172165		TT_C1666	1.24873	0.320465	0.0160306
scaffold_1	TT_C1667	3296.75	2736.86	2807.58	3820.33	4283.84	3609.58	3860.32	5171.45	5440.55	2523.6	1745.09	1945.68		TT_C1667	1.32491	0.405891	0.0227081		TT_C1667	0.530519	-0.914523	0.00394206		TT_C1667	1.63692	0.710984	0.0224079
scaffold_1	TT_C1669	371.42	397.05	358.35	325.13	316.81	283.54	405.95	326.59	299.08	278.62	283.34	391.5		TT_C1669	0.82132	-0.283983	0.0170056		TT_C1669	1.03023	0.0429706	0.822717		TT_C1669	0.915514	-0.127345	0.403417
scaffold_1	TT_C1668	173.35	175.86	157.87	179.33	197.46	217.13	167.4	170.25	185.43	191.62	153.34	215.63		TT_C1668	1.17126	0.228055	0.0778857		TT_C1668	0.943881	-0.0833226	0.627449		TT_C1668	1.03155	0.0448182	0.538303
scaffold_1	TT_C1670	17.66	20.36	18.84	20.71	26.32	13.32	24.63	25.53	26.23	19.31	12.21	15.95		TT_C1670	1.06138	0.0859397	0.777294		TT_C1670	0.786578	-0.346338	0.373242		TT_C1670	1.34348	0.42597	0.00200691
scaffold_1	TT_C1671	650.51	779.26	696.76	1035.08	805.08	1067.82	1113.9	1472.12	1384.55	940.67	600.77	850.65		TT_C1671	1.36748	0.451516	0.0455799		TT_C1671	0.822595	-0.281746	0.259653		TT_C1671	1.86716	0.900845	0.00575967
scaffold_1	TT_C1672	853.2	1008.46	949.24	1042.95	935.79	1341.52	1564.19	1812.14	1804.22	987.08	770.29	982.63		TT_C1672	1.18121	0.240264	0.26017		TT_C1672	0.825237	-0.27712	0.241765		TT_C1672	1.84302	0.882073	0.00105774
scaffold_1	TT_C1673	825.31	906.72	834.03	1008.14	1020.58	1134.24	1394.76	1581.13	1602.19	901.75	642.94	721.06		TT_C1673	1.23261	0.30172	0.0140214		TT_C1673	0.716338	-0.481287	0.0258863		TT_C1673	1.78409	0.835188	0.000692332
scaffold_1	TT_C1674	97.09	99.63	99.35	104.23	79.96	98.09	136.11	141.18	143.78	73.52	65.89	86.63		TT_C1674	0.953423	-0.0688114	0.564597		TT_C1674	0.800765	-0.320549	0.118976		TT_C1674	1.4222	0.508122	6.36898e-05
scaffold_1	TT_C1675	159.1	181.3	171.08	161.19	150.91	205.64	193.88	188.81	202.14	167.59	136.89	172.97		TT_C1675	1.01224	0.01755	0.913192		TT_C1675	0.922181	-0.116878	0.542656		TT_C1675	1.14341	0.193339	0.0310775
scaffold_1	TT_C1676	166.49	185.23	175.25	173.44	172.68	222.1	184.38	184.97	199.9	168.9	153.6	198.52		TT_C1676	1.07828	0.108729	0.469337		TT_C1676	0.916934	-0.125111	0.495438		TT_C1676	1.08023	0.111342	0.130425
scaffold_1	TT_C1677	320.82	346.16	332.95	342.27	357.61	375.9	328.68	294.1	364.43	302.31	277.75	330.3		TT_C1677	1.07586	0.105484	0.106257		TT_C1677	0.846233	-0.240874	0.0376993		TT_C1677	0.987279	-0.0184701	0.853826
scaffold_1	TT_C1678	466.63	526.38	471	480	656.52	537.4	464.97	347.87	466.52	378.24	398.32	421.45		TT_C1678	1.14338	0.193305	0.2754		TT_C1678	0.715691	-0.482591	0.0412573		TT_C1678	0.873874	-0.194503	0.232186
scaffold_1	TT_C1679	511.57	480.09	476.42	774.04	624.52	697.2	685.76	842.51	874.99	671.73	483.44	641.89		TT_C1679	1.42755	0.513543	0.00935954		TT_C1679	0.857474	-0.221835	0.242385		TT_C1679	1.63701	0.711062	0.00633507
scaffold_1	TT_C1680	275.28	311.08	282.11	357.55	357.11	351.7	451.1	495.76	464.99	309.28	245.82	361.15		TT_C1680	1.22786	0.296147	0.00406629		TT_C1680	0.859231	-0.218881	0.208488		TT_C1680	1.62568	0.701039	0.000456
scaffold_1	TTCX20	24.52	28.99	23.55	29.15	31.11	34.58	55.1	49.43	52.45	28.54	25.33	42.61		TTCX20	1.23073	0.299513	0.0621172		TTCX20	1.01729	0.0247342	0.926128		TTCX20	2.03711	1.02653	0.000341175
scaffold_1	TT_C1681	14.5	16.65	14.5	25.15	19.04	18.16	25.61	30.28	29.38	16.71	16.15	23.57		TT_C1681	1.36583	0.449775	0.0737315		TT_C1681	0.905052	-0.143927	0.575809		TT_C1681	1.86791	0.901423	0.00117505
scaffold_1	TT_C1682	12.89	14.24	12.73	18.99	13.29	15.12	18.74	20.86	19.95	15.11	10.79	18.71		TT_C1682	1.18916	0.249945	0.223669		TT_C1682	0.941139	-0.0875199	0.759725		TT_C1682	1.49398	0.57916	0.00108504
scaffold_1	TT_C1683	16.7	23.19	18.03	26.21	16.74	17.95	23.87	26.35	23.85	26.99	16.85	26.77		TT_C1683	1.05145	0.0723806	0.794823		TT_C1683	1.15944	0.21343	0.509644		TT_C1683	1.27883	0.354828	0.0661812
scaffold_1	TT_C1684	15.77	17	15.71	20.13	14.5	19.08	19.54	20.4	19.04	22.63	15.27	22.5		TT_C1684	1.10788	0.147801	0.382554		TT_C1684	1.12456	0.169358	0.496356		TT_C1684	1.21658	0.282836	0.00376112
scaffold_1	TT_C1685	80.45	81.38	81.58	73.43	76.98	95.9	71.34	83.37	82.89	89.85	73.37	90.61		TT_C1685	1.01191	0.0170868	0.896585		TT_C1685	1.03053	0.0433874	0.793516		TT_C1685	0.976131	-0.0348536	0.649427
scaffold_1	TT_C1686	248.57	245.05	209.3	264.47	281.87	264.07	372.92	378.14	383.95	255.6	228.17	289.28		TT_C1686	1.15292	0.205291	0.0608649		TT_C1686	0.9539	-0.0680902	0.540241		TT_C1686	1.61471	0.691273	0.000371036
scaffold_1	TT_C1687	660.12	774.3	761.31	1404.39	615.82	894.36	850.81	1008.07	907.28	904.57	614.55	793.2		TT_C1687	1.32738	0.408582	0.363157		TT_C1687	0.793366	-0.333942	0.460026		TT_C1687	1.25979	0.333184	0.0313062
scaffold_1	TT_C1688	772.54	710.12	741.75	726.88	653.27	637.7	586.49	541.84	618.49	592.01	529.59	599.84		TT_C1688	0.907139	-0.140604	0.104342		TT_C1688	0.853106	-0.229203	0.0491025		TT_C1688	0.785296	-0.348692	0.0051113
scaffold_1	TT_C1689	480.98	502.93	448.91	508.41	446.26	593.12	545.04	583.77	618.12	516.83	422.03	527.89		TT_C1689	1.08024	0.111352	0.445751		TT_C1689	0.947641	-0.0775868	0.644496		TT_C1689	1.21923	0.285964	0.0163829
scaffold_1	TT_C1690	842.95	726.07	690.22	1041.56	740.84	907.36	636.27	697.81	697.34	770.57	589.46	735.78		TT_C1690	1.19056	0.25164	0.218652		TT_C1690	0.779181	-0.35997	0.127417		TT_C1690	0.899161	-0.153349	0.206616
scaffold_1	TT_C1691	176.55	180.11	166.99	221.89	219.67	192.43	151.06	127.24	144.51	165.68	151.92	180.55		TT_C1691	1.21071	0.275857	0.0229951		TT_C1691	0.785738	-0.34788	0.0227243		TT_C1691	0.807429	-0.308593	0.0143393
scaffold_1	TT_C1692	878.03	920.04	914.4	959.35	1107.73	736.9	869.07	558.89	790.03	668.69	781.02	810.75		TT_C1692	1.03374	0.0478689	0.79266		TT_C1692	0.806161	-0.31086	0.193715		TT_C1692	0.817701	-0.290354	0.154345
scaffold_1	TT_C1693	435.76	457.46	415.98	609.35	418.38	460.14	381.31	359.13	371.98	409.43	357.87	404.99		TT_C1693	1.13647	0.184563	0.371241		TT_C1693	0.787898	-0.343919	0.155835		TT_C1693	0.849694	-0.234984	0.00849333
scaffold_1	TT_C1694	300.88	293.88	278.92	379.76	289.85	403.31	311.56	304.03	334.62	320.2	269.28	347.59		TT_C1694	1.22805	0.296366	0.132014		TT_C1694	0.873383	-0.195314	0.33643		TT_C1694	1.0876	0.121141	0.0860129
scaffold_1	TT_C1695	376.03	339.93	355.2	466.5	308.42	431.88	397.28	415.45	443.5	389.33	291.03	397.58		TT_C1695	1.12663	0.172013	0.409273		TT_C1695	0.893222	-0.16291	0.506469		TT_C1695	1.17278	0.229927	0.0223306
scaffold_1	TT_C1696	331.49	335.71	320.95	423.8	289.14	412.26	377.34	420.93	415.28	405.63	286.66	404.45		TT_C1696	1.13869	0.187379	0.351066		TT_C1696	0.974707	-0.0369599	0.878896		TT_C1696	1.2281	0.296432	0.00639419
scaffold_1	TT_C1697	405.73	390.24	371.57	347.61	392.2	393.48	374.07	326.12	387.89	321.96	302.66	392.39		TT_C1697	0.970665	-0.0429549	0.560929		TT_C1697	0.897396	-0.156183	0.281467		TT_C1697	0.931942	-0.101687	0.278914
scaffold_1	TT_C1698	747.05	761.93	768.07	536.21	602.52	692.5	690.09	705.24	706.91	703.97	582.56	748.74		TT_C1698	0.804212	-0.314353	0.0313588		TT_C1698	1.11142	0.152407	0.368724		TT_C1698	0.92323	-0.115239	0.00209072
scaffold_1	TT_C1699	775.3	822.45	822.62	665.45	679.58	717.45	783.65	871.78	840.76	743.52	547.7	735.62		TT_C1699	0.852134	-0.230847	0.00570984		TT_C1699	0.98272	-0.0251479	0.865609		TT_C1699	1.03133	0.0445001	0.450215
scaffold_1	TT_C1700	831.89	826.78	802.31	714.55	802.56	653.34	766.6	668.26	728.67	631.72	550.05	701.77		TT_C1700	0.881945	-0.181239	0.0938887		TT_C1700	0.867811	-0.204548	0.195626		TT_C1700	0.879134	-0.185846	0.0299606
scaffold_1	TT_C1701	120.52	135.5	123.05	130.91	141.08	115.46	146.01	123.35	131.72	152.31	131.22	214.72		TT_C1701	1.02211	0.0315459	0.766026		TT_C1701	1.28597	0.36286	0.230731		TT_C1701	1.05806	0.0814257	0.414941
scaffold_1	TT_C1702	120.13	120.87	116.32	137.31	143.48	152.13	139.74	161.75	149.83	181.79	127.25	232.25		TT_C1702	1.21158	0.276884	0.00508647		TT_C1702	1.25032	0.322301	0.303501		TT_C1702	1.26307	0.336934	0.00859069
scaffold_1	TT_C1703	120.95	139.48	126.84	121.9	173.44	126.63	147.86	119.85	140.51	171.1	134.27	211.49		TT_C1703	1.0896	0.123801	0.541091		TT_C1703	1.22487	0.292633	0.317362		TT_C1703	1.0541	0.0760071	0.52379
scaffold_1	TT_C1704	406.79	578.4	499.06	420.53	538.55	371.34	552.29	384.19	435.12	421.5	411.06	441.64		TT_C1704	0.896358	-0.157852	0.505291		TT_C1704	0.957743	-0.06229	0.728979		TT_C1704	0.924103	-0.113874	0.621325
scaffold_1	TT_C1705	791.98	901.89	783.49	796.27	991.88	779.75	751.42	541.65	634.23	666.97	664.17	753.8		TT_C1705	1.03655	0.0517855	0.718751		TT_C1705	0.811924	-0.300583	0.0958668		TT_C1705	0.777965	-0.362222	0.0627696
scaffold_1	TT_C1706	871.81	924.53	909.95	920.59	808.94	1073.42	809.52	767.59	760.4	897.23	728.81	947.43		TT_C1706	1.03572	0.0506296	0.701631		TT_C1706	0.918129	-0.123231	0.49192		TT_C1706	0.863732	-0.211344	0.00498781
scaffold_1	TT_C1707	418.96	365.96	391.12	434.32	464.59	488.21	416.51	402.16	433.86	341.55	277.46	352.52		TT_C1707	1.17948	0.238155	0.0322866		TT_C1707	0.700394	-0.513762	0.00790003		TT_C1707	1.06504	0.090908	0.226165
scaffold_1	TT_C1708	420.25	389.14	423.43	356.54	321.29	349	372.99	383.18	420.52	357.72	301.31	377.26		TT_C1708	0.832912	-0.263765	0.0109572		TT_C1708	1.00921	0.0132304	0.906329		TT_C1708	0.95447	-0.0672279	0.360183
scaffold_1	TT_C1709	895.27	858.52	927.91	589.23	635.52	727.92	851.21	888.02	948.54	799.4	629.05	790.91		TT_C1709	0.728146	-0.4577	0.00588814		TT_C1709	1.13658	0.184696	0.265925		TT_C1709	1.00226	0.00326184	0.956347
scaffold_1	TT_C1710	311.29	317.24	303.99	391.66	352.27	397.81	378.49	388.6	426.06	329	279.85	350.43		TT_C1710	1.22436	0.292028	0.00916305		TT_C1710	0.840191	-0.25121	0.074023		TT_C1710	1.27949	0.355569	0.00438296
scaffold_1	TT_C1711	207.26	202.76	194.87	168.31	175.83	191.59	173.3	183.46	189.13	193.54	136.15	184.86		TT_C1711	0.885665	-0.175167	0.0410554		TT_C1711	0.960465	-0.0581948	0.730817		TT_C1711	0.902462	-0.148063	0.0286848
scaffold_1	TT_C1712	115.59	116.01	111.44	138.95	97.73	107.81	97.76	99.45	88.5	105.07	68.97	109.61		TT_C1712	1.00423	0.00608529	0.970989		TT_C1712	0.823391	-0.28035	0.319743		TT_C1712	0.832877	-0.263825	0.00669344
scaffold_1	TT_C1713	989.87	1141.02	1098.23	672.44	804.4	570.62	695.71	369.63	463.39	558.04	712.01	779.04		TT_C1713	0.634061	-0.657306	0.00835558		TT_C1713	1.0008	0.00114808	0.995671		TT_C1713	0.47342	-1.07881	0.00606861
scaffold_1	TT_C1714	1736.12	1928.1	1753.14	1009.59	1219.44	1189.54	1492.53	1332.58	1328.29	1133.41	1026.66	1521.16		TT_C1714	0.63104	-0.664197	0.00175938		TT_C1714	1.07683	0.106795	0.621538		TT_C1714	0.766683	-0.383297	0.00673083
scaffold_1	TT_C1715	565.31	593.65	617.85	566.87	640.2	673.03	679.89	553.85	676.93	584.37	551.41	685.78		TT_C1715	1.05813	0.08152	0.379233		TT_C1715	0.968863	-0.0456349	0.722395		TT_C1715	1.07534	0.104789	0.370007
scaffold_1	TT_C1716	153.85	150.76	140.36	215.32	152.44	221.43	175.85	221.41	207.34	159.41	105.52	144.63		TT_C1716	1.32411	0.405025	0.0986554		TT_C1716	0.695124	-0.524658	0.0932454		TT_C1716	1.35874	0.442273	0.0194199
scaffold_1	TT_C1717	111.92	125.07	128.77	118.72	115.25	134.5	154.38	143.46	167.69	102.52	96.76	126.93		TT_C1717	1.00741	0.0106499	0.913658		TT_C1717	0.88531	-0.175746	0.268879		TT_C1717	1.27277	0.347977	0.0185477
scaffold_1	TT_C1718	239.19	251.04	256.97	305.83	217.74	237.36	291.71	245.38	290.61	189.12	178.56	214.95		TT_C1718	1.01838	0.0262693	0.874579		TT_C1718	0.765681	-0.385184	0.108054		TT_C1718	1.10774	0.147614	0.171602
scaffold_1	TT_C1719	246.28	245.99	274.28	254.49	214.6	233.42	322.53	299.95	338.67	222.17	193.04	262.24		TT_C1719	0.916457	-0.125861	0.224161		TT_C1719	0.964328	-0.0524043	0.736285		TT_C1719	1.25386	0.326382	0.0113951
scaffold_1	TT_C1720	255.89	255.3	244.22	234.75	228.57	208.87	264.6	260.37	280.92	180.24	169.17	202.51		TT_C1720	0.889835	-0.168391	0.0330014		TT_C1720	0.821077	-0.28441	0.0329175		TT_C1720	1.06682	0.093323	0.0832033
scaffold_1	TT_C1721	123.53	120.74	115.54	151.04	108.27	138.62	143.43	146.76	166.08	115.8	94.45	129.45		TT_C1721	1.10594	0.145279	0.380951		TT_C1721	0.853668	-0.228253	0.299102		TT_C1721	1.26809	0.342653	0.0124239
scaffold_1	TT_C1722	265.51	272.28	255.46	303.89	233.34	322.78	285.01	372.71	378.48	297.36	184.96	264.79		TT_C1722	1.08416	0.116578	0.466067		TT_C1722	0.868722	-0.203033	0.431631		TT_C1722	1.30627	0.385455	0.0573608
scaffold_1	TT_C1723	174.44	194.19	194.09	192.01	170.88	215.24	214.49	254.92	232.77	187.06	130.94	179.68		TT_C1723	1.02738	0.0389767	0.73925		TT_C1723	0.860844	-0.216176	0.285545		TT_C1723	1.24783	0.319424	0.0256469
scaffold_1	TT_C1724	139.73	150.52	154.08	110.63	111.75	135.04	141.15	158.13	152.27	141.2	89.44	127.08		TT_C1724	0.804402	-0.314011	0.0328764		TT_C1724	1.00084	0.00121042	0.995684		TT_C1724	1.01625	0.0232542	0.733393
scaffold_1	TT_C1725	102.26	99.83	119.73	113.21	80.25	106.61	180.77	226.51	212.04	102.68	75.98	98.96		TT_C1725	0.932416	-0.100955	0.574037		TT_C1725	0.925184	-0.112188	0.59786		TT_C1725	1.92443	0.944431	0.00263495
scaffold_1	TT_C1726	1480.94	1237.19	2222.16	529.38	525.59	631.02	1068.07	1189.67	1055.81	757.05	552.72	692.48		TT_C1726	0.341273	-1.551	0.0220053		TT_C1726	1.18758	0.248026	0.203839		TT_C1726	0.67072	-0.576218	0.144202
scaffold_1	TT_C1727	329	359.66	325.79	328.97	300.76	394.47	321.29	330.69	329.73	387.86	293.24	360.26		TT_C1727	1.00961	0.0137997	0.918357		TT_C1727	1.01675	0.0239714	0.891844		TT_C1727	0.967726	-0.0473289	0.385041
scaffold_1	TT_C1729	358.01	379.18	360.95	341.85	285.71	294.25	330.29	267.29	280.74	238.13	209.36	265.94		TT_C1729	0.839428	-0.252521	0.0346184		TT_C1729	0.773945	-0.369698	0.0439097		TT_C1729	0.799825	-0.322243	0.0224522
scaffold_1	TT_C1728	498.93	521.19	472.81	503.75	570.37	584.82	492.63	554.5	500.65	548.2	406.78	484.86		TT_C1728	1.1112	0.152115	0.125253		TT_C1728	0.867928	-0.204353	0.202141		TT_C1728	1.03674	0.0520539	0.487484
scaffold_1	TT_C1730	864.02	1249.5	1262.1	733.82	828.35	705.42	1190.87	919.4	1073.99	809.13	663.09	622.72		TT_C1730	0.671755	-0.573993	0.0530283		TT_C1730	0.923862	-0.114251	0.443329		TT_C1730	0.943311	-0.0841944	0.697182
scaffold_1	TT_C1731	1043.43	1267.34	1287.13	1483.07	1469.73	804.7	1732.03	809.52	1438.31	938.2	1183.75	1107.99		TT_C1731	1.04436	0.062618	0.833511		TT_C1731	0.859598	-0.218266	0.49657		TT_C1731	1.10616	0.145563	0.676193
scaffold_1	TT_C1732	687.81	773.89	808.49	775.67	913.74	828.53	887.18	662.9	877.71	718.75	692.31	801.05		TT_C1732	1.10913	0.149431	0.20023		TT_C1732	0.87854	-0.186821	0.120771		TT_C1732	1.06942	0.0968306	0.554532
scaffold_1	TT_C1733	215.23	253.34	234.94	247.73	303.61	282.69	358.89	272.34	327.27	220.64	233.77	283.77		TT_C1733	1.18553	0.245528	0.091399		TT_C1733	0.885076	-0.176127	0.273795		TT_C1733	1.36245	0.446208	0.0368486
scaffold_1	TT_C1734	551.32	553.52	574.49	542.51	513.02	226.79	598.21	452.82	463.52	335.53	383.4	336.61		TT_C1734	0.76359	-0.389129	0.260105		TT_C1734	0.823149	-0.280775	0.499437		TT_C1734	0.901878	-0.148997	0.310664
scaffold_1	TT_C1735	747.3	887.35	762.3	735.5	739.12	794.48	831.12	1049.89	826.66	862.97	480.97	657.44		TT_C1735	0.946661	-0.0790796	0.427638		TT_C1735	0.882015	-0.181125	0.470259		TT_C1735	1.12963	0.175852	0.29494
scaffold_1	TT_C1736	959.26	1092.95	966.86	843.31	790.18	895.06	1010.99	1376.9	1090.97	1047.88	625.96	870.9		TT_C1736	0.837526	-0.255794	0.0364988		TT_C1736	1.0064	0.00920795	0.967893		TT_C1736	1.1523	0.20451	0.268004
scaffold_1	TT_C1737	961.25	1162.09	956.69	732.67	961.83	850.55	1229.71	1063.12	1108.44	814.51	629.49	843.65		TT_C1737	0.826307	-0.27525	0.132733		TT_C1737	0.898862	-0.153828	0.413928		TT_C1737	1.1043	0.143129	0.271491
scaffold_1	TT_C1738	1144.35	1255.69	1142.98	863.59	974.51	981.72	1239.26	980.32	1050.89	913.3	760.65	1083.24		TT_C1738	0.79588	-0.329377	0.0107345		TT_C1738	0.977789	-0.0324044	0.845901		TT_C1738	0.923074	-0.115482	0.34954
scaffold_1	TT_C1739	1786.81	1995.15	1971.66	1313.69	1443.26	1267.32	1915.79	1508.14	1667.15	1364.83	1160.06	1656.92		TT_C1739	0.699433	-0.515743	0.00239638		TT_C1739	1.03915	0.0554004	0.749459		TT_C1739	0.884848	-0.176498	0.178943
scaffold_1	TT_C1740	3568.62	4088.2	3933.88	3745.92	3388.11	2690.32	3828.14	3644.82	3616.94	2895.47	2563.22	2951.23		TT_C1740	0.847606	-0.238534	0.164147		TT_C1740	0.856028	-0.22427	0.229494		TT_C1740	0.956793	-0.0637213	0.375852
scaffold_1	TT_C1741	4019.87	4027.03	3924.83	3415.25	3272.28	2855.41	3149.77	2855.35	3219.51	2576.66	2488.85	3076.21		TT_C1741	0.797123	-0.327126	0.0090991		TT_C1741	0.853167	-0.2291	0.133133		TT_C1741	0.770534	-0.376069	0.00140898
scaffold_1	TT_C1742	4541.55	4780.85	4765.92	3686.03	3614.74	3799.18	3347.03	3498.67	3405.56	3552.52	2825.32	3822.2		TT_C1742	0.787883	-0.343946	0.000452565		TT_C1742	0.918927	-0.121978	0.377521		TT_C1742	0.727642	-0.458698	0.000136885
scaffold_1	TT_C1743	3687.97	3920.42	3853.31	2758.76	2565.25	3301.92	2533	3069.47	2791.37	3118.43	2145.92	3177.87		TT_C1743	0.752587	-0.410069	0.0149641		TT_C1743	0.978703	-0.0310576	0.885922		TT_C1743	0.732338	-0.449418	0.0038133
scaffold_1	TT_C1744	39.62	39.6	32.96	58.04	80.52	70.26	66.93	71.42	76.05	68.31	57.72	81.49		TT_C1744	1.86147	0.896444	0.00936265		TT_C1744	0.993775	-0.00900951	0.96566		TT_C1744	1.91121	0.934489	0.00058427
scaffold_1	TT_C1745	18.28	18.52	14.61	35.24	50.44	36.18	29.82	34.23	37.26	35.72	27.96	39.85		TT_C1745	2.37036	1.2451	0.00984524		TT_C1745	0.849581	-0.235176	0.368053		TT_C1745	1.97063	0.978656	0.00266315
scaffold_1	TT_C1746	484.74	504.67	477.94	467.09	579.9	428.43	571.13	429.53	514.65	389.92	366.85	385.38		TT_C1746	1.0055	0.00791267	0.956306		TT_C1746	0.774119	-0.369374	0.0730876		TT_C1746	1.03268	0.0463999	0.722379
scaffold_1	TT_C1747	559.35	526.34	536.88	503.66	490.37	600.31	557.51	587.55	614.26	478.55	410.8	503.68		TT_C1747	0.982602	-0.0253214	0.806628		TT_C1747	0.873735	-0.194733	0.20507		TT_C1747	1.08428	0.116737	0.0750834
scaffold_1	TT_C1748	448.7	490.01	451.54	817.04	431.32	629.98	483.63	675.52	489.31	555.19	334.97	447.56		TT_C1748	1.35108	0.434114	0.220508		TT_C1748	0.712182	-0.489682	0.232642		TT_C1748	1.18573	0.245775	0.252533
scaffold_1	TT_C1749	250.34	275.9	275.25	374.59	293.1	287.71	289.23	225.83	260.7	255.14	231.69	269.27		TT_C1749	1.19203	0.25342	0.155243		TT_C1749	0.791396	-0.337528	0.0924186		TT_C1749	0.967897	-0.0470741	0.69257
scaffold_1	TT_C1750	80.42	86.63	88.24	107.97	83.55	119.57	112.11	120.8	111.01	109.72	79.78	119.41		TT_C1750	1.21857	0.285195	0.162518		TT_C1750	0.992992	-0.0101454	0.965882		TT_C1750	1.34717	0.429936	0.00164066
scaffold_1	TT_C1751	140.16	149.12	143.88	138.53	124.68	143.15	179.2	157.94	169.76	157.11	144.2	210.18		TT_C1751	0.938129	-0.0921416	0.218624		TT_C1751	1.25871	0.331948	0.1695		TT_C1751	1.17024	0.226801	0.021176
scaffold_1	TT_C1752	1143.42	1135	1196.49	1077.46	910.64	898.54	961.81	883.1	1053.19	967.86	755.74	964.78		TT_C1752	0.830709	-0.267584	0.0322087		TT_C1752	0.931318	-0.102654	0.507422		TT_C1752	0.834007	-0.261868	0.0219102
scaffold_1	TT_C1753	1295.46	1275.63	1323.56	1263.13	1121.85	1060.67	927.41	769.14	962.06	1134.47	958.21	1088.96		TT_C1753	0.884714	-0.176718	0.0718296		TT_C1753	0.923379	-0.115006	0.332563		TT_C1753	0.682631	-0.550822	0.00250336
scaffold_1	TT_C1754	1204.53	1160.25	1091.3	932.03	1235.94	1419.32	1005.5	1011.2	1103.5	1232.38	1010.62	1141.67		TT_C1754	1.03796	0.0537578	0.779232		TT_C1754	0.943517	-0.0838792	0.687366		TT_C1754	0.902815	-0.147498	0.0706978
scaffold_1	TT_C1755	1193.23	1105.63	1092.47	925.02	1579.33	1486.88	792	811.86	804.46	1244.26	1102.14	1186.32		TT_C1755	1.17689	0.234982	0.388479		TT_C1755	0.885121	-0.176054	0.50431		TT_C1755	0.71014	-0.493824	0.000522036
scaffold_1	TT_C1756	1215.07	1154.31	1101.31	1028.62	1178.71	1263.45	944.78	968.26	1074.75	1186.76	991.59	1135.28		TT_C1756	1.00003	3.74107e-05	0.999704		TT_C1756	0.954722	-0.0668474	0.592307		TT_C1756	0.860863	-0.216144	0.0358788
scaffold_1	TT_C1757	2109.21	2069.45	2101.13	1832.86	2185.52	1770.87	1685.03	1489.48	1744.33	1820.69	1715.83	1920.41		TT_C1757	0.921886	-0.11734	0.275939		TT_C1757	0.942597	-0.0852869	0.47891		TT_C1757	0.783281	-0.352398	0.00433929
scaffold_1	TT_C1758	105.53	119.58	116.73	203.87	134.79	90.15	154.77	113.63	122.29	111.26	95.16	94.59		TT_C1758	1.25442	0.327017	0.433836		TT_C1758	0.701966	-0.510527	0.272751		TT_C1758	1.1429	0.192703	0.286011
scaffold_1	TT_C1759	117.71	142.91	138.44	157.89	176.41	131.21	225.89	182.86	209.82	152.64	133.41	149.56		TT_C1759	1.16652	0.222206	0.219863		TT_C1759	0.935769	-0.0957751	0.527222		TT_C1759	1.55007	0.632331	0.00772079
scaffold_1	TT_C1760	212.06	221.62	223.03	202.74	247.44	229.82	509.48	392.41	512.21	252.1	224.21	288.11		TT_C1760	1.03546	0.0502783	0.5947		TT_C1760	1.12415	0.168831	0.281179		TT_C1760	2.15331	1.10656	0.00311554
scaffold_1	TT_C1761	221.11	220.39	210.9	250.32	183.52	217.68	204.59	194.86	203.48	210	162.06	207.46		TT_C1761	0.998651	-0.00194732	0.988755		TT_C1761	0.889489	-0.168951	0.387774		TT_C1761	0.924172	-0.113766	0.0215466
scaffold_1	TT_C1762	270.96	316.04	287.1	340.93	294.38	263.72	320.01	241.22	287.44	242.58	253.3	265.66		TT_C1762	1.02852	0.0405709	0.765539		TT_C1762	0.847069	-0.239449	0.121932		TT_C1762	0.970907	-0.0425947	0.764131
scaffold_1	TT_C1763	143.74	168.8	155.21	163.35	227.95	153.41	224.46	156.12	218.96	144.86	144.04	157.7		TT_C1763	1.16453	0.219751	0.353526		TT_C1763	0.819886	-0.286505	0.241081		TT_C1763	1.28175	0.358118	0.129812
scaffold_1	TT_C1764	430.75	459.78	452.27	393.74	411.54	376.25	434.18	331.38	394.52	338.08	349.22	411.38		TT_C1764	0.8799	-0.184588	0.0159601		TT_C1764	0.929879	-0.104885	0.330882		TT_C1764	0.863926	-0.21102	0.122403
scaffold_1	TT_C1765	270.73	323.85	293.19	409.52	434.15	351.8	422.84	364.06	359.06	422.18	391.29	365.22		TT_C1765	1.3466	0.42932	0.0236989		TT_C1765	0.985964	-0.0203936	0.858556		TT_C1765	1.29083	0.368299	0.0283225
scaffold_1	TT_C1766	380.91	442.68	408.48	540.42	495.55	536.7	553.25	551.41	555.24	476.76	413.85	477.38		TT_C1766	1.27645	0.352132	0.00775636		TT_C1766	0.869852	-0.201158	0.0555509		TT_C1766	1.34724	0.430012	0.00134481
scaffold_1	TT_C1767	280.52	265.12	244.74	236.11	284.34	288.04	207.56	183.65	212.39	246.36	232.56	267		TT_C1767	1.02291	0.0326835	0.774311		TT_C1767	0.922609	-0.116209	0.344892		TT_C1767	0.763683	-0.388954	0.0103292
scaffold_1	TT_C1768	434.48	423.66	406.97	529.71	495.45	485	360.95	366.98	401.51	456.52	360.58	423.69		TT_C1768	1.1937	0.255439	0.00649739		TT_C1768	0.821628	-0.283442	0.0452029		TT_C1768	0.89276	-0.163655	0.0390182
scaffold_1	TT_C1769	441.78	447.31	431.69	413.33	441.86	462.31	475.19	459.97	477.98	378.64	336.78	384.7		TT_C1769	0.997517	-0.00358722	0.945106		TT_C1769	0.835006	-0.260142	0.0249042		TT_C1769	1.06993	0.0975142	0.0130549
scaffold_1	TT_C1770	692.74	738.86	670.3	652.57	616.99	582.46	570.6	492.65	506.64	537.47	481.55	545.42		TT_C1770	0.881117	-0.182594	0.0434955		TT_C1770	0.844721	-0.243453	0.0282815		TT_C1770	0.746891	-0.421031	0.00481476
scaffold_1	TT_C1771	284.37	289.93	272.33	397.38	191.81	220.32	262.13	229.25	240.29	241.7	179.77	222.92		TT_C1771	0.956156	-0.0646827	0.857238		TT_C1771	0.796025	-0.329115	0.456654		TT_C1771	0.864215	-0.210539	0.025041
scaffold_1	TT_C1772	444.42	432.73	480.26	443.61	320.63	354.83	477.18	396.63	432.79	361.21	347.93	427.63		TT_C1772	0.824416	-0.278556	0.113557		TT_C1772	1.01582	0.0226401	0.900187		TT_C1772	0.962568	-0.055039	0.569031
scaffold_1	TT_C1773	98.63	101.44	106.87	89.19	90.71	95.14	153.71	136.47	132.47	94.92	78.14	127.41		TT_C1773	0.896071	-0.158315	0.0240627		TT_C1773	1.09246	0.12758	0.591963		TT_C1773	1.37698	0.461507	0.00516002
scaffold_1	TT_C1774	906.46	1238.99	1171.58	755.04	1769.49	1275.72	1039.36	869.13	1206.64	811.83	780.55	861.02		TT_C1774	1.14568	0.196202	0.630741		TT_C1774	0.645589	-0.631312	0.201234		TT_C1774	0.939132	-0.0905997	0.657366
scaffold_1	TT_C1775	161.63	166.84	154.4	153.76	171.07	195.3	230	228.44	212.64	160.31	125.64	181.75		TT_C1775	1.07716	0.107237	0.379235		TT_C1775	0.899198	-0.153289	0.437962		TT_C1775	1.38977	0.47485	0.000689645
scaffold_1	TT_C1776	4413.72	5535.01	4460.37	3037.27	3599.03	3289.54	3458.2	2857.39	2595.47	3636.31	2281.54	3081.94		TT_C1776	0.688859	-0.537719	0.0202965		TT_C1776	0.906703	-0.141298	0.508306		TT_C1776	0.618433	-0.693311	0.0147957
scaffold_1	TT_C1777	6445.72	6766.3	6027.99	5083.35	4891.15	4761.2	5162.96	5513.2	4424.72	4438.2	3496.13	5037.01		TT_C1777	0.765888	-0.384794	0.00300009		TT_C1777	0.880266	-0.183988	0.268557		TT_C1777	0.784869	-0.349477	0.0231859
scaffold_1	TT_C1778	553.84	554.14	560.44	486.22	569.94	603.57	478.64	466.41	499.98	546.28	440.54	496.84		TT_C1778	0.994791	-0.00753394	0.937939		TT_C1778	0.893916	-0.161788	0.27434		TT_C1778	0.866107	-0.207383	0.00176524
scaffold_1	TT_C1779	566.57	546.85	534.2	643.02	538.95	608.91	409.31	467.59	415.47	594.75	414.94	458.11		TT_C1779	1.08695	0.120285	0.210437		TT_C1779	0.819597	-0.287013	0.158687		TT_C1779	0.784386	-0.350364	0.00465879
scaffold_1	TT_C1780	403.55	365.06	351.51	402.12	341.99	371.67	388.65	375.71	409.57	355.47	283.67	317.4		TT_C1780	0.996125	-0.0056007	0.95353		TT_C1780	0.857284	-0.222155	0.121188		TT_C1780	1.04804	0.0676931	0.385928
scaffold_1	TT_C1781	47.33	46.45	50.06	67.95	50.46	55.82	77.88	83.39	88.09	56.74	44.98	60.39		TT_C1781	1.21128	0.276528	0.127823		TT_C1781	0.930437	-0.10402	0.592512		TT_C1781	1.73359	0.793765	0.00036356
scaffold_1	TT_C1782	58.85	67.83	63.81	56.44	57.69	79.18	119.69	134.69	131.85	84.48	52.4	78.42		TT_C1782	1.0148	0.021201	0.910164		TT_C1782	1.11376	0.155432	0.583313		TT_C1782	2.02756	1.01974	0.000246952
scaffold_1	TT_C1783	158.85	153.91	156.02	213.85	178.87	219.8	194.35	225.22	224.99	204.13	142.86	207.94		TT_C1783	1.30663	0.385846	0.0203086		TT_C1783	0.905979	-0.142451	0.479633		TT_C1783	1.37497	0.459404	0.00480148
scaffold_1	TT_C1784	90.33	106.06	101.19	120.45	133.78	133.74	152.23	146.89	160.41	121.14	89.81	129.25		TT_C1784	1.30375	0.382668	0.00938903		TT_C1784	0.876872	-0.189562	0.281978		TT_C1784	1.54422	0.626881	0.000893834
scaffold_1	TT_C1785	76.07	74	74.05	72.53	75.46	68.56	110.81	93.83	120.83	70.85	67.47	90.53		TT_C1785	0.966223	-0.0495712	0.298267		TT_C1785	1.0568	0.0797021	0.611961		TT_C1785	1.45221	0.538253	0.0129375
scaffold_1	TT_C1786	370.9	369.95	382.55	363.01	379.57	409.62	367.88	351.29	417.33	402.26	331.81	411.44		TT_C1786	1.02564	0.0365195	0.536906		TT_C1786	0.994194	-0.00840111	0.941624		TT_C1786	1.01166	0.016726	0.839778
scaffold_1	TT_C1787	283.14	267.84	253.44	288.93	286.64	362.21	304.96	338.68	385.39	308.12	239.9	321.36		TT_C1787	1.16578	0.221301	0.165705		TT_C1787	0.927062	-0.109263	0.554555		TT_C1787	1.27922	0.355264	0.0394174
scaffold_1	TT_C1788	108.31	109	112.5	117.52	112.48	122.48	96.4	90.03	112.84	103.46	73.52	90.76		TT_C1788	1.06874	0.0959063	0.0753529		TT_C1788	0.759589	-0.396709	0.0366024		TT_C1788	0.907401	-0.140187	0.215113
scaffold_1	TT_C1789	1041.84	1107.23	1053.54	833.62	772.79	687.7	740.17	761.91	656.33	639.03	518.18	558.55		TT_C1789	0.716325	-0.481314	0.00295311		TT_C1789	0.747898	-0.419087	0.025138		TT_C1789	0.673953	-0.569279	0.000785878
scaffold_1	TT_C1790	1557.03	1515.3	1517.92	1214.01	1316.41	1266.26	1189.47	1026.05	1227.16	1213.51	1061.76	1206.69		TT_C1790	0.827118	-0.273834	0.0012393		TT_C1790	0.917107	-0.124839	0.142891		TT_C1790	0.749998	-0.415041	0.00375577
scaffold_1	TT_C1791	218.86	212.44	208.1	317.26	235.75	306.48	363.39	479.43	390.79	292.15	190.77	277.34		TT_C1791	1.34421	0.426762	0.0464596		TT_C1791	0.884548	-0.176988	0.461558		TT_C1791	1.92932	0.948096	0.00488452
scaffold_1	TT_C1792	186.78	205.35	195.95	271.72	238.28	274.7	380.65	430.7	361.09	267.36	194.68	245.36		TT_C1792	1.33434	0.416129	0.00697495		TT_C1792	0.901491	-0.149615	0.351954		TT_C1792	1.99367	0.99543	0.000809342
scaffold_1	TT_C1793	209.38	219.17	221.35	216.35	221.21	267.55	242.98	272.87	280.8	249.85	182.67	237.73		TT_C1793	1.08495	0.117631	0.333002		TT_C1793	0.950561	-0.073149	0.681848		TT_C1793	1.2258	0.293728	0.0155214
scaffold_1	TT_C1795	159.3	165.53	154.4	202.1	184.59	128.53	191.41	127.88	160.52	101.24	107.56	112.15		TT_C1795	1.0751	0.10447	0.620966		TT_C1795	0.622938	-0.68284	0.0445948		TT_C1795	1.00121	0.001745	0.992214
scaffold_1	TT_C1794	98.41	104.35	100.61	86.31	122.95	113.03	172.46	157.36	224.32	116.94	91.38	115.26		TT_C1794	1.06237	0.087281	0.599598		TT_C1794	1.004	0.00576301	0.976475		TT_C1794	1.82661	0.869172	0.0147642
scaffold_1	TT_C1796	173.01	197.71	180.91	175.87	201.81	199.4	193	174.03	188.57	176	123.31	158.36		TT_C1796	1.04614	0.0650704	0.484461		TT_C1796	0.793079	-0.334464	0.0859995		TT_C1796	1.0072	0.0103457	0.893347
scaffold_1	TT_C1797	2119.26	2108.24	2167.09	2199.92	2040.06	1979.19	2760.48	2921.51	3301.8	2000.14	1541.06	1824.42		TT_C1797	0.972567	-0.0401298	0.4399		TT_C1797	0.862755	-0.212977	0.128921		TT_C1797	1.4049	0.490472	0.00590846
scaffold_1	TT_C1798	1692.5	1913.48	1899.76	1511.23	1568.26	1525.06	1946.67	1745.22	1996.53	1480.35	1209.1	1528.6		TT_C1798	0.836318	-0.257876	0.0150237		TT_C1798	0.916061	-0.126484	0.270789		TT_C1798	1.03318	0.0470915	0.592833
scaffold_1	TT_C1799	351.22	350.68	323.93	348.14	389.85	380.07	392.66	341.05	458.31	291.69	318.91	386.05		TT_C1799	1.08991	0.124206	0.118055		TT_C1799	0.89141	-0.165839	0.258345		TT_C1799	1.16201	0.216617	0.18971
scaffold_1	TT_C1800	54.62	58.37	49.5	65.47	58.84	61.75	68.41	60.85	73.05	67.29	56.28	79.23		TT_C1800	1.14506	0.195417	0.0705018		TT_C1800	1.08997	0.12429	0.463988		TT_C1800	1.24506	0.316217	0.038957
scaffold_1	TT_C1801	566.99	568.19	642.01	445.08	364.92	395.1	585.21	539.48	421.63	398.47	341.52	457.9		TT_C1801	0.678093	-0.560445	0.00500965		TT_C1801	0.994017	-0.00865743	0.955992		TT_C1801	0.870093	-0.200759	0.232057
scaffold_1	TT_C1802	779.05	697.73	713.54	634.84	576.7	625.11	591	622.74	575.46	620.32	483.07	633.9		TT_C1802	0.83853	-0.254065	0.018473		TT_C1802	0.945902	-0.0802381	0.554572		TT_C1802	0.816867	-0.291827	0.00938797
scaffold_1	TT_C1803	297.93	301.23	286.32	344.24	250.77	313.5	244.7	262.46	240.91	269.42	199.84	298.97		TT_C1803	1.02601	0.0370427	0.796641		TT_C1803	0.845593	-0.241964	0.309915		TT_C1803	0.844819	-0.243286	0.00468085
scaffold_1	TT_C1804	172.15	199.24	174.37	157.13	196.87	226.16	202.36	219.94	228.7	168.09	124.6	178.36		TT_C1804	1.06303	0.0881842	0.626809		TT_C1804	0.811931	-0.300571	0.233164		TT_C1804	1.19283	0.254391	0.0393591
scaffold_1	TT_C1805	75.87	98.1	83.47	93.59	93.33	68.54	150.74	104.19	141.45	79.38	71.26	84.53		TT_C1805	0.992309	-0.0111388	0.953173		TT_C1805	0.920575	-0.119393	0.501323		TT_C1805	1.5397	0.622648	0.041567
scaffold_1	TT_C1806	186.72	191.49	194.36	185.82	188.43	192.94	182.77	176.76	197.21	200.11	163.59	222.3		TT_C1806	0.990604	-0.01362	0.587884		TT_C1806	1.03316	0.0470686	0.734519		TT_C1806	0.972353	-0.0404483	0.46017
scaffold_1	TT_C1807	162.03	159.73	159.31	157.27	156.91	154.52	141.48	135.75	159.86	150.19	135.96	173.68		TT_C1807	0.974286	-0.037582	0.0269478		TT_C1807	0.981075	-0.0275642	0.801937		TT_C1807	0.908579	-0.138316	0.1158
scaffold_1	TT_C1808	501.12	475.25	477.67	544.47	527.13	540.13	521.29	572.12	622.21	512.46	366.28	507.81		TT_C1808	1.10845	0.148543	0.00574047		TT_C1808	0.860287	-0.21711	0.194791		TT_C1808	1.1799	0.238663	0.0450277
scaffold_1	TT_C1809	3508.43	3990.61	4279.73	4915.51	4982.97	3598.58	2781.89	2657.56	3163.76	3475.36	3159.55	3102.23		TT_C1809	1.14588	0.196456	0.318966		TT_C1809	0.721427	-0.471075	0.0544684		TT_C1809	0.7304	-0.453242	0.0175965
scaffold_1	TT_C1810	409.25	483.19	487.06	441.78	468.38	432.67	525.04	438.92	469.75	453.73	408.11	501.76		TT_C1810	0.973418	-0.0388688	0.67957		TT_C1810	1.01547	0.0221438	0.823533		TT_C1810	1.0393	0.0556078	0.639506
scaffold_1	TT_C1811	7155.95	7961.47	8719.39	6055.35	7719.71	4062.26	6915.39	4633	5610.07	6373.45	7057.61	7517.33		TT_C1811	0.74831	-0.418292	0.156905		TT_C1811	1.17441	0.23194	0.402381		TT_C1811	0.71983	-0.474271	0.0497789
scaffold_1	TT_C1812	424.47	426.92	395.16	401.3	469.02	397.76	376.65	317.11	383.28	360.66	318.32	341.54		TT_C1812	1.01727	0.024705	0.790997		TT_C1812	0.804776	-0.313341	0.0346029		TT_C1812	0.864017	-0.210869	0.0730394
scaffold_1	TT_C1813	406.41	372.69	345.2	372.64	351.93	423.76	394.02	401.07	383.16	356.63	310.05	390.72		TT_C1813	1.02137	0.0305102	0.787042		TT_C1813	0.920815	-0.119016	0.392586		TT_C1813	1.04799	0.0676186	0.384918
scaffold_1	TT_C1814	234.12	295.52	273.66	264.45	247.68	221.64	367.95	281.05	302.65	207.14	228.04	249		TT_C1814	0.913445	-0.130611	0.348858		TT_C1814	0.932418	-0.100952	0.394753		TT_C1814	1.18468	0.244492	0.193843
scaffold_1	TT_C1815	466.72	430.13	418.52	449.97	548.17	526.02	695.26	709.57	781.54	459.22	378.94	482.18		TT_C1815	1.15873	0.212546	0.103306		TT_C1815	0.866274	-0.207105	0.190663		TT_C1815	1.66217	0.733069	0.000670647
scaffold_1	TT_C1816	262.41	261.57	235.69	278.29	316.72	319.6	374.99	382.58	386.3	266.96	209.97	273.26		TT_C1816	1.20396	0.267784	0.0316997		TT_C1816	0.820229	-0.285901	0.0856472		TT_C1816	1.50575	0.590478	0.000166682
scaffold_1	TT_C1817	233.7	252.17	222.35	240.4	274.71	348.71	307.26	357.76	306.66	276.44	194.37	239.87		TT_C1817	1.21971	0.286533	0.19239		TT_C1817	0.822718	-0.281531	0.269024		TT_C1817	1.372	0.456284	0.00992619
scaffold_1	TT_C1818	2006.63	2089.65	1842.23	2114.69	2581.22	2494.67	1918.95	1545.1	1844.17	2208.17	2348.74	2359.67		TT_C1818	1.21084	0.276007	0.060199		TT_C1818	0.961895	-0.0560493	0.578768		TT_C1818	0.893864	-0.161873	0.195654
scaffold_1	TT_C1819	2029.01	2167.78	1881.31	2351.06	3285.34	2165.28	2344	1657.09	1895.77	2228.98	2519.29	2193.66		TT_C1819	1.28357	0.360164	0.18215		TT_C1819	0.889799	-0.168448	0.472391		TT_C1819	0.970181	-0.0436735	0.795117
scaffold_1	TT_C1820	175.36	174.25	159.69	171.65	198.11	159.66	182.3	151.91	168.42	151.33	133.54	142.4		TT_C1820	1.03951	0.055897	0.618136		TT_C1820	0.807053	-0.309265	0.0523605		TT_C1820	0.986904	-0.0190189	0.837041
scaffold_1	TT_C1821	194.67	210.73	199.99	200.85	250.53	201.39	340.25	241.02	335.56	192.86	196.38	225.74		TT_C1821	1.07826	0.10871	0.408836		TT_C1821	0.942108	-0.0860353	0.55332		TT_C1821	1.51445	0.598789	0.0336007
scaffold_1	TT_C1822	282.29	307.37	286.65	311.43	444.01	402.79	412.26	358.57	435.4	343.57	316.71	383.69		TT_C1822	1.32171	0.402409	0.0782243		TT_C1822	0.901349	-0.149842	0.433049		TT_C1822	1.37649	0.460992	0.0102178
scaffold_1	TT_C1823	509.77	468.27	461.51	574.78	603.13	565.14	719.96	744.65	699.32	517.29	487.92	629.45		TT_C1823	1.21083	0.275996	0.00588649		TT_C1823	0.937816	-0.0926234	0.463376		TT_C1823	1.5032	0.588036	0.000269026
scaffold_1	TT_C1824	2444.76	2735.65	2704.97	2680.05	2291.56	2651.03	3280.46	2530.63	2753.45	2352.01	2471.28	2809.53		TT_C1824	0.96668	-0.0488895	0.602963		TT_C1824	1.00134	0.00192543	0.986276		TT_C1824	1.08613	0.119195	0.400205
scaffold_1	TT_C1825	272.46	289.17	292.84	278.25	247.8	264.25	313.61	292.42	278.47	283.65	243.69	281.64		TT_C1825	0.924901	-0.112629	0.118875		TT_C1825	1.02364	0.0337036	0.711849		TT_C1825	1.03514	0.0498323	0.450659
scaffold_1	TT_C1826	193.95	171.15	190.72	161.13	182.88	150.37	222.67	198.7	228.98	166.35	147.66	195.02		TT_C1826	0.889461	-0.168997	0.160995		TT_C1826	1.02963	0.0421303	0.785333		TT_C1826	1.17007	0.226599	0.053877
scaffold_1	TT_C1827	261.93	256.99	277.59	257.01	272.86	262.63	389.95	342.84	452.46	265.97	224.66	269.84		TT_C1827	0.994966	-0.00728154	0.87146		TT_C1827	0.959584	-0.0595196	0.520741		TT_C1827	1.48805	0.573427	0.0160556
scaffold_1	TT_C1828	58.28	54.74	59.97	59.63	54.5	61.22	66.82	62.72	59.78	49.45	44.26	52.75		TT_C1828	1.01364	0.0195488	0.772822		TT_C1828	0.835244	-0.259731	0.0394442		TT_C1828	1.0944	0.130138	0.100412
scaffold_1	TT_C1829	95.49	92.5	94.09	98.36	85.41	79.4	95.1	85.28	98.89	80.01	70.21	93.01		TT_C1829	0.932962	-0.100109	0.327863		TT_C1829	0.924231	-0.113674	0.485312		TT_C1829	0.990038	-0.0144438	0.832351
scaffold_1	TT_C1830	61.39	65.38	53.58	59.51	59.37	48.31	71.57	66.38	67.42	51.74	45.52	59.64		TT_C1830	0.927031	-0.109311	0.436295		TT_C1830	0.938453	-0.0916432	0.56794		TT_C1830	1.13873	0.187426	0.093846
scaffold_1	TT_C1831	45.32	52.79	48.56	61.51	41.37	36.3	51.69	46.45	43.33	40.72	31.95	44.92		TT_C1831	0.948933	-0.0756219	0.770479		TT_C1831	0.844877	-0.243187	0.449516		TT_C1831	0.964546	-0.0520777	0.623072
scaffold_1	TT_C1832	9.89	8.61	7.65	23.98	10.58	5.2	7.42	11.5	7.08	9.37	4.64	4.82		TT_C1832	1.52046	0.604507	0.464886		TT_C1832	0.473592	-1.07828	0.294934		TT_C1832	0.994264	-0.00829932	0.975986
scaffold_1	TT_C1833	675.01	680.87	654.85	735.64	605.72	522.27	511.16	434.26	485.58	570.74	460.88	514.87		TT_C1833	0.926842	-0.109604	0.477096		TT_C1833	0.829827	-0.269118	0.204001		TT_C1833	0.711682	-0.490696	0.0012803
scaffold_1	TT_C1834	1024.91	953.12	885.7	1190.83	1340.52	1423.43	540.23	551.2	586.38	1249.22	1100.73	1113.59		TT_C1834	1.38099	0.465702	0.0100231		TT_C1834	0.875786	-0.19135	0.119769		TT_C1834	0.585883	-0.771316	0.000745782
scaffold_1	TT_C1835	208.9	230.08	200.59	220.13	259.46	203.15	168.09	122.48	149.3	185.21	190.29	221.44		TT_C1835	1.0675	0.094234	0.487689		TT_C1835	0.87433	-0.19375	0.228971		TT_C1835	0.687759	-0.540025	0.0137901
scaffold_1	TT_C1836	8301.56	9289.78	9789.75	14920	12500.1	11572	8638.73	8448.71	7454.48	13139.2	9665.66	10145.4		TT_C1836	1.42405	0.510001	0.0237518		TT_C1836	0.845049	-0.242893	0.244		TT_C1836	0.896309	-0.157932	0.172761
scaffold_1	TT_C1837	741.87	715.15	689.22	1004.55	871.2	1196.26	726.16	822.77	731.2	946.06	717.6	863.86		TT_C1837	1.43135	0.517372	0.0319933		TT_C1837	0.822758	-0.28146	0.191494		TT_C1837	1.06238	0.0873047	0.269918
scaffold_1	TT_C1838	593.82	585.45	596.9	862.1	563.26	933.68	820.32	1003.02	824.57	765.96	594.28	732.59		TT_C1838	1.32816	0.40943	0.162077		TT_C1838	0.887153	-0.172745	0.517039		TT_C1838	1.4908	0.576084	0.00853045
scaffold_1	TT_C1839	227.97	222.81	252.3	285.6	199.94	349.41	347.14	359.61	364.12	275.7	217.79	279.18		TT_C1839	1.18756	0.248001	0.376718		TT_C1839	0.925409	-0.111837	0.685607		TT_C1839	1.52311	0.607023	0.000298
scaffold_1	TT_C1840	150.28	157.13	159.19	209.05	161.41	215.25	170.72	184.65	168.72	184.51	125.88	172.17		TT_C1840	1.25527	0.328	0.0824212		TT_C1840	0.823889	-0.279478	0.235564		TT_C1840	1.12321	0.167628	0.0280679
scaffold_1	TT_C1841	111.45	105.89	113.42	170.42	98.27	147.5	116.79	142.22	113.64	131.37	84.58	114.49		TT_C1841	1.25828	0.331458	0.254148		TT_C1841	0.793964	-0.332854	0.321762		TT_C1841	1.12665	0.172036	0.208605
scaffold_1	TT_C1842	154.91	150.33	161.43	192.1	167.65	240.77	196.89	228.08	184.46	158.77	110.22	148.54		TT_C1842	1.28682	0.36381	0.109294		TT_C1842	0.695281	-0.524332	0.0794825		TT_C1842	1.30591	0.385058	0.0235921
scaffold_1	TT_C1843	335.38	338.84	315.96	407.31	359	380.68	317.57	331.71	355.02	372.45	255.11	310.91		TT_C1843	1.15837	0.21209	0.0290108		TT_C1843	0.818202	-0.28947	0.130793		TT_C1843	1.01426	0.0204276	0.736303
scaffold_1	TT_C1844	208.68	195.89	204.82	237.11	187.32	259.73	260.5	279.68	309.33	208.03	170.02	219.01		TT_C1844	1.1227	0.166968	0.31516		TT_C1844	0.872691	-0.196458	0.327229		TT_C1844	1.39403	0.479265	0.00552503
scaffold_1	TT_C1845	179.89	163.43	179.68	177.98	152.08	172.19	209.92	209.9	235.61	189.74	140.47	191.09		TT_C1845	0.960325	-0.0584053	0.509261		TT_C1845	1.03793	0.0537082	0.747522		TT_C1845	1.25321	0.325631	0.0121838
scaffold_1	TT_C1846	348.43	368.36	378.34	437.21	409.96	510.89	359.9	377.38	419.11	448.62	388.03	507.92		TT_C1846	1.24009	0.310445	0.0492613		TT_C1846	0.990067	-0.0144024	0.926669		TT_C1846	1.05594	0.0785259	0.357219
scaffold_1	TT_C1847	111.46	115.18	113.5	141.37	119.75	128.44	168.51	157.65	178.8	126.58	111.98	140.34		TT_C1847	1.14529	0.195717	0.0609993		TT_C1847	0.972636	-0.0400284	0.747941		TT_C1847	1.48457	0.57004	0.00089582
[truncated: 376 more rows]

## Sheet: HB27Dago vs HB27
Gene	Fold change	Log2	P-value
[truncated: 2,214 more rows]

## Sheet: HB27Dago+P vs HB27Dago
Gene	Fold change	Log2	P-value
[truncated: 2,219 more rows]

[truncated: 1 more sheets: HB27+P vs HB27]
