# Supplementary material for: Effects of Argonaute on Gene Expression in Thermus thermophilus
Source: PLoS One. 2015 Apr 22;10(4):e0124880. doi: 10.1371/journal.pone.0124880 (PMC4406477; doi:10.1371/journal.pone.0124880)
Supplement: S3 Table — (XLSX) [file pone.0124880.s004.xlsx]

## Sheet: HB8Dago vs HB27Dago
	HB8 vs HB8ago	HB27 homolog	HB27 vs HB27ago		Annotation for the HB8 gene product	COG code	Code	Description
TTHA0022	0.392083	TTC1976	1.31701		glucose-1-phosphate adenylyltransferase	G	Information storage and processing				Fold change is color coded:
TTHA0023	2.15739	TTC1975	1.07611		putative ATP-dependent protease La	O	J	Translation, ribosomal structure and biogenesis			>4
TTHA0045	2.03088	TTC1961	0.80076		potassium uptake protein TrkA	PS	A	RNA processing and modification			2 to 4
TTHA0080	0.380052	TTC1924	0.524572		hypothetical protein	-	K	Transcription			0
TTHA0091	2.07448	TTC1912	0.956904		NADH-quinone oxidoreductase chain 8	C	L	Replication, recombination and repair			0.5 to 0.25
TTHA0111	2.03176	TTC1893	1.07374		hypothetical protein	GEPR	B	Chromatin structure and dynamics			>0.25
TTHA0152	0.476807	TTC1834	1.38099		tungsten-containing aldehyde:ferredoxin oxidoreductase	C	Cellular processes and signaling
TTHA0196	0.441512	TTC1790	0.827118		transporter, periplasmic component	Q	D	Cell cycle control, cell division, chromosome partitioning
TTHA0197	0.416116	TTC1789	0.716325		S-layer-like protein	-	Y	Nuclear structure
TTHA0213	0.417718	TTC1773	0.896071		hypothetical protein	-	V	Defense mechanisms
TTHA0270	0.448633	TTC1715	1.05813		carboxypeptidase	E	T	Signal transduction mechanisms
TTHA0364	0.489204	TTC1622	1.0937		type IV pilus assembly protein PilF	NU	M	Cell wall/membrane/envelope biogenesis
TTHA0365	0.478794	TTC1621	1.11661		type IV pilus assembly protein, pilus retraction protein PilT	NU	N	Cell motility
TTHA0425	2.7113	TTC0057	0.884201		NADH oxidase (H2O2-forming)	C	Z	Cytoskeleton
TTHA0450	0.483241	TTC0080	1.69118		branched-chain amino acid ABC transporter, permease protein	E	W	Extracellular structures
TTHA0452	0.438948	TTC0083	1.85763		branched-chain amino acid ABC transporter, ATP-binding protein	E	U	Intracellular trafficking, secretion, and vesicular transport
TTHA0588	0.465858	TTC0218	1.76921		branched-chain amino acid ABC transport ATP-binding protein	E	O	Posttranslational modification, protein turnover, chaperones
TTHA0607	0.0916848	TTC0242	1.38637		biotin synthase (biotin synthetase)	H	Metabolism
TTHA0663	0.384517	TTC0304	1.07916		pyruvate orthophosphate dikinase	G	C	Energy production and conversion
TTHA0665	11.5718	TTC0306	1.20364		N5,N10-methylenetetrahydromethanopterin reductase	C	G	Carbohydrate transport and metabolism
TTHA0667	2.12352	TTC0308	0.768573		hypothetical protein (Uroporphyrin-III C-methyl transferase)	H	E	Amino acid transport and metabolism
TTHA0669	2.53389	TTC0310	0.764679		phosphoadenosine phosphosulfate reductase (CysH)	EH	F	Nucleotide transport and metabolism
TTHA0670	2.10211	TTC0311	0.535366		siroheme synthase (precorrin-2 oxidase/ferrochelatase)	H	H	Coenzyme transport and metabolism
TTHA0672	2.15739	TTC0313	0.538577		probable sulfite reductase	P	I	Lipid transport and metabolism
TTHA0682	0.426069	TTC0323	0.660141		hypothetical protein	-	P	Inorganic ion transport and metabolism
TTHA0690	0.486685	TTC0330	1.29767		acetyl-CoA acetyltransferase	I	Q	Secondary metabolites biosynthesis, transport and catabolism
TTHA0714	0.433816	TTC0362	0.926795		hypothetical protein	-	Poorly characterized
TTHA0742	0.47056	HB8 specific	-		hypothetical protein	-	R	General function prediction only
TTHA0743	0.310739	HB8 specific	-		glycosyltransferase related protein	MNU	S	Function unknown
TTHA0744	0.43832	HB8 specific	-		hypothetical protein	O
TTHA0745	0.375272	HB8 specific	-		hypothetical protein	-
TTHA0771	0.15361	HB8 specific	-		hypothetical protein	EOT
TTHA0796	0.304691	TTC0442	0.317767		hypothetical protein	-
TTHA0797	0.384388	TTC0443	0.416489		(s)-2-hydroxy-acid oxidase subunit (GlcD)	C
TTHA0798	0.344247	HB8 specific	-		GGDEF domain protein	T
TTHA0800	0.484471	TTC0448	1.02064		phospho-2-dehydro-3-deoxyheptonate aldolase	E
TTHA0801	56.0483	TTC0449	1.13729		hypothetical protein	R
TTHA0802	42.1687	TTC0450	0.891421		hypothetical protein	S
TTHA0819	0.340449	TTC0467	2.29598		sodium/solute symporter	R
TTHA0820	0.419776	TTC0468	2.02249		hypothetical protein	S
TTHA0828	0.333004	TTC0476	0.36303		hypothetical protein	-
TTHA0829	0.35145	TTC0477	0.937525		putative acetoin utilization protein, acetoin dehydrogenase	R
TTHA0843	0.321616	TTC0491	1.17702		serine protein kinase	T
TTHA0898	0.469337	TTC0542	0.736025		hypothetical protein	R
TTHA0899	0.429816	TTC0543	0.80923		chromosome segregation SMC protein	D
TTHA0902	0.372121	TTC0546	1.11405		SsrA (tmRNA)-binding protein (SmpB)	O
TTHA0903	0.193516	TTC0547	1.21122		probable hydrolase	R
TTHA0904	0.193192	TTC0548	1.24273		biotin biosynthesis protein BioY	R
TTHA0944	0.468669	TTC0576	1.13799		hypothetical protein	-
TTHA0958	0.363451	TTC0592	1.41636		2-hydroxyhepta-2,4-diene-1,7-dioate isomerase/5-carboxymethyl-2-oxo-hex-3-ene-1,7-dioate decarboxylase	Q
TTHA0959	0.310518	TTC0593	1.66903		5-carboxymethyl-2-hydroxymuconate semialdehyde dehydrogenase	C
TTHA0960	0.280954	TTC0594	1.86131		4-hydroxyphenylacetate-3-hydroxylase	Q
TTHA0961	0.3189	TTC0595	2.11443		hypothetical protein (4-hydroxyphenylacetate 3-monooxygenase )	R
TTHA0962	0.353107	TTC0596	1.98968		homoprotocatechuate 2,3-dioxygenase	E
TTHA0963	0.292544	TTC0599	2.88268		ABC tranpsorter ATP binding protein related protein	E
TTHA0964	0.439555	TTC0600?	2.84397		ABC tranpsorter ATP binding protein related protein	E
TTHA0965	0.361099	TTC0601	2.51921		phenylacetic acid degradation protein PaaI	Q
TTHA0966	0.371318	TTC0602	2.50738		phenylacetyl-CoA ligase	H
TTHA0967	0.375753	TTC0603	2.8897		hypothetical protein	R
TTHA0969	0.410103	TTC0605	3.31233		phenylacetic acid degradation protein PaaD	R
TTHA0970	0.370978	TTC0606	2.84245		phenylacetic acid degradation protein PaaC	S
TTHA0971	0.438079	TTC0607	2.00226		phenylacetic acid degradation protein PaaB	Q
TTHA0972	0.372626	TTC0608	1.38307		phenylacetic acid degradation protein PaaA	S
TTHA1012	0.458843	TTC0652	0.499103		hypothetical protein	-
TTHA1072	3.13738	TTC0707	0.882402		translation initiation factor, aIF-2B alpha subunit-related protein	J
TTHA1073	2.24002	TTC0708	0.990865		50S ribosomal protein L31	J
TTHA1079	2.25579	TTC0714	0.933305		UDP-N-acetylmuramoylalanyl-D-glutamyl-2,6- diaminopimelate--D-alanyl-D-alanyl ligase (MurF)	M
TTHA1184	0.21852	TTC0820	1.08507		putative response regulator	T
TTHA1216	0.482042	TTC0854	2.23481		prepilin-like protein	-
TTHA1417	0.498629	TTC1052	1.53972		sulfur oxidation protein SoxB	F
TTHA1420	0.41729	TTC1055	1.21497		sulfur oxidation protein SoxZ	-
TTHA1421	0.44028	TTC1056	1.05501		sulfur oxidation protein SoxY	S
TTHA1423	0.498751	TTC1058	0.381228		cytochrome c-552 precursor	C
TTHA1498	0.311562	TTC1134	1.55233		elongation factor G (EF-G-2)	J
TTHA1499	0.469645	TTC1135	1.64631		MoxR-related protein	R
TTHA1500	0.416204	TTC1136	1.53038		phosphoenolpyruvate synthase	G
TTHA1574	2.16674	HB8 specific	-		putative dehydrogenase	HE
TTHA1578	3.34133	TTC1213	0.232345		1-pyrroline-5-carboxylate dehydrogenase	C
TTHA1579	4.84319	TTC1214	0.272484		Proline dehydrogenase	E
TTHA1580	3.79951	TTC1215	0.29156		transcriptional regulator, GntR family	K
TTHA1597	0.427284	TTC1233	1.5826		putative transporter	GEPR
TTHA1628	0.319818	TTC1264	0.459979		iron ABC transporter, periplasmic iron-binding protein, silica-induced protein (Sip)	P
TTHA1629	0.348483	TTC1265	0.706833		iron ABC transporter, permease protein	P
TTHA1734	0.481151	TTC1372	0.8295		hypothetical protein	S
TTHA1746	2.00581	TTC1384	0.996223		fatty acid/phospholipid synthesis protein (PlsX)	I
TTHA1759	0.430846	TTC1398	1.2834		hypothetical protein	S
TTHA1765	0.473867	TTC1406	1.26746		hypothetical protein	-
TTHA1766	0.278094	TTC1407	0.253704		S-layer-like protein	-
TTHA1826	2.10533	TTC1475	1.0683		hypothetical protein	-
TTHA1836	0.232716	TTC1485	1.26102		isocitrate lyase	C
TTHA1838	0.428137	TTC1487	0.880561		SufC protein (ATP-binding protein)	O
TTHA1839	0.296165	TTC1488	0.79966		SufB protein (membrane protein)	O
TTHA1840	0.408475	TTC1489	0.667505		SufD protein (membrane protein)	O
TTHA1841	0.444442	TTC1490	0.668036		putative dioxygenase ferredoxin subunit	PR
TTHA1869	0.387069	HB8 specific	-		hypothetical protein	-
TTHA1870	0.46606	HB8 specific	-		hypothetical protein	-
TTHA1871	0.33172	HB8 specific	-		hypothetical protein	-
TTHA1942	0.489374	TTC1579	1.28073		putative cytochrome c oxidase assembly protein	R
TTHB012	2.62353	pTT8 specific	-		phosphoglycerate mutase family protein	G
TTHB013	2.13475	pTT8 specific	-		hypothetical protein	-
TTHB014	2.18893	pTT8 specific	-		phosphotransferase	R
TTHB016	2.24837	TTC0235	1.5887		gluconate 5-dehydrogenase	IQR
TTHB019	2.56277	TTC0237	1.5263		MaoC-related acyl dehydratase	I
TTHB020	2.69182	TTC0394	1.73651		3-oxoacyl-[acyl carrier protein] reductase	IQR
TTHB021	2.12283	pTT8 specific	-		hypothetical protein	V
TTHB022	2.06105	TTC0236	1.45472		putative acyl-CoA dehydrogenase	I
TTHB023	2.42048	TTC0239	1.81385		transcriptional regulator, TetR family	K
TTHB031	0.344681	TTP219	1.66506		probable sugar transporter	-
TTHB032	0.405264	TTP220	1.53837		putative beta-galactosidase	G
TTHB034	0.255406	TTP222	1.61578		putative beta-mannosidase	G
TTHB067	5.00116	TTP024	0.321028		Alkaline phosphatase	P
TTHB071	0.475202	TTP029	0.159073		hypothetical protein	G
TTHB088	0.4095	TTP043	1.46549		Zn-dependent hydrolase	R
TTHB127	0.445065	pTT8 specific	-		arsenite oxidase, large subunit	C
TTHB138	0.473386	pTT8 specific	-		hypothetical protein	R
TTHB142	0.478314	pTT8 specific	-		glycerol kinase	C
TTHB143	0.42321	pTT8 specific	-		putative glycerol-3-phohsphate dehydrogenase	C
TTHB148	0.463569	TTP103	1.37902		CRISPR-associated protein Csm2	S
TTHB162	0.378024	TTP117	1.38742		CRISPR-associated RAMP superfamily protein, Cmr1	L
TTHB163	0.361356	TTP118	1.32852		CRISPR-associated RAMP superfamily protein, Cmr4	L
TTHB164	0.330236	TTP119	1.40513		CRISPR-associated RAMP superfamily protein, Cmr5	L
TTHB165	0.374424	TTP120	1.3849		CRISPR-associated RAMP superfamily protein, Cmr6	L
TTHB167	0.465717	TTC0444	No expression		hypothetical protein	-
TTHB176	0.393093	pTT8 specific	-		putative iron ABC transporter, permease protein	P
TTHB177	0.297158	pTT8 specific	-		iron ABC transporter, periplasmic iron-binding protein	P
TTHB179	0.116284	pTT8 specific	-		hypothetical protein	S
TTHB180	0.150462	pTT8 specific	-		hypothetical protein	-
TTHB181	0.206182	pTT8 specific	-		hypothetical protein	-
TTHB182	0.190841	TTP130	1.16138		hypothetical protein	-
TTHB183	0.211153	TTP131	1.17919		hypothetical protein	-
TTHB185	0.492012	pTT8 specific	-		hypothetical protein	L
TTHB186	0.373283	pTT8 specific	-		putative transcriptional regulator	K
TTHB187	0.30422	pTT8 specific	-		CRISPR-associated protein, Cas3	R
TTHB188	0.41517	pTT8 specific	-		CRISPR-associated protein, Cse1	-
TTHB189	0.33636	pTT8 specific	-		CRISPR-associated protein, Cse2	-
TTHB190	0.341237	pTT8 specific	-		CRISPR-associated protein, Cse4	-
TTHB191	0.292871	pTT8 specific	-		CRISPR-associated protein, Cas5	L
TTHB192	0.348078	pTT8 specific	-		CRISPR-associated protein, Cse3	-
TTHB193	0.404137	pTT8 specific	-		CRISPR-associated protein, Cas1	L
TTHB194	0.33814	pTT8 specific	-		CRISPR-associated protein, Cas2	-
TTHB196	0.494684	TTP138	1.29709		putative protein required for formate dehydrogenase activity	C
TTHB216	0.468665	TTP175	0.724435		ABC transporter, periplasmic solute-binding protein-related protein	P
TTHB220	0.459073	TTP179	0.620542		hemin ABC transporter, periplasmic hemin-binding protein	P
TTHB221	0.278694	TTP180	0.500862		hypothetical protein	-
TTHB222	0.437661	TTP150	0.510126		hypothetical protein	R
TTHB226	0.37536	TTP198	1.79485		hypothetical protein	K
TTHB227	0.445559	TTP199	1.50979		hypothetical protein	-
TTHB228	0.330356	TTP200	1.28331		hypothetical protein	-
TTHB229	0.476918	TTP201	1.60502		hypothetical protein	-
TTHB230	0.358589	pTT8 specific	-		CRISPR-associated protein, Cas3 (putative ATP-dependent RNA helicase)	R
TTHB231	0.456959	TTP204	1.69211		CRISPR-associated protein, Cas family	S
TTHB235	0.496573	pTT8 specific	-		hypothetical protein	-

## Sheet: Growth medium
	HB8	HB27
Tryptone	0.004	0.008
Yeast extract	0.002	0.004
NaCl	0.001	0.003
pH	7.5	7.5
CaCl2	0.4mM	-
MnCl2	0.4mM	-
Water	H2O	Evian spring water
Evian spring water minerals
Ca2+	80	mg/l
Mg2+	26	mg/l
Na+	6.5	mg/l
K+	1	mg/l
SiO2	15	mg/l
HCO3-	360	mg/l
SO42-	12.6	mg/l
Cl-	6.8	mg/l
NO3-	3.7	mg/l
