# Supplementary material for: Effects of Argonaute on Gene Expression in Thermus thermophilus
Source: PLoS One. 2015 Apr 22;10(4):e0124880. doi: 10.1371/journal.pone.0124880 (PMC4406477; doi:10.1371/journal.pone.0124880)
Supplement: S4 Table — (XLSX) [file pone.0124880.s005.xlsx]

## Sheet: crRNA expression
Location	CRISPR locus	Repeat Type	Spacer	HB27 1	HB27 2	HB27 3	HB27+P 1	HB27+P 2	HB27+P3	HB27Dago 1	HB27Dago 2	HB27Dago 3	HB27Dago+P 1	HB27Dago+P 2	HB27Dago+P 3		Spacer	HB27		HB27+P		HB27Dago		HB27Dago+P
HB27	1.1	I	1.1.1	1073.27	1433.01	1324.72	2445.34	4107.31	3190.27	3676.25	2065.05	2564.67	2332.87	1268.13	2118.35		1.1.1	1277	184.557	3247.64	832.469	2768.66	824.742	1906.45	563.111
HB27	1.1	I	1.1.2	271.64	209.92	264.09	569.19	938.64	735.69	450.58	356.61	611.64	346.47	220.68	314.71		1.1.2	248.55	33.6669	747.84	185.024	472.943	128.977	293.953	65.4134
																		HB27		HB27+P		HB27Dago		HB27Dago+P
HB27	1.2	I	1.2.1	96.47	127.44	127.32	1067.72	2221.7	1651.48	284.73	183.37	208.91	268.79	116.6	259.01		1.2.1	117.077	17.846	1646.97	577.003	225.67	52.7175	214.8	85.1842
HB27	1.2	I	1.2.2	76.97	99.65	123.19	926.08	1813.22	1616.72	298.8	166.35	201.74	194.5	108.63	168.98		1.2.2	99.9367	23.1113	1452.01	465.942	222.297	68.5761	157.37	44.0966
HB27	1.2	I	1.2.3	154.48	242.48	216.19	1769.75	3979.85	3058.19	596.96	349.51	505.7	562.87	207.29	341.95		1.2.3	204.383	45.1724	2935.93	1110.11	484.057	125.137	370.703	179.525
HB27	1.2	I	1.2.4	380.86	449.39	493	2638.74	4911.5	4136.13	863.36	984.01	1298.85	924.48	423.23	780.48		1.2.4	441.083	56.5296	3895.46	1155.34	1048.74	224.845	709.397	258.075
HB27	1.2	I	1.2.5	287.79	458.31	422.97	1885.66	4625.9	3335.2	547.69	586.05	791.32	673.78	336.11	533.51		1.2.5	389.69	89.9996	3282.25	1370.89	641.687	130.998	514.467	169.639
HB27	1.2	I	1.2.6	255.51	420.55	381.23	996.8	1750.94	1642.8	473.17	733.84	787.83	828.11	428.16	636.23		1.2.6	352.43	86.2069	1463.51	407.786	664.947	168.263	630.833	200.03
																		HB27		HB27+P		HB27Dago		HB27Dago+P
pTT27	2.1	I	2.1.1	2.75	4.87	13.6	1338.72	3888.08	5228.52	14.44	11.26	11.42	55.27	10.54	27.84		2.1.1	7.07333	5.75079	3485.11	1975.96	12.3733	1.79157	31.2167	22.5554
pTT27	2.1	I	2.1.2	2.31	2.44	0.62	90.77	171.19	226.63	15.08	8.95	4.61	0	1.72	6.91		2.1.2	1.79	1.01533	162.863	68.3117	9.54667	5.26044	2.87667	3.59728
pTT27	2.1	I	2.1.3	0	2.26	0	155.36	265.19	316.76	13.23	1.05	1.57	4.5	3.2	5.9		2.1.3	0.753333	1.30481	245.77	82.4339	5.28333	6.88692	4.53333	1.35031
																		HB27		HB27+P		HB27Dago		HB27Dago+P
pTT27	2.2	I	2.2.1	561.54	670.57	607.47	1766.78	3535.86	2499.09	1382.23	1174.99	1330.9	1638.78	695.29	1425.34		2.2.1	613.193	54.7399	2600.58	888.896	1296.04	107.928	1253.14	494.756
pTT27	2.2	I	2.2.2	656.86	813.33	800.78	2385.71	4659.83	3126.57	2359.54	1561.43	1639.71	1637.93	811.88	1533.84		2.2.2	756.99	86.9419	3390.7	1159.84	1853.56	439.936	1327.88	449.893
pTT27	2.2	I	2.2.3	375.41	487.22	440.24	3074.06	5653.79	4197.63	864.84	782.33	699.26	942.24	427.93	783.83		2.2.3	434.29	56.142	4308.49	1293.43	782.143	82.7902	718	263.399
pTT27	2.2	I	2.2.4	151.22	186.81	183.41	1350.38	1963.44	1798.62	181.12	370.2	334.26	354.16	216.75	441.23		2.2.4	173.813	19.6401	1704.15	317.261	295.193	100.411	337.38	113.177
pTT27	2.2	I	2.2.5	78.1	82.28	100.94	910.85	2115.7	1527.27	340.95	125.24	222.41	294.68	104.44	252.31		2.2.5	87.1067	12.161	1517.94	602.479	229.533	108.031	217.143	99.8766
pTT27	2.2	I	2.2.6	53.92	65.97	66.55	864.42	1749.6	1435.68	150.2	101.77	121.51	182.63	99.67	265.8		2.2.6	62.1467	7.1304	1349.9	448.781	124.493	24.3524	182.7	83.065
pTT27	2.2	I	2.2.7	43.94	48.36	44.69	688.11	1599.8	1401.96	76.76	45.42	59.54	143.75	59.53	169.24		2.2.7	45.6633	2.3653	1229.96	479.566	60.5733	15.6955	124.173	57.4152
pTT27	2.2	I	2.2.8	19.6	25.08	25.75	714.42	1691.13	1393.03	138.9	30.68	49.87	63.03	46.22	113.59		2.2.8	23.4767	3.37396	1266.19	500.556	73.15	57.7439	74.28	35.0657
pTT27	2.2	I	2.2.9	5.12	4.69	8.44	252.67	531.42	459.22	33.37	8.74	13.36	19.65	13.97	28.08		2.2.9	6.08333	2.05223	414.437	144.67	18.49	13.0919	20.5667	7.09952
pTT27	2.2	I	2.2.10	13.51	23.33	11.62	346.33	581.12	620.67	36.36	12.05	35.34	43.74	17.86	51.85		2.2.10	16.1533	6.28661	516.04	148.298	27.9167	13.7504	37.8167	17.7523
pTT27	2.2	I	2.2.11	9.39	17.49	9.75	719.33	1706.41	1708.35	21.59	16.94	7.53	67.79	25.99	66.91		2.2.11	12.21	4.57616	1378.03	570.452	15.3533	7.16303	53.5633	23.8833
pTT27	2.2	I	2.2.12	22.37	10.48	11.39	685.43	1672.5	1815.72	33.92	7.97	17.1	87	21.04	71.44		2.2.12	14.7467	6.61766	1391.22	615.41	19.6633	13.1635	59.8267	34.4795
pTT27	2.2	I	2.2.13	10.26	11.77	6.94	543.02	1132.03	1175.61	32.22	9.65	13.11	38.72	17.62	59.7		2.2.13	9.65667	2.47088	950.22	353.318	18.3267	12.1557	38.68	21.04
pTT27	2.2	I	2.2.14	0.77	3.63	1.85	164.01	248.73	300.91	3.88	5.59	12.21	30.57	10.46	21.49		2.2.14	2.08333	1.44421	237.883	69.0915	7.22667	4.39957	20.84	10.0707
pTT27	2.2	I	2.2.15	5.3	8.58	5.17	246.81	347.17	509.39	18.1	1.17	9.64	39.58	15.33	27.27		2.2.15	6.35	1.93233	367.79	132.499	9.63667	8.465	27.3933	12.1255
																		HB27		HB27+P		HB27Dago		HB27Dago+P
pTT27	2.3	III	2.3.1	640.63	752.33	696.89	357.75	616.74	493.7	1781.91	1192.8	1353.25	1983.6	723.38	988.18		2.3.1	696.617	55.8505	489.397	129.549	1442.65	304.561	1231.72	664.472
pTT27	2.3	III	2.3.2	141.5	115.25	120.56	114.49	232.07	153.42	367.66	257.58	363.93	320.81	163.82	241.06		2.3.2	125.77	13.8789	166.66	59.8977	329.723	62.5058	241.897	78.4983																								All, except 2.6, are type I repeats
pTT27	2.3	III	2.3.3	149.37	115.64	125.61	118.3	187.7	129.11	189.37	210.38	240.45	308.62	161.08	248.95		2.3.3	130.207	17.3285	145.037	37.3408	213.4	25.6736	239.55	74.2178																								Both are type III repeats
pTT27	2.3	III	2.3.4	121.83	100.12	108.19	117.46	153.83	142.17	129.05	149.69	271.23	222.59	148	216.03		2.3.4	110.047	10.9734	137.82	18.5711	183.323	76.8257	195.54	41.3013
pTT27	2.3	III	2.3.5	223.43	168.49	213.69	202.41	274.1	284.92	596.31	403.54	419.57	536.85	231.94	340.9		2.3.5	201.87	29.3153	253.81	44.8413	473.14	106.969	369.897	154.509
pTT27	2.3	III	2.3.6	586.82	552.68	657.94	459.72	638.07	608.2	2013.15	1070.35	1190.16	1898.06	739.58	1025.72		2.3.6	599.147	53.7017	568.663	95.5225	1424.55	513.248	1221.12	603.452
pTT27	2.3	III	2.3.7	246.24	424.71	401.57	246.44	362.74	350.67	775.1	583.92	546.95	1318.52	480.63	398.81		2.3.7	357.507	97.0519	319.95	63.9469	635.323	122.453	732.653	509.022
																		HB27		HB27+P		HB27Dago		HB27Dago+P
pTT27	2.4	III	2.4.1	335.07	407.19	454.12	258.84	281.43	286.69	946.41	588.95	501.25	754.83	395.44	471.94		2.4.1	398.793	59.9675	275.653	14.7964	678.87	235.809	540.737	189.315
pTT27	2.4	III	2.4.2	254.2	436.51	445.92	205.99	251.83	243.07	605.94	342.47	331.76	580.46	250.86	277.43		2.4.2	378.877	108.076	233.63	24.3344	426.723	155.299	369.583	183.107
pTT27	2.4	III	2.4.3	495.89	450.12	509.7	304.5	449.84	301.28	934.88	573.07	901.94	801.57	352.94	592.99		2.4.3	485.237	31.186	351.873	84.8569	803.297	200.061	582.5	224.499
pTT27	2.4	III	2.4.4	307.4	491.29	508.81	245.19	390.13	277.46	1114.39	496.69	624.49	1312.94	388.84	443.32		2.4.4	435.833	111.571	304.26	76.0959	745.19	326.059	715.033	518.518
pTT27	2.4	III	2.4.5	428.75	519.9	519.49	288.45	460.22	338.59	1268.22	711.59	1077.41	1471.83	478.75	715.44		2.4.5	489.38	52.5075	362.42	88.3297	1019.07	282.863	888.673	518.709
pTT27	2.4	III	2.4.6	241.44	409.76	402.83	215.8	386.84	286.95	1126.52	493.34	653.24	1203.91	406.53	566.37		2.4.6	351.343	95.2421	296.53	85.9215	757.7	329.262	725.603	421.865
pTT27	2.4	III	2.4.7	307.92	301.66	320.73	245.86	302.71	263.16	784.07	490.97	656.03	643.86	339.8	499.36		2.4.7	310.103	9.72067	270.577	29.1417	643.69	146.939	494.34	152.092
																		HB27		HB27+P		HB27Dago		HB27Dago+P
pTT27	2.5	I	2.5.1	1915.23	1957.86	2146.46	5262.5	5635.77	5718.28	2139.27	4437.21	3835.73	2877.23	2918.46	4156.39		2.5.1	2006.52	123.055	5538.85	242.856	3470.74	1191.66	3317.36	726.914
pTT27	2.5	I	2.5.2	986.86	1054.84	1183.52	3084.48	4404.73	3923.65	3483.23	2038.85	2095.29	2737.7	1483.28	2099.21		2.5.2	1075.07	99.8791	3804.29	668.17	2539.12	818.107	2106.73	627.244
pTT27	2.5	I	2.5.3	379.15	437.93	456.57	1344.1	1640.81	1509.14	524.02	773.5	885.57	733.59	601.09	984.3		2.5.3	424.55	40.4071	1498.02	148.667	727.697	185.076	772.993	194.62
pTT27	2.5	I	2.5.4	165.86	220.25	211.75	568.15	958.57	727.54	329.22	315.76	419.69	706.81	250.77	360.46		2.5.4	199.287	29.2587	751.42	196.302	354.89	56.5206	439.347	238.035
pTT27	2.5	I	2.5.5	234.03	299.33	299.95	1355.05	2241.57	1748.43	544.4	436.97	556.72	746.33	318.67	607.33		2.5.5	277.77	37.8812	1781.68	444.195	512.697	65.8699	557.443	218.151
pTT27	2.5	I	2.5.6	230.68	297.97	260.91	2426.49	5685.1	3767.54	706.68	502.88	584.26	624.38	323.95	747.72		2.5.6	263.187	33.7027	3959.71	1637.78	597.94	102.586	565.35	217.965
																		HB27		HB27+P		HB27Dago		HB27Dago+P
pTT27	2.6	III	2.6.1	0	0	0	0	0	0	0	0	0	0	0	0		2.6.1	0	0	0	0	0	0	0	0
pTT27	2.6	III	2.6.2	0	0	0	0	36.72	66.38	0	0	0	0	0	0		2.6.2	0	0	34.3667	33.2525	0	0	0	0
pTT27	2.6	III	2.6.3	25.57	34.33	36.85	128	287.57	268.26	156.59	58.58	36.87	74.52	23.01	26.67		2.6.3	32.25	5.92068	227.943	87.0903	84.0133	63.7837	41.4	28.7411
pTT27	2.6	III	2.6.4	57.19	78.3	82.12	200.01	222.48	275.03	55.34	169.59	106.22	41.27	57.79	69.58		2.6.4	72.5367	13.4271	232.507	38.502	110.383	57.2387	56.2133	14.2207
pTT27	2.6	III	2.6.5	137.01	98.67	118.09	977.46	2741.38	1814.46	1074.58	187.63	323.09	297.49	117	254.6		2.6.5	117.923	19.1705	1844.43	882.342	528.433	477.802	223.03	94.2956
pTT27	2.6	III	2.6.6	49.14	80.13	108.82	269.39	679.77	416.78	348.91	120.6	104.48	195.98	47.29	54.16		2.6.6	79.3633	29.8474	455.313	207.886	191.33	136.706	99.1433	83.9333
																		HB27		HB27+P		HB27Dago		HB27Dago+P
pTT27	2.7	III	2.7.1	170.76	191.45	235.5	304.51	642.22	369.81	726.87	324.08	338.27	243.95	106.44	166.13		2.7.1	199.237	33.065	438.847	179.127	463.073	228.565	172.173	68.9539
pTT27	2.7	III	2.7.2	139.2	151.02	205.02	270.76	368.28	283.51	324.49	440.08	306.88	265.99	112.13	125.33		2.7.2	165.08	35.0903	307.517	53.0073	357.15	72.3572	167.817	85.2764
pTT27	2.7	III	2.7.3	46.54	57.54	59.1	130.9	226.13	172.41	83.4	119.87	132.01	84.9	41.41	64.05		2.7.3	54.3933	6.84577	176.48	47.7453	111.76	25.2994	63.4533	21.7511
pTT27	2.7	III	2.7.4	50	31.71	34.64	118.56	290.03	238.27	149.41	140.12	109.69	122.66	26.79	41.85		2.7.4	38.7833	9.82377	215.62	87.9503	133.073	20.7765	63.7667	51.556
pTT27	2.7	III	2.7.5	21.34	18.75	23.19	86.22	136.09	114.2	57.96	69.83	60.99	17.88	8.99	23.82		2.7.5	21.0933	2.23025	112.17	24.9969	62.9267	6.16743	16.8967	7.46374
pTT27	2.7	III	2.7.6	6.83	9.64	6.17	52.45	84.91	65.13	17.2	23.89	14.42	36.79	9.35	14.57		2.7.6	7.54667	1.84267	67.4967	16.3589	18.5033	4.86767	20.2367	14.5713
pTT27	2.7	III	2.7.7	2.79	8.75	8.91	35.15	38.16	35.68	3.64	14.39	35.4	1.94	4.15	11.59		2.7.7	6.81667	3.48811	36.33	1.60683	17.81	16.1538	5.89333	5.05569
pTT27	2.7	III	2.7.8	7.9	22.72	11.22	43.9	90.76	56.77	50.04	31.42	40.99	14.66	20.08	9.02		2.7.8	13.9467	7.77715	63.81	24.2102	40.8167	9.31121	14.5867	5.53036
pTT27	2.7	III	2.7.9	6.32	8.5	3.61	32.05	56.89	46.72	31.25	9.17	23.98	0	5.4	9.4		2.7.9	6.14333	2.44978	45.22	12.4877	21.4667	11.2525	4.93333	4.71734
pTT27	2.7	III	2.7.10	8.54	18.08	7.5	43.06	71.7	63.65	65.86	20.29	24.27	23.17	3.17	5.01		2.7.10	11.3733	5.83137	59.47	14.7705	36.8067	25.2395	10.45	11.0542
pTT27	2.7	III	2.7.11	8.32	23.56	13.3	48.38	86.76	66.21	67.78	46.63	39.47	38.22	27.22	25.25		2.7.11	15.06	7.77095	67.1167	19.2061	51.2933	14.7199	30.23	6.9893
pTT27	2.7	III	2.7.12	67.88	85.19	80.15	145.28	265.44	193.16	346.16	58.7	87.96	157.49	43.65	38.19		2.7.12	77.74	8.90309	201.293	60.4915	164.273	158.196	79.7767	67.3571
pTT27	2.7	III	2.7.13	114.26	126.05	151.69	132.7	242.95	169.57	539.7	142.89	222.89	102.99	61.3	97.59		2.7.13	130.667	19.1373	181.74	56.1235	301.827	209.852	87.2933	22.6722
																		HB27		HB27+P		HB27Dago		HB27Dago+P
pTT27	2.8	I	2.8.1	24.29	27.33	22.65	383.05	834.01	726.28	39.57	24.69	49.78	118.45	26.5	82.05		2.8.1	24.7567	2.37464	647.78	235.506	38.0133	12.6172	75.6667	46.3062
pTT27	2.8	I	2.8.2	7.7	5.56	12.91	156.09	276.24	243.5	14.77	10.71	20.35	57.49	13.31	37.82		2.8.2	8.72333	3.78035	225.277	62.1134	15.2767	4.83993	36.2067	22.1341
pTT27	2.8	I	2.8.3	52.39	58.8	72.82	657.24	1182.06	933.4	103.2	136.13	221.98	251.73	112.43	258.97		2.8.3	61.3367	10.4486	924.233	262.53	153.77	61.3233	207.71	82.5943
pTT27	2.8	I	2.8.4	71.57	92.73	69.32	1019.62	1804.37	1393.04	231.56	163.33	156.09	323	97.51	217.3		2.8.4	77.8733	12.9153	1405.68	392.528	183.66	41.6403	212.603	112.818
pTT27	2.8	I	2.8.5	95.6	98.88	99.76	1277.69	2689.65	1885.13	425	181.78	236.2	424.2	102.56	268.95		2.8.5	98.08	2.19235	1950.82	708.269	280.993	127.647	265.237	160.852
pTT27	2.8	I	2.8.6	119.26	151.79	146.39	739.65	1377.53	1025.97	270.29	274.67	266.4	365.36	172.75	327.24		2.8.6	139.147	17.4327	1047.72	319.496	270.453	4.13742	288.45	101.996
pTT27	2.8	I	2.8.7	222.42	289.76	268.12	991.96	2067.34	1530.42	900	539.91	611.64	887.9	326.95	639.36		2.8.7	260.1	34.3789	1529.91	537.69	683.85	190.596	618.07	281.08
pTT27	2.8	I	2.8.8	329.34	405.3	486.59	1402.23	2037.7	1791.37	691.48	793.01	953.62	884	508.68	941.76		2.8.8	407.077	78.6401	1743.77	320.398	812.703	132.175	778.147	235.145
pTT27	2.8	I	2.8.9	780.21	1076.57	1013.93	2605.58	4003.8	3333.02	2124.92	1814.26	2006.72	1905.09	1022.59	1538.88		2.8.9	956.903	156.193	3314.13	699.301	1981.97	156.802	1488.85	443.372
Expression averages added up per locus
		HB27		HB27+P		HB27Dago		HB27Dago+P		HB27+P/HB27	HB27+P/HB
	2.1	9.61667		3893.74		27.2033		38.6267	2.1	404.895
	2.2	2263.96		22623.5		4831.3		4493.38	2.2	9.99289
	2.3	2221.16		2081.34		4702.12		4232.38	2.3	0.937048
	2.4	2849.57		2094.94		5074.54		4316.47	2.4	0.73518
	2.5	4246.38		17334		8203.08		7759.22	2.5	4.08205
	2.6	302.073		2794.56		914.16		419.787	2.6	9.25127
	2.7	747.88		1973.11		1780.78		737.507	2.7	2.63827
	2.8	2034		12789.3		4420.69		3970.94	2.8	6.28777
	1.1	1525.55		3995.48		3241.6		2200.4	1.1	2.61904
	1.2	1604.6		14676.1		3287.4		2597.57	1.2	9.14628
