# Supplementary material for: Effects of Argonaute on Gene Expression in Thermus thermophilus
Source: PLoS One. 2015 Apr 22;10(4):e0124880. doi: 10.1371/journal.pone.0124880 (PMC4406477; doi:10.1371/journal.pone.0124880)
Supplement: S5 Table — (XLSX) [file pone.0124880.s006.xlsx]

## Sheet: Plasmid DNA content
	Raw vol.		Genomic DNA	Plasmid band 1	Plasmid band 2	Plasmid ratio	Genome/plasmid ratio	Plasmid/genome ratio	Norm
Spot 1	4927957		838514	261014	2133630	0.122333	0.350162	2.85582	0.820586
Spot 2	4989530		384117	284892	1805588	0.157784	0.183746	5.4423	1.56378
Spot 3	5033345		695658	179524	1310950	0.136942	0.466736	2.14254	0.615633
Spot 4	6818569		716630	1533879	13632026	0.11252	0.0472527	21.1628	6.08088
Spot 5	5911153		585671	722767	5662780	0.127635	0.0917182	10.903	3.13284
Spot 6	6834896		1127526	1513690	9850216	0.153671	0.0992199	10.0786	2.89597
Spot 7	4666943
Spot 8	4704638			Average	Stdev	Norm	Stdev	P value of difference		0.0462334
Spot 9	4853821		HB27	3.48022	0.498887	1	0.143349
Spot 10	5284690		HB27DAgo	14.0481	1.77439	4.03656	0.50985
Spot 11	5188386
Spot 12	5321206											HB27+pMKPnqosGFP				HB27Δago+pMKPnqosGFP
Spot 13	23943226											1	2	3		1	2	3
Spot 14	24016980
Spot 15	23994900
Spot 16	37749104
Spot 17	29222760																			Genomic DNA
Spot 18	34903392
Spot 19	21809596																			Plasmid DNA (open circular and supercoiled)
Spot 20	22211392
Spot 21	22683950
Spot 22	24117078
Spot 23	23559980
Spot 24	25053176
Spot 25	8179170
Spot 26	7730770
Spot 27	8308048
Spot 28	8806213										Fermentas 1KB ladder
Spot 29	8730237										Analysed with Syngene Genetools
Spot 30	9364151
Spot 31	7340656
Spot 32	7346653
Spot 33	7612390
Spot 34	8089583
Spot 35	8144566
Spot 36	8236625

## Sheet: Plasmid RNA expression
					HB27 1	HB27 2	HB27 3	Average	Stdev	HB27Δago 1	HB27Δago 2	HB27Δago 3	Average	Stdev	Relative gene expression
scaffold_3		TTC1921	401	VRLTPTGAPDDPGLFRLVEAAFGKRRKTLLNALAAAGYPKARVEEALRALGLPPRVRAEELDLEAFRRLREGLEGAV	602.47	399.05	368.94	456.82	127.032	720.84	652.54	1944.58	1105.99	727.046	2.42106
scaffold_3		sGFP	1315	MPWTSIDEFSGGGGMSKGEELFTGVVPILVELDGDVNGHKFSVRGEGEGDATNGKLTLKFICTTGKLPVPWPTLVTTLTYGVQCFSRYPDHMKRHDFFKSAMPEGYVQERTISFKDDGTYKTRAEVKFEGDTLVNRIELKGIDFKEDGNILGHKLEYNFNSHNVYITADKQKNGIKANFKIRHNVEDGSVQLADHYQQNTPIGDGPVLLPDNHYLSTQSVLSKDPNEKRDHMVLLEFVTAAGITHGMDELYK	9983.86	19915.3	7717.86	12539	6487.76	54687.4	12465.4	54803.2	40652	24410.4	3.24204
scaffold_3		KanR	1547	MTREERMKIVHEIKERILDKYGDDVKAIGVYGSLGRQTDGPYSDIEMMCVMSTEEAEFSHEWTTGEWKVEVNFYSEEILLDYASQVESDWPLTHGQFFSILPIYDSGGYLEKVYQTAKSVEAQKFHDAICALIVEELFEYAGKWRNIRVQGPTTFLPSLTVQVAMAGAMLIGLHHRICYTTSASVLTEAVKQSDLPSGYDHLCQFVMSGQLSDSEKLLESLENFWNGIQEWTERHGYIVDVSKRIPF	1198.65	1950.97	979.4	1376.34	509.576	6310.43	1625.21	5960.35	4632	2609.83	3.36545
scaffold_3		TTHV050	2610	VYQDWLFKDCPGGWRLRYRRNGGGYEASRDGERWEKVPSVTEVTGRLNKNLQDWAVRQVVEYLQGELVPGLVLTEEEVNRLLDGASKAHRLAAQRAAGRGADLHAWAEAYLKGQRPPFPEEEPLRGMALALADWWDGNGGEALRSEEAVFHPEHRYAGRVDLVARLGGRVVVVDLKTSPRAYPEHLLQVGAYPLALRAEGVAVEGGFVLALREGLASRRSPWRRRRRPSWGSWPSTAF	3909.23	3145.86	3173.37	3409.49	433.009	8851.3	7661.92	22527.5	13013.6	8260.72	3.81687
scaffold_3		RepA	3383	MPQEGVEGKSYKEQPEGLTERGRAFLEALARRKRARGEELPPLYLKLLEGAAPPEKGVHEPPPEEAPPPEDLRRKLREAPPSPALPNRQELSASPPPPEMRRDAWSLADRLLEEGERRGTLPGLSERERRVYRTLLALGLEVLARRLGPGRPLPRNLSQVSFFAVNDALAVALGIPPASLYRVLASLEAKGLIRRRAWRTPATLKGRTGVYAGGTLYAVRLPHREARPRLDPEDFRHPWRDLEGDARQGRTAWSLRESYTSPPKEDSGVLQLLLRFSLSPGEAETPLALDSLTALLRARPAERRALVEALALSLAREFRDRGSVRFYAWVLWNALRAELYGLMEGALEAVAWAVRRAREAAAKVLWSPRGEGVRRPGALLAHLLRERGLLELFRQAPQW…	967.55	1102.25	967.48	1012.43	77.7893	2802.02	2010.37	5779.98	3530.79	1987.67	3.48745
