# Supplementary material for: Effects of Argonaute on Gene Expression in Thermus thermophilus
Source: PLoS One. 2015 Apr 22;10(4):e0124880. doi: 10.1371/journal.pone.0124880 (PMC4406477; doi:10.1371/journal.pone.0124880)
Supplement: S6 Table — (XLSX) [file pone.0124880.s007.xlsx]

## Sheet: Transposase RNA expression
(Predicted) Transposases encoded on HB27 chromosome	Gene	Start	Stop	Location	Protein sequence	HB27 1	HB27 2	HB27 3	HB27Dago 1	HB27Dago 2	HB27Dago 3	HB27+P 1	HB27+P 2	HB27+P 3	HB27Dago+P 1	HB27Dago+P 2	HB27Dago+P 3		HB27	stdev	HB27Dago	stdev	HB27+P	stdev	HB27Dago+P	stdev	Normalized	HB27	stdev	HB27Dago	stdev	HB27+P	stdev	HB27Dago+P	stdev
scaffold_1	TT_C0273	262882	261254	262882_261254	METTPNLQVYDLGHLGLVASIVDQIGLVQTVDQFVGPRPGEKVSTGMALKAAILNALGFVTSPLYLFGHFFQGKPTELLLGPGITPELLNDDRMGRMLDSLYAAGVTELFVEVAKSARRAFPFPVRALHVDSTSFHVHGVYGSGEEGQTDTGDEPLVIRLTHGYSRDHRPDLKQWVMNLICADTGGIPLLFAPGDGNQSDQEALVPLLARYRQGLELGEVVVLDGASYSQENLGALQGFSWVMRVPATLKEARALLREELPQEAWRPLLPGYRGLEVESEYGGVRQRWLLVESQERARMEEASLRQRIVRAEGEARKVLGQLTARTFACEADARRALSEASGRLPLHRLVYLGVQEERQWERVGRPRKGERPLAVVYRLRARLEVDQEKLERARRGLGR…	95.09	95.57	118.25	103.79	81.18	62.07	128.2	98.17	122.41	74.86	83.3	104.41		102.97	13.235	82.3467	20.8845	116.26	15.9316	87.5233	15.221	TT_C0273	1	0.128533	0.799715	0.202821	1.12907	0.154721	0.849989	0.147819
scaffold_1	TT_C0289	280064	279441	279959_279441	MEVGYLDESGFSLTLPPTYAWGRRGEAKGVPRAWGSRGRVNVVGHLVRGREGERLFFALLEGPVRWEVVRGYLDRVAEGLAKPLKVFMDNVPFHRSREVEGRKEAWRERGLMVAYLPRYSPHLNPMESVWRRVKGFLMPRRHYGSVEELKEAVAQALKALGGVELKILGEGT	95.22	118.45	125.05	205.34	90.39	75.77	173.04	134.97	158.36	90.41	91.36	105.54		112.907	15.6686	123.833	70.9643	155.457	19.2003	95.77	8.47439	TT_C0289	1	0.138774	1.09678	0.628522	1.37686	0.170055	0.848223	0.0750566
scaffold_1	TT_C0290	280474	279959	280474_279959	MAAPLRIQLTPEEDRLLLELSLDPRTHKKTRLWAMMVRLAAEGWTAPKIAQHFHKDRTTVYLVLRRFLREGLQGLAYRKPPGAPRKFTPEMAAFVEERLAEDRVWTAPQLAAALAERFGVRLAPKVVARHLRAMGYVWQRTRYVPPGKPTEEEVKAFAEEEEEAKRGRRRG	278.32	302.11	317.36	264.89	216.47	237.59	391.63	297.68	280.96	252.63	260.58	322.68		299.263	19.6751	239.65	24.2756	323.423	59.6574	278.63	38.355	TT_C0290	1	0.065745	0.8008	0.081118	1.08073	0.199347	0.931053	0.128165
scaffold_1	TT_C0571	555835	556350	555835_556350	MAAPLRIQLTPEEDRLLLELSLDPRTHKKTRLWAMMVRLAAEGWTAPKIAQHFHKDRTTVYLVLRRFVREGLQGLAYRKPPGAPRKFTPEMAAFVEERLAEDRVWTAPQLAAALAERFGVRLAPKVVARHLRAMGYVWRRTRYVPLGKPTEEEVKAFAEEEGEAKRGRRRG	255.48	254.34	252.58	364.27	368.68	448.63	610	682.55	974.55	434.03	349.68	453.55		254.133	1.461	393.86	47.4834	755.7	192.97	412.42	55.2041	TT_C0571	1	0.00574897	1.54982	0.186845	2.97364	0.759325	1.62285	0.217225
scaffold_1	TT_C0577	561682	561059	561577_561059	MEVGYLDESGFSLTLPPTYAWGRRGEAKGVPRAWGSRGRVNVVGHLVRGREGERLFFALLEGPVRWEVVRGYLDRVAEGLAKPLKVFMDNAPFHRSREAEGRKEAWRERGLMVAYLPRYSPHLNPMESVWRRVKGFLMPRRHYGSVEELKEAVAQALKALGGVELKILGEGT	1.47	4.01	5.14	0.84	5.75	1.92	2.86	4.21	2.99	3.89	0	3.64		3.54	1.8796	2.83667	2.58016	3.35333	0.744737	2.51	2.17731	TT_C0577	1	0.530961	0.801318	0.728859	0.947269	0.210378	0.70904	0.615061
scaffold_1	TT_C0578	562092	561577	562092_561577	MAAPLRIQLTPEEDRLLLELSLDPRTHKKTRLWAMMVRLAAEGWTAPKIAQHFHKDRTTVYLVLRRFVREGLQGLAYRKPPGAPRKFTPEMAAFVEERLAEDRVWTAPQLAAALAERFGVRLAPKVVARHLRAMGYVWRRTRYVPLGKPTEEEVKAFAEEEEEAKRGRRRG	69.38	86.25	76.37	84.8	129.16	115.58	90.24	111.27	84.24	83.95	43.76	63.5		77.3333	8.47616	109.847	22.729	95.25	14.1944	63.7367	20.096	TT_C0578	1	0.109605	1.42043	0.293909	1.23168	0.183548	0.824181	0.259863
scaffold_1	TT_C0665	651891	653066	651891_653066	MRRRGKGGGSVFYHEGKGKWVAQLTWIDPATGRKVKREKHCETRKEAERALADMVAAQAKGLLTDPSRLTTRDFALDYLKRLEREGLRPNSIRLAREELAHALPSLKDPKAHDPLGRMRLQEVKPVHVRAAVDRVAEAGYAPRTVNRVLMRLKALFREALRLELVARNPAEAVRLRLPKGEKTARALEPHEVARLLEAAEASRSKDMALLLRLMLETGLRRGEALALQWRDIDLEAGELTVWRSWTKAGGKGVFSEPKTPTAKRKVPLPRGLLLRLKARREELLERLTPEEVDGLFLVGGVKPVDPDAFNHYLRRLAEKAGLGRVRVHDLRHTWATLALSRGVPLEVVSERLGHASPTITLNVYRHLLEEERRGWVLDLEELLYPAPRAQA	90.68	89.06	88.04	94.81	103.09	100.03	101.92	87.45	95.11	87.93	85.45	95.15		89.26	1.33132	99.31	4.18669	94.8267	7.23916	89.51	5.03933	TT_C0665	1	0.014915	1.11259	0.0469045	1.06236	0.0811019	1.0028	0.0564567
scaffold_1	TT_C1163	1131007	1130051	1131007_1130051	MRAVVLKGFGGLEMLEERDLPVPEPGPGEVLVRNLAVAVNPVDAKIRAAGRWAGVEPPFVLGYDAAGVVAKVGPGVKDLKEGDEVYYTPEIFGNPHGTYAEYTPVPAGIVAKKPKNLSFAEAAAIPLAGGTAWEAVVRRLAVRPGETVLVMGGAGGVGSFAVQFAKAAGAYVIATASAENLPVLKELGADLTLDYRGPWAEEVLKATEGQGVDAAFETAGESLVERVIPVVRPFGRIATILPPQGNLSGLYTKNQTLYGVFLTRERKRLLEMRPLFERGLARPLIAEVLPFSLENLRKAHARMDSGHGRGKIVLTFQA	256.02	276.2	238.62	255.49	229.25	223.86	244.79	212.24	226.08	236.51	178.71	201.61		256.947	18.8071	236.2	16.9216	227.703	16.3356	205.61	29.1069	TT_C1163	1	0.0731947	0.919257	0.0658565	0.886189	0.0635759	0.800205	0.11328
scaffold_1	TT_C1169	1135672	1136625	1135672_1136625	MTFAGIDVSKPHLDLALVSNSPKPTRLRFPNTPEGRKALLAALAHLRPAWVALEPTGAYHLPLLKLLAENRLQVALVNPYHLAAFRKAKGERQKTDRHDALLLARYAQVYHGELRAYTLPPEALRELKALVGYREDLAGRERAILNQMEAVEWAGSGEVLALLQKELACVKGLLGEVEARIQALLATLPEAEALMALPGVGPQVAAAVLALLPPELWGRAKRAASYAGLTPEREESGKRVERSRLSKKGPPLLRRKLYMGALVAVRHDPEMRAFYHRLLSRGKRKKQALVAVAHKLLRRMMGRLREYYATQLDQGVA	72.44	75.25	70.62	96.84	85.36	78.05	798.58	851.56	1098.79	136.64	101.85	165.51		72.77	2.33257	86.75	9.47181	916.31	160.237	134.667	31.8758	TT_C1169	1	0.0320541	1.19211	0.130161	12.5919	2.20197	1.85058	0.438036
scaffold_1	TT_C1216	1179805	1178708	1179805_1178708	VPPTTPLSQVITLWVHKAFASLRKTIRSNLALFLSTLLTAPLDPTLSDLARRTPLPTLAQSRLNRLWRFLHHPTLQNPWALTEALLPLLARRFPKDRPLPLIVDWTFAEDGRHQALVAALPLKGRALVVAFALHPLSPFPSQNRVEEEFLHRLGRAVQDLGYTPLFLLDRGFDRVSLMRKLQGWGMGFLIRLRQNREVEPRGGKRLPLKEGYRRVVHPLREEVRLFGHGGEEVEVTLLVYPGGREPWYLAYSGPFGGKPPYGWRMWIEEGFRDLKGQGFGLDRHRLRTGASLRGWLWLLALGMALLILLGARLQGREWLPRLLAHPERQSLFRLGRIALAQGPPPWREAVVEELIRLLQELGGGK	12.98	11.96	13.92	30.3	16.49	17.52	10.26	15.58	12.79	18.06	12.75	17.41		12.9533	0.980272	21.4367	7.69313	12.8767	2.66106	16.0733	2.89638	TT_C1216	1	0.0756772	1.65492	0.593911	0.994081	0.205434	1.24086	0.223601
scaffold_1	TT_C1431	1355993	1356310	1355993_1356310	METTPNLQVYDLGHLGLVASILDQIGLVQTVDQFVGPRPGEKVSTGMALKAAILNALGFVTSPLYLFGHFFQGKPTELLLGPGITPELLNDDRMGRMPDSLYAAG	236.53	248.64	244.51	320.1	272	371.16	376.87	432.31	328.8	323.06	208.49	243		243.227	6.15615	321.087	49.5874	379.327	51.7987	258.183	58.7748	TT_C1431	1	0.0253104	1.32011	0.203873	1.55956	0.212965	1.06149	0.241646
scaffold_1	TT_C1432	1357495	1356338	1357495_1356338	MHDFSIDRSWLDAVVREAVKQALETVMELEREVFLAEWGGKKNGYYERGLVTKHGPVRLRVPRERDGRFHTALFAPYRRRMEDLEAFALAMYAAGISTRKVGEVLGYLLGGTYSASTISRIAEGVLPRLEAFRKRPLKPRYAFVYLDALFVKVFQENEGVATEAAYLALGITEEGYREVLGFWLLPTESSTGWGDLLLELKERGLEEVLLFITDELPGVETAIKRVYPKAHWQLCTVHKLRSTLRRVRRKDQDAVLRDLSSIVRASDRNEALKALNSFRGRWADKYPQVVASWIQHSAALLRFLDYPKALQPVIKSANLLERMIKEVKRTTKTRDNTFPTPDAVLKVIYFVAERYEAQFQTRKLQGFQQAEDEIRAIFNLRYPQA	71.78	83.03	79.43	93.27	89.89	110.5	78.94	100.28	72.8	77.48	55.75	71.2		78.08	5.74522	97.8867	11.0534	84.0067	14.4236	68.1433	11.1828	TT_C1432	1	0.0735811	1.25367	0.141565	1.07591	0.184729	0.872737	0.143223
scaffold_1	TT_C1881	1789366	1787738	1789366_1787738	METTPNLQVYDLGHLGLVASIVDQIGLVQTVDQFVGPRPGEKVSTGMALKAAILNALGFVTSPLYLFGHFFQGKPTELLLGPGITPELLNDDRMGRMLDSLYAAGVTELFVEVAKSARRAFPFPVRALHVDSTSFHVHGVYGSGEEGQTDTGDEPLVIRLTHGYSRDHRPDLKQWVMNLICADTGGIPLLFAPGDGNQSDQEALVPLLARYRQGLELGEVVVLDGASYSQENLGALQGFSWVMRVPATLKEARALLREELPQEAWRPLLPGYRGLEVESEYGGVRQRWLLVESQERARMEEASLQQRIARAEGEARKVLGQLTARTFACEADARRALSEASGRLPLHRLVYLGVQEERQWERVGRPRKGERPLAVVYRLRARLEVDEVKVERARRGLGR…	30.53	35.09	33.92	38.1	33.14	46.33	67.8	56.57	67.73	35.55	35.82	43.54		33.18	2.36835	39.19	6.66221	64.0333	6.46353	38.3033	4.5371	TT_C1881	1	0.071379	1.18113	0.20079	1.92988	0.194802	1.15441	0.136742
scaffold_1	TT_C1875	1777496	1778383	1777496_1778383	MPWLLPREIAPLHQKALDRYLGSLTERLSDPNVDRNALVREELARLLYGRPYEELLEANPLAAMGLDPEGITFEAEYYAATDLEKFRRVKPLLWFWKVLDLTPLGQSVHSGVAIRRALAPFIFKRVGKNPKFFQNVEFSVGYNLELGDDVVVHRYVFLDDIGGIKIGDRTSLSDYVNVYSHTHHVLASPDVTLKETIIGSGVRITYHATVLAGVRIGDDAMVGTGAVVTKDIPPHAIALGIPARPVRYKVRHDCPYCRKGEPHPSDLVPKLPDRKGNPDYPDFLPPGFGTREAGS	587.47	584.52	592.36	618.45	773.97	756.62	897.51	980.97	1085.89	718.71	551.51	693.96		588.117	3.9598	716.347	85.2237	988.123	94.3935	654.727	90.2408	TT_C1875	1	0.00673302	1.21803	0.144909	1.68015	0.160501	1.11326	0.15344
scaffold_1	TT_C1877	1780134	1783499	1780476_1783499	MNYIEELSRAERHDRDRLLGVVFDGHYFIFVRYHEGHWIVEEPLEVNPASCERFLRSLFSLSSGRALIPENLVEDFGSQNDLSRQATRALYHALQGHTSDLTARLFVQWQIFFGETAGADAAGGELKHKSELLAFARGMGLRGSRIDMPRFLFALHTYFSFLVKNIARLVLQAYAGGGLGTTPLTTIANLEGEALRRELQNLESGGLFRTLGLKNLLEGDFFAWYLDAWNPEVEEALRQVLARLAEYNPATVQDDPHSARDLLKKLYHYLLPRDIRHDLGEFYTPDWLAERLLNQLGEPWFIMPPGNHPPRGLPDKRLLDPACGSGTFLVLAIRALKVNCFLAGFSEADTLEVILNSVVGIDLNPLAVTAARVNYLLAIADLLPYRRREVEIPVYLADS…	165.46	183.35	176.82	296.34	226.71	282.03	202.52	233.75	201.38	241.31	162.04	197.17		175.21	9.05302	268.36	36.7728	212.55	18.3686	200.173	39.7202	TT_C1877	1	0.0516695	1.53165	0.209878	1.21312	0.104838	1.14248	0.226701
(Predicted) Transposases encoded on pTT27 megaplasmid	Gene	Start	Stop	Location	Protein sequence	HB27 1	HB27 2	HB27 3	HB27Dago 1	HB27Dago 2	HB27Dago 3	HB27+P 1	HB27+P 2	HB27+P 3	HB27Dago+P 1	HB27Dago+P 2	HB27Dago+P 3										Gene	HB27	stdev	HB27Dago	stdev	HB27+P	stdev	HB27Dago+P	stdev
scaffold_2	TT_P0063	58294	57605	58165_57605	MDTTGLAYRSKDRLLRFRRGKEVRRVRGHARLLALMRWDRERRLLWPWGGVVGEGYAPDPRLGGEVLRRFPPSRGWLLADAGFDGKEVWGVLGEAGVRPVIRLRGGGEAREEARVRAREGWDPEVYRFRGVVEGVFGGMKTRLGGGYLWERKPWTAMARALLELIAYGLRVLLSLLPPPPGYKAIY	222.71	224.11	227.87	359.46	216.62	215.16	301.97	326.62	297.12	266.9	159.9	220.48		224.897	2.66843	263.747	82.8934	308.57	15.8187	215.76	53.6559	TT_P0063	1	0.0118652	1.17275	0.368584	1.37205	0.0703378	0.959374	0.23858
scaffold_2	TT_P0099	91694	91071	91589_91071	MEVGYLDESGFSLTLPPTYAWGRRGEAKGVPRAWGSRGRVNVVGHLVRGREGERLFFALLEGPVRWEVVRGYLDRVAEGLAKPLKVFMDNAPFHRSREVEGRKEAWRERGLMVAYLPRYSPHLNPMESVWRRVKGFLMPRRHYGSVEELKEAVAQALKALGGVELKILGEGT	65.89	70.02	49.72	184.81	131.59	199.26	176.8	280.32	340.59	217.63	116.22	140.14		61.8767	10.7286	171.887	35.638	265.903	82.8412	157.997	53.0108	TT_P0099	1	0.173387	2.77789	0.575952	4.29731	1.33881	2.55341	0.856717
scaffold_2	TT_P0154	158076	156490	157953_156490	MRRFSAAVHYAYNRLLQGWSREALKRENGPLCTFFRLNTRYADDAILKAQALLDSARERGEDPRKVVFGGRKLFETLKRGHLSGKPLKELKREWKEKRQGLLYSRGDKSKGGNLNLRLEAEDGALWLRVNLGNGSYAWALVKTSHPNLSALVERVHASLPYNVELSLKDGKVYATFTWEEEPTPLVATKENGVLGIDVNADPYHLALAVVGPNGNLRRHLTLSLEEVDRAPNRGAKELLLWKIAHQVVSLALEHGVAVATERLKHLPKGRRGDGSGRAFRRKQHRFAYASLLRKVHSLARKRGVQVVEVNPQDTSTIGMLKYAPQLSLSKDVAAAYVIGRRALGFKEKLPKGYGKLLRDERFRDHVQGFYASRVRELQAKKAQEQNPYLRRRLSREIGK…	918.03	955.43	1002.57	1001.3	990.97	998.24	508.08	607.56	586.2	1347.78	782.66	1087.32		958.677	42.3634	996.837	5.30606	567.28	52.3693	1072.59	282.848	TT_P0154	1	0.0441895	1.0398	0.00553477	0.591732	0.0546266	1.11882	0.29504
scaffold_2	TT_P0182	181181	180192	181181_180192	VRLRVPRERDGRFHTALFAPYRRRMEDLEAFALAMYAAGISTRKVGEVLGYLLGGTYSASTISRIAEGVLPRLEAFRKRPLKPRYAFVYLDALFVKVFQENEGVATEAAYLALGITEEGYREVLGFWLLPTESSTGWGDLLLELKERGLEEVLLFITDELPGVETAIKRVYPKAHWQLCTVHKLRSTLRRVRRKDQDAVLRDLSSIVRASDRNEALKALNSFRGRWADKYPQVVASWIQHSAALLRFLDYPKALQPVIKSTNLLERMIKEIKRTTKTRDNTFPTPDAVLKVIYFVAERYEAQFQTRKLQGFQQAEDEIRAIFNLRYPQA	9.61	15.81	11.44	39.17	14.71	20.88	28.35	33.43	19.86	28.46	16.41	26.44		12.2867	3.18554	24.92	12.7206	27.2133	6.85604	23.77	6.45347	TT_P0182	1	0.259268	2.02821	1.03532	2.21487	0.558006	1.93462	0.525242
scaffold_2	TT_P0186	183597	183884	183597_183884	MRMWSAKEKAEIVLEVLSGQRTVAEACRAYGVAESLFYRWQREFLENAYAAFTSGCAEQEARIRELERLAGQLALEVEVLKKASGLYRQRKGGSW	61.13	56.05	70.85	63.85	71.84	44.4	109.3	80.97	114.84	64.69	68.4	77.75		62.6767	7.52025	60.03	14.1132	101.703	18.168	70.28	6.72991	TT_P0186	1	0.119985	0.957773	0.225175	1.62267	0.289869	1.12131	0.107375
scaffold_2	TT_P0187	183962	184747	183962_184747	VPRSTLYYRPQDPPPEEAALRGRLRALAEAWPRYGYRRLTALLRGEGFQVGEKRVRSLMREEGLLLPRKGPSPRTTSPGGLLPEGVKNLLPGLEVTRPHQVWVADLSYVVLGEGVAYLAVVMDLHTRKVLGVALGPRLSQGLALAALEMALREGCPEVHHSDRGVQYTSRAYVERLLGLGVRLSYAGTGRPWENGHAERLIRTIKEEWVALREYRTLAEARASVKAFVLEVYDRKRPHSALGYLTPEAFSESLWKGGGSPD	14.17	11.55	13.38	19.26	12.58	7.91	24.28	22.19	25.74	18.05	15.37	21.78		13.0333	1.34396	13.25	5.70459	24.07	1.78429	18.4	3.2193	TT_P0187	1	0.103117	1.01662	0.437692	1.8468	0.136902	1.41176	0.247005
scaffold_2	TT_P0208	205468	206433	205468_206433	MREGLGLEVWDHPEERRRVVGEALARWDEALLKEALWAYLVRHRKKPDRVAPHYVGYFVRWLALKGRRWPHLEPEDPKAFLLEAKEKGFPGGERGPMAWSTVERARASLRHLFPFLDWAGHPMPSHVRLPSRQELPVVAPSRAMPEEAYRDLLEKAGAYPLAYWRPLLRVLLVLLGEVGLTVKEAVELWQEDVREKVLLVRGTKLREVPLSPLAREVLADWLPQRAFLASHQPLPYPHLLLKPAPGKNRGKPLGLEEAKWILTEFADFAGVKAEGKKRADLALPLRWRAIRRFLKEGHPREKVAYWTGMKSLVVPGWGEEG	157.31	141.58	143.66	176.92	144.87	123.69	118.16	108.68	127.3	175.71	150.62	177.63		147.517	8.5448	148.493	26.7993	118.047	9.31052	167.987	15.0706	TT_P0208	1	0.0579243	1.00662	0.18167	0.800226	0.063115	1.13876	0.102162
scaffold_2	TT_P0210	209327	207699	209327_207699	METTPNLQVYDLGHLGLVASIVDQIGLVQTVDQFVGPRPGEKVSTGMALKAAILNALGFVTSPLYLFGHFFQGKPTELLLGPGITPELLNDDRMGRMLDSLYAAGVTELFVEVAKSARRAFPFPVRALHVDSTSFHVHGAYGSGEEGQSDTGDEPLVIRLTHGYSRDHRPDLKQWVMNLICADTGGIPLLFAPGDGNQSDQEALVPLLARYRQGLELGEVVVLDGASYSQENLGALQGFSWVMRVPATLKEARALLRKELPQEAWRPLLPGYRGLEVESEYGGVRQRWLLVESQERARMEEASLRQRIVRAEGEARKVLGQLTARTFACEADARRALSEASGRLPLHRLVYLGVQEERQWERVGRPGKGERPLAVVYRLRARLEVDQEKLERARRGLGR…	21.58	26.36	24.73	26.52	33.96	29.21	53.58	40.13	51.6	37.28	26.52	34.58		24.2233	2.42995	29.8967	3.76723	48.4367	7.26159	32.7933	5.59808	TT_P0210	1	0.100314	1.23421	0.155521	1.99959	0.299777	1.35379	0.231103
scaffold_2	TT_P0211	211073	209853	211073_209853	MERTFLPRAAGPLLERLLEVFPVVAVMGARQVGKSTLVRHLPALKGYLYLSLDDLDLRLQAEADPRVLLERGDRLILDEVQRVPELLLAIKRSVDEARIPGRFVLTGSAHLLLHAHLGETLAGRAAHLVLWPMTRREQRGLGRAGLWGELLALPLEAWPSFLREARDLREDWRSAVARGGFPVPALLLKDWEERQMWLRAYLQTYLERDVPALRAVENLPELRKLMEALALRSGSLLNQSELARDLGISQPTVHRYLNLLEVSFLLVRLRGYARSRTKRLVKSPKVYLPDPALALYLAGGSPSGAHLETLVLLDLLAFRDAQKNPPGLYYWRTASGQEVDFVLEVGEKLLPVEVKATSRPTPKDAQGLLAFLAEYPEVPGGLLLHGGEEVFPLVDRVVA…	23.16	24.01	23.53	23.94	27.44	33.12	141.79	152.05	172.91	45.23	34.24	57.43		23.5667	0.426185	28.1667	4.63294	155.583	15.858	45.6333	11.6003	TT_P0211	1	0.0180842	1.19519	0.196589	6.60184	0.672901	1.93635	0.492232
Transposases located HB27 chromosome								Transposases located on pTT27 plasmid
Graphs show fold change in FPKM of (predicted) transposases located on the HB27 chromosome or pTT27 megaplasmid
Fold change is normalized against HB27 (WT) strain
Data is acquired from biological triplicates and error bars indicate standard deviation
