# Supplementary material for: Effects of Argonaute on Gene Expression in Thermus thermophilus
Source: PLoS One. 2015 Apr 22;10(4):e0124880. doi: 10.1371/journal.pone.0124880 (PMC4406477; doi:10.1371/journal.pone.0124880)
Supplement: S7 Table — (XLSX) [file pone.0124880.s008.xlsx]

## Sheet: Primers for CRISPR loci PCR
Locus		Primer name - sequence	PCR product length
2.1	FW	BG4949 - GCGCGTCTAGAcacttagcttcctggcc	89
2.1	RV	BG4950 - GCGCGTCTAGAgccctgcatcgtcatcg
2.2	FW	BG4951 - GCGCGTCTAGAaagtaaagtagcgaaggttc	350
2.2	RV	BG4952 - GCGCGTCTAGAataaagaggatataccccag
2.3	FW	BG4953 - GCGCGTCTAGAcctatgacctcctccgg	133
2.3	RV	BG4954 - GCGCGTCTAGActgggcgagggtccc
2.4	FW	BG4955 - GCGCGTCTAGAcgagggtcccgagagg	145
2.4	RV	BG4956 - GCGCGTCTAGAatgacctgctatgccccg
2.5	FW	BG4957 - GCGCGTCTAGAtttacttacggaggcactag	434
2.5	RV	BG4958 - GCGCGTCTAGAcctaggaacctcgtcagg
2.6	FW	BG4959 - GCGCGTCTAGAtcagtataccacagctctg	153
2.6	RV	BG4960 - GCGCGTCTAGAttccaggttgacgcataatc
2.7	FW	BG4961 - GCGCGTCTAGAcgcgttgacgcataatcc	133
2.7	RV	BG4962 - GCGCGTCTAGAtctcgccgttcacgagc
2.8	FW	BG4963 - GCGCGTCTAGAgtaaggtgttaagaagcgtg	554
2.8	RV	BG4964 - GCGCGTCTAGAcaactggctttctttgcgc
1.1	FW	BG4965 - GCGCGTCTAGAccttgaaagccagtttctcc	329
1.1	RV	BG4966 - GCGCGTCTAGAtccccatggtggaggc
1.2	FW	BG4967 - GCGCGTCTAGAtcgcaccgtcatccttg	378
1.2	RV	BG4964 - GCGCGTCTAGAcaactggctttctttgcgc
